# Supplementary material for: Crystal structure of tetra­aqua­(5,5′-dimethyl-2,2′-bipyridyl-κ2 N,N′)iron(II) sulfate
Source: Acta Crystallogr Sect E Struct Rep Online. 2014 Nov 21;70(Pt 12):544–6. doi: 10.1107/S1600536814024982 (PMC4257445; doi:10.1107/S1600536814024982)
Supplement: Supplementary file 1 [file e-70-00544-sup1.cif]

##############################################################################
#                                                                            #
# This CIF contains the data in a paper accepted for publication in          #
# Acta Crystallographica Section E. It conforms to the requirements of       #
# Notes for Authors for Acta Crystallographica Section E, and has been       #
# peer reviewed under the auspices of the IUCr Commission on Journals.       #
#                                                                            #
# Full details of the Crystallographic Information File format               #
# are given in the paper "The Crystallographic Information File (CIF):       #
# a New Standard Archive File for Crystallography" by S. R. Hall, F. H.      #
# Allen and I. D. Brown [Acta Cryst. (1991), A47, 655-685].                  #
#                                                                            #
# The current version of the core CIF dictionary is obtainable from          #
# ftp://ftp.iucr.org/pub/cif_core.dic.                                       #
#                                                                            #
# Software is freely available for graphical display of the structure(s)     #
# in this CIF. For information consult the CIF software page                 #
# http://www.iucr.org/resources/cif/software.                                #
#                                                                            #
# This file may be used for bona fide research purposes within the           #
# scientific community so long as proper attribution is given to the journal # 
# article from which it was obtained.                                        #
#                                                                            #
##############################################################################
data_global
_audit_creation_method     'form.cif (version 2.0)'
_journal_data_validation_number     ?
_journal_date_recd_electronic     2014-10-31
_journal_date_accepted     2014-11-13
_journal_name_full     'Acta Crystallographica, Section E'
_journal_year     2014
_journal_volume     70
_journal_issue     12
_journal_page_first     544
_journal_page_last     546
_journal_paper_category     GM
_journal_paper_doi     10.1107/S1600536814024982
_journal_coeditor_code     VN2087
_publ_contact_author_name     'Setifi Zouaoui'
_publ_contact_author_address
;
D\'epartement de Technologie
Facult\'e de Technologie
Universit\'e 20 Ao\^ut 1955-Skikda
BP 26, Route d'El-Hadaiek
Skikda 21000
Algeria
;
_publ_contact_author_email     setifi_zouaoui@yahoo.fr
_publ_contact_author_fax     '+381 11 6308 829'
_publ_contact_author_phone     '+381 63 7320 146'
_publ_section_title
;
Crystal structure of
tetraaqua(5,5'-dimethyl-2,2'-bipyridyl-\k^2^<i>N</i>,<i>N</i>')iron(II)
sulfate
;
loop_
    _publ_author_name
    _publ_author_footnote
    _publ_author_address
    "Belamri, Yamine" .
;
Laboratoire de Chimie, Ing\'enierie Mol\'eculaire et Nanostructures (LCIMN)
Universit\'e Ferhat Abbas S\'etif 1
S\'etif 19000
Algeria
;
    "Setifi, Fatima" .
;
Laboratoire de Chimie, Ing\'enierie Mol\'eculaire et Nanostructures (LCIMN)
Universit\'e Ferhat Abbas S\'etif 1
S\'etif 19000
Algeria
;
    "Francuski, Bojana M." .
;
Vin\<ca Institute of Nuclear Sciences
Laboratory of Theoretical Physics and Condensed Matter Physics
PO Box 522
University of Belgrade
11001 Belgrade
Serbia
;
    "Novakovi\'c, Sladjana B." .
;
Vin\<ca Institute of Nuclear Sciences
Laboratory of Theoretical Physics and Condensed Matter Physics
PO Box 522
University of Belgrade
11001 Belgrade
Serbia
;
    "Setifi Zouaoui" .
;\
D\'epartement de Technologie
Facult\'e de Technologie
Universit\'e 20 Ao\^ut 1955-Skikda
BP 26, Route d'El-Hadaiek
Skikda 21000
Algeria
Unit\'e de Recherche de Chimie de l'Environnement et Mol\'eculaire \
Structurale (CHEMS)
Universit\'e Constantine 1
Constantine 25000
Algeria
;
_publ_section_synopsis
;
In the crystal structure of the title compound, [Fe(dmbpy)(H~2~O)~4~][SO4], the
charged components form an extensive hydrogen-bonding network. Eight O---H...O
hydrogen bonds [<i>d</i>(O...H) < 2.00 \%A], form a two-dimensional network
parallel to the <i>ab</i> plane.
;
data_I
_database_code_depnum_ccdc_archive     'CCDC 1034106'
_chemical_name_systematic
;
Tetraaqua(5,5'-dimethyl-2,2'-bipyridyl-\k^2^<i>N</i>,<i>N</i>')iron(II)
sulfate
;
_chemical_name_common     ?
_chemical_formula_moiety     'C12 H20 Fe N2 O4 2+, O4 S 2-'
_chemical_formula_sum     'C12 H20 Fe N2 O8 S'
_chemical_formula_structural     ?
_chemical_formula_analytical     ?
_chemical_formula_iupac     '[Fe (C12 H12 N2) (H2 O)4] S O4'
_chemical_formula_weight     408.21
_chemical_melting_point     ?
_symmetry_cell_setting     monoclinic
_symmetry_space_group_name_H-M     'P 21/c'
_symmetry_space_group_name_Hall     '-P 2ybc'
loop_
    _space_group_symop_operation_xyz
    'x, y, z'
    '-x, y+1/2, -z+1/2'
    '-x, -y, -z'
    'x, -y-1/2, z-1/2'
_cell_length_a     9.5790(7)
_cell_length_b     9.6190(9)
_cell_length_c     18.5500(12)
_cell_angle_alpha     90
_cell_angle_beta     101.527(5)
_cell_angle_gamma     90
_cell_volume     1674.7(2)
_cell_formula_units_Z     4
_cell_measurement_reflns_used     4857
_cell_measurement_theta_min     2.17
_cell_measurement_theta_max     29.89
_cell_measurement_temperature     293(2)
_exptl_crystal_description     block
_exptl_crystal_colour     red
_exptl_crystal_size_max     0.28
_exptl_crystal_size_mid     0.14
_exptl_crystal_size_min     0.09
_exptl_crystal_size_rad     ?
_exptl_crystal_density_diffrn     1.619
_exptl_crystal_density_meas     ?
_exptl_crystal_density_method     ?
_exptl_crystal_F_000     848
_exptl_absorpt_coefficient_mu     1.068
_exptl_absorpt_correction_type     multi-scan
_exptl_absorpt_process_details
;
(SADABS; Bruker, 2009)
;
_exptl_absorpt_correction_T_min     0.792
_exptl_absorpt_correction_T_max     0.881
_exptl_special_details     ?
_diffrn_ambient_temperature     293(2)
_diffrn_radiation_type     MoK\a
_diffrn_radiation_wavelength     0.71073
_diffrn_radiation_source     'fine-focus sealed tube'
_diffrn_radiation_monochromator     graphite
_diffrn_measurement_device_type     'Bruker APEXII CCD'
_diffrn_measurement_method     '\w--2\q'
_diffrn_detector_area_resol_mean     ?
_diffrn_reflns_number     14477
_diffrn_reflns_av_R_equivalents     0.1167
_diffrn_reflns_av_sigmaI/netI     0.0921
_diffrn_reflns_theta_min     2.170
_diffrn_reflns_theta_max     30.129
_diffrn_reflns_theta_full     26.000
_diffrn_measured_fraction_theta_max     0.983
_diffrn_measured_fraction_theta_full     0.995
_diffrn_reflns_limit_h_min     -13
_diffrn_reflns_limit_h_max     13
_diffrn_reflns_limit_k_min     -13
_diffrn_reflns_limit_k_max     13
_diffrn_reflns_limit_l_min     -26
_diffrn_reflns_limit_l_max     26
_diffrn_reflns_reduction_process     ?
_diffrn_standards_number     ?
_diffrn_standards_interval_count     ?
_diffrn_standards_interval_time     ?
_diffrn_standards_decay_%     ?
loop_
    _diffrn_standard_refln_index_h
    _diffrn_standard_refln_index_k
    _diffrn_standard_refln_index_l
    ? ? ?
_refine_special_details     ?
_reflns_number_total     4868
_reflns_number_gt     3305
_reflns_threshold_expression     I>2\s(I)
_refine_ls_structure_factor_coef     Fsqd
_refine_ls_matrix_type     full
_refine_ls_R_factor_all     0.0958
_refine_ls_R_factor_gt     0.0654
_refine_ls_wR_factor_gt     0.1830
_refine_ls_wR_factor_ref     0.1957
_refine_ls_goodness_of_fit_ref     1.080
_refine_ls_restrained_S_all     1.080
_refine_ls_number_reflns     4867
_refine_ls_number_parameters     223
_refine_ls_number_constraints     ?
_refine_ls_hydrogen_treatment     constr
_refine_ls_weighting_scheme     calc
_refine_ls_weighting_details
             ' w=1/[\s^2^(Fo^2^)+(0.0821P)^2^+2.0315P] where P=(Fo^2^+2Fc^2^)/3'
_refine_ls_shift/su_max     0.002
_refine_ls_shift/su_mean     0.000
_refine_diff_density_max     0.837
_refine_diff_density_min     -1.334
_refine_ls_extinction_method     ?
_refine_ls_extinction_coef     ?
_refine_ls_abs_structure_details     ?
_refine_ls_abs_structure_Flack     ?
_refine_ls_abs_structure_Rogers     ?
loop_
    _atom_type_symbol
    _atom_type_description
    _atom_type_scat_dispersion_real
    _atom_type_scat_dispersion_imag
    _atom_type_scat_source
    'C' 'C' 0.0033 0.0016
                         'International Tables Vol C Tables 4.2.6.8 and 6.1.1.4'
    'H' 'H' 0.0000 0.0000
                         'International Tables Vol C Tables 4.2.6.8 and 6.1.1.4'
    'N' 'N' 0.0061 0.0033
                         'International Tables Vol C Tables 4.2.6.8 and 6.1.1.4'
    'Fe' 'Fe' 0.3463 0.8444
                         'International Tables Vol C Tables 4.2.6.8 and 6.1.1.4'
    'S' 'S' 0.1246 0.1234
                         'International Tables Vol C Tables 4.2.6.8 and 6.1.1.4'
    'O' 'O' 0.0106 0.0060
                         'International Tables Vol C Tables 4.2.6.8 and 6.1.1.4'
_computing_data_collection
;
APEX2 (Bruker, 2009)
;
_computing_cell_refinement
;
SAINT (Bruker, 2009)
;
_computing_data_reduction
;
SAINT (Bruker, 2009)
;
_computing_structure_solution
;
SHELXS97 (Sheldrick, 2008)
;
_computing_structure_refinement
;
SHELXL2014 (Sheldrick, 2008)
;
_computing_molecular_graphics
;
ORTEP-3 for Windows (Farrugia, 2012) and Mercury
(Macrae <i>et al.</i>, 2006)
;
_computing_publication_material
;
<i>CALC-OH</i> (Nardelli, 1999)
;
loop_
    _atom_site_type_symbol
    _atom_site_label
    _atom_site_fract_x
    _atom_site_fract_y
    _atom_site_fract_z
    _atom_site_U_iso_or_equiv
    _atom_site_adp_type
    _atom_site_calc_flag
    _atom_site_occupancy
    _atom_site_disorder_assembly
    _atom_site_disorder_group
    Fe Fe1 0.77171(5) 0.13308(6) 0.80535(3) 0.02534(17) Uani d 1 . .
    S S1 0.75114(9) -0.36313(10) 0.75262(5) 0.0251(2) Uani d 1 . .
    O O3 0.6693(3) -0.4269(3) 0.80282(17) 0.0376(7) Uani d 1 . .
    O O1 0.6620(3) -0.2600(3) 0.70522(17) 0.0364(7) Uani d 1 . .
    O O2 0.8783(3) -0.2931(3) 0.79546(16) 0.0338(6) Uani d 1 . .
    O O4 0.7980(3) -0.4722(3) 0.70641(16) 0.0347(6) Uani d 1 . .
    O O5 0.8418(3) 0.2477(3) 0.72229(16) 0.0361(7) Uani d 1 . .
    H H1O5 0.8129 0.3296 0.7171 0.043 Uiso d 1 . .
    H H2O5 0.9194 0.2065 0.7043 0.043 Uiso d 1 . .
    O O6 0.6213(3) 0.0261(3) 0.72705(17) 0.0399(7) Uani d 1 . .
    H H1O6 0.6389 -0.0652 0.7130 0.048 Uiso d 1 . .
    H H2O6 0.5378 0.0556 0.7195 0.048 Uiso d 1 . .
    O O7 0.9191(3) -0.0166(3) 0.7871(2) 0.0489(9) Uani d 1 . .
    H H1O7 1.0046 -0.0016 0.7863 0.059 Uiso d 1 . .
    H H2O7 0.8929 -0.0981 0.7879 0.059 Uiso d 1 . .
    O O8 0.6224(3) 0.2876(4) 0.8109(2) 0.0619(11) Uani d 1 . .
    H H1O8 0.5422 0.2701 0.8053 0.074 Uiso d 1 . .
    H H2O8 0.6333 0.3793 0.8107 0.074 Uiso d 1 . .
    N N1 0.7224(4) 0.0244(4) 0.90015(19) 0.0340(8) Uani d 1 . .
    N N2 0.9173(4) 0.2218(4) 0.89908(19) 0.0337(8) Uani d 1 . .
    C C1 0.6251(5) -0.0763(5) 0.8969(3) 0.0390(10) Uani d 1 . .
    H H1 0.5747 -0.1028 0.8508 0.047 Uiso calc 1 . .
    C C2 0.5945(5) -0.1437(5) 0.9581(3) 0.0424(10) Uani d 1 . .
    C C3 0.6691(6) -0.0975(5) 1.0262(3) 0.0452(11) Uani d 1 . .
    H H3 0.6497 -0.1362 1.0691 0.054 Uiso calc 1 . .
    C C4 0.7709(5) 0.0043(5) 1.0307(2) 0.0412(10) Uani d 1 . .
    H H4 0.8219 0.0327 1.0763 0.049 Uiso calc 1 . .
    C C5 0.7973(4) 0.0650(5) 0.9666(2) 0.0341(9) Uani d 1 . .
    C C6 0.9054(4) 0.1741(4) 0.9658(2) 0.0316(8) Uani d 1 . .
    C C7 0.9931(5) 0.2257(5) 1.0288(2) 0.0440(11) Uani d 1 . .
    H H7 0.9845 0.1926 1.0748 0.053 Uiso calc 1 . .
    C C8 1.0931(5) 0.3265(5) 1.0230(3) 0.0436(11) Uani d 1 . .
    H H8 1.1512 0.3617 1.0653 0.052 Uiso calc 1 . .
    C C9 1.1071(5) 0.3750(5) 0.9549(3) 0.0411(10) Uani d 1 . .
    C C10 1.0156(5) 0.3184(5) 0.8947(2) 0.0381(9) Uani d 1 . .
    H H10 1.0231 0.3496 0.8482 0.046 Uiso calc 1 . .
    C C11 0.4852(6) -0.2566(6) 0.9492(3) 0.0594(14) Uani d 1 . .
    H H11A 0.3987 -0.2243 0.9184 0.089 Uiso calc 1 . .
    H H11B 0.4670 -0.2817 0.9966 0.089 Uiso calc 1 . .
    H H11C 0.5198 -0.3363 0.9270 0.089 Uiso calc 1 . .
    C C12 1.2165(5) 0.4814(6) 0.9444(3) 0.0553(13) Uani d 1 . .
    H H12A 1.2919 0.4366 0.9261 0.083 Uiso calc 1 . .
    H H12B 1.2548 0.5249 0.9907 0.083 Uiso calc 1 . .
    H H12C 1.1726 0.5504 0.9099 0.083 Uiso calc 1 . .
loop_
    _atom_site_aniso_label
    _atom_site_aniso_U_11
    _atom_site_aniso_U_22
    _atom_site_aniso_U_33
    _atom_site_aniso_U_12
    _atom_site_aniso_U_13
    _atom_site_aniso_U_23
    Fe1 0.0228(3) 0.0200(3) 0.0332(3) 0.0001(2) 0.00542(19) 0.0011(2)
    S1 0.0219(4) 0.0171(4) 0.0374(5) 0.0005(3) 0.0084(3) 0.0000(4)
    O3 0.0387(16) 0.0309(16) 0.0461(17) -0.0077(13) 0.0152(13) 0.0018(13)
    O1 0.0323(15) 0.0262(15) 0.0500(17) 0.0075(12) 0.0067(12) 0.0064(13)
    O2 0.0223(12) 0.0289(16) 0.0499(17) -0.0067(11) 0.0065(11) -0.0046(13)
    O4 0.0371(15) 0.0236(14) 0.0455(16) 0.0052(12) 0.0135(12) -0.0051(12)
    O5 0.0361(15) 0.0212(14) 0.0536(18) -0.0039(12) 0.0151(13) 0.0065(13)
    O6 0.0266(14) 0.0299(16) 0.0601(19) -0.0038(12) 0.0013(13) -0.0091(15)
    O7 0.0286(15) 0.0234(15) 0.098(3) 0.0025(12) 0.0207(17) 0.0004(17)
    O8 0.0270(16) 0.0275(17) 0.134(4) 0.0013(13) 0.022(2) 0.000(2)
    N1 0.0345(17) 0.0336(19) 0.0351(18) 0.0003(15) 0.0102(14) 0.0042(15)
    N2 0.0352(18) 0.0307(18) 0.0336(17) -0.0043(14) 0.0033(14) -0.0016(14)
    C1 0.039(2) 0.036(2) 0.042(2) -0.0060(19) 0.0111(18) 0.0020(19)
    C2 0.045(2) 0.035(2) 0.051(3) 0.001(2) 0.017(2) 0.009(2)
    C3 0.059(3) 0.042(3) 0.040(2) 0.002(2) 0.024(2) 0.012(2)
    C4 0.050(3) 0.043(3) 0.033(2) 0.003(2) 0.0133(19) 0.0032(19)
    C5 0.037(2) 0.032(2) 0.034(2) 0.0064(17) 0.0093(16) 0.0015(17)
    C6 0.0318(19) 0.030(2) 0.034(2) 0.0048(16) 0.0078(16) 0.0014(16)
    C7 0.049(3) 0.047(3) 0.034(2) 0.002(2) 0.0034(19) -0.003(2)
    C8 0.044(2) 0.040(3) 0.044(3) -0.005(2) 0.0012(19) -0.012(2)
    C9 0.040(2) 0.035(2) 0.047(3) -0.0016(19) 0.0050(18) -0.005(2)
    C10 0.040(2) 0.036(2) 0.038(2) -0.0048(19) 0.0059(17) 0.0020(19)
    C11 0.061(3) 0.050(3) 0.073(4) -0.006(3) 0.028(3) 0.014(3)
    C12 0.042(3) 0.051(3) 0.069(3) -0.017(2) 0.003(2) -0.007(3)
_geom_special_details
;
 All esds (except the esd in the dihedral angle between two l.s. planes)
 are estimated using the full covariance matrix.  The cell esds are taken
 into account individually in the estimation of esds in distances, angles
 and torsion angles; correlations between esds in cell parameters are only
 used when they are defined by crystal symmetry.  An approximate (isotropic)
 treatment of cell esds is used for estimating esds involving l.s. planes.
;
loop_
    _geom_bond_atom_site_label_1
    _geom_bond_atom_site_label_2
    _geom_bond_site_symmetry_2
    _geom_bond_distance
    _geom_bond_publ_flag
    Fe1 O8 . 2.080(3) ?
    Fe1 O7 . 2.091(3) ?
    Fe1 O6 . 2.099(3) ?
    Fe1 O5 . 2.110(3) ?
    Fe1 N2 . 2.175(3) ?
    Fe1 N1 . 2.177(3) ?
    S1 O3 . 1.466(3) ?
    S1 O2 . 1.477(3) ?
    S1 O1 . 1.479(3) ?
    S1 O4 . 1.480(3) ?
    O5 H1O5 . 0.8346 ?
    O5 H2O5 . 0.9588 ?
    O6 H1O6 . 0.9409 ?
    O6 H2O6 . 0.8339 ?
    O7 H1O7 . 0.8346 ?
    O7 H2O7 . 0.8248 ?
    O8 H1O8 . 0.7727 ?
    O8 H2O8 . 0.8889 ?
    N1 C1 . 1.337(6) ?
    N1 C5 . 1.354(5) ?
    N2 C10 . 1.336(5) ?
    N2 C6 . 1.345(5) ?
    C1 C2 . 1.389(6) ?
    C1 H1 . 0.9300 ?
    C2 C3 . 1.394(7) ?
    C2 C11 . 1.494(7) ?
    C3 C4 . 1.373(7) ?
    C3 H3 . 0.9300 ?
    C4 C5 . 1.392(6) ?
    C4 H4 . 0.9300 ?
    C5 C6 . 1.477(6) ?
    C6 C7 . 1.388(6) ?
    C7 C8 . 1.382(7) ?
    C7 H7 . 0.9300 ?
    C8 C9 . 1.379(7) ?
    C8 H8 . 0.9300 ?
    C9 C10 . 1.385(6) ?
    C9 C12 . 1.504(7) ?
    C10 H10 . 0.9300 ?
    C11 H11A . 0.9600 ?
    C11 H11B . 0.9600 ?
    C11 H11C . 0.9600 ?
    C12 H12A . 0.9600 ?
    C12 H12B . 0.9600 ?
    C12 H12C . 0.9600 ?
loop_
    _geom_angle_atom_site_label_1
    _geom_angle_atom_site_label_2
    _geom_angle_atom_site_label_3
    _geom_angle_site_symmetry_1
    _geom_angle_site_symmetry_3
    _geom_angle
    _geom_angle_publ_flag
    O8 Fe1 O7 . . 173.50(16) ?
    O8 Fe1 O6 . . 90.06(14) ?
    O7 Fe1 O6 . . 86.71(13) ?
    O8 Fe1 O5 . . 89.18(14) ?
    O7 Fe1 O5 . . 85.26(13) ?
    O6 Fe1 O5 . . 91.46(12) ?
    O8 Fe1 N2 . . 90.98(15) ?
    O7 Fe1 N2 . . 93.10(14) ?
    O6 Fe1 N2 . . 170.92(13) ?
    O5 Fe1 N2 . . 97.58(13) ?
    O8 Fe1 N1 . . 92.32(15) ?
    O7 Fe1 N1 . . 93.60(14) ?
    O6 Fe1 N1 . . 95.39(13) ?
    O5 Fe1 N1 . . 172.99(13) ?
    N2 Fe1 N1 . . 75.55(14) ?
    O3 S1 O2 . . 109.72(18) ?
    O3 S1 O1 . . 109.88(18) ?
    O2 S1 O1 . . 109.25(18) ?
    O3 S1 O4 . . 109.51(18) ?
    O2 S1 O4 . . 108.76(17) ?
    O1 S1 O4 . . 109.70(18) ?
    Fe1 O5 H1O5 . . 115.4 ?
    Fe1 O5 H2O5 . . 114.8 ?
    H1O5 O5 H2O5 . . 127.9 ?
    Fe1 O6 H1O6 . . 120.9 ?
    Fe1 O6 H2O6 . . 116.9 ?
    H1O6 O6 H2O6 . . 119.3 ?
    Fe1 O7 H1O7 . . 125.5 ?
    Fe1 O7 H2O7 . . 115.7 ?
    H1O7 O7 H2O7 . . 118.0 ?
    Fe1 O8 H1O8 . . 120.9 ?
    Fe1 O8 H2O8 . . 128.8 ?
    H1O8 O8 H2O8 . . 109.3 ?
    C1 N1 C5 . . 119.2(4) ?
    C1 N1 Fe1 . . 125.0(3) ?
    C5 N1 Fe1 . . 115.8(3) ?
    C10 N2 C6 . . 118.9(4) ?
    C10 N2 Fe1 . . 124.9(3) ?
    C6 N2 Fe1 . . 116.3(3) ?
    N1 C1 C2 . . 124.1(4) ?
    N1 C1 H1 . . 117.9 ?
    C2 C1 H1 . . 117.9 ?
    C1 C2 C3 . . 116.0(4) ?
    C1 C2 C11 . . 120.5(5) ?
    C3 C2 C11 . . 123.6(4) ?
    C4 C3 C2 . . 120.7(4) ?
    C4 C3 H3 . . 119.6 ?
    C2 C3 H3 . . 119.6 ?
    C3 C4 C5 . . 119.7(4) ?
    C3 C4 H4 . . 120.1 ?
    C5 C4 H4 . . 120.1 ?
    N1 C5 C4 . . 120.2(4) ?
    N1 C5 C6 . . 116.1(4) ?
    C4 C5 C6 . . 123.7(4) ?
    N2 C6 C7 . . 120.3(4) ?
    N2 C6 C5 . . 116.1(4) ?
    C7 C6 C5 . . 123.6(4) ?
    C8 C7 C6 . . 119.8(4) ?
    C8 C7 H7 . . 120.1 ?
    C6 C7 H7 . . 120.1 ?
    C9 C8 C7 . . 120.3(4) ?
    C9 C8 H8 . . 119.8 ?
    C7 C8 H8 . . 119.8 ?
    C8 C9 C10 . . 116.3(4) ?
    C8 C9 C12 . . 123.1(4) ?
    C10 C9 C12 . . 120.6(4) ?
    N2 C10 C9 . . 124.4(4) ?
    N2 C10 H10 . . 117.8 ?
    C9 C10 H10 . . 117.8 ?
    C2 C11 H11A . . 109.5 ?
    C2 C11 H11B . . 109.5 ?
    H11A C11 H11B . . 109.5 ?
    C2 C11 H11C . . 109.5 ?
    H11A C11 H11C . . 109.5 ?
    H11B C11 H11C . . 109.5 ?
    C9 C12 H12A . . 109.5 ?
    C9 C12 H12B . . 109.5 ?
    H12A C12 H12B . . 109.5 ?
    C9 C12 H12C . . 109.5 ?
    H12A C12 H12C . . 109.5 ?
    H12B C12 H12C . . 109.5 ?
loop_
    _geom_hbond_atom_site_label_D
    _geom_hbond_atom_site_label_H
    _geom_hbond_atom_site_label_A
    _geom_hbond_site_symmetry_A
    _geom_hbond_distance_DH
    _geom_hbond_distance_HA
    _geom_hbond_distance_DA
    _geom_hbond_angle_DHA
    O5 H1O5 O4 1_565 0.83 1.92 2.734(4) 165
    O5 H2O5 O2 2_756 0.96 1.94 2.794(4) 147
    O6 H1O6 O1 . 0.94 1.90 2.820(4) 167
    O6 H2O6 O3 2_656 0.83 1.95 2.765(4) 165
    O7 H1O7 O4 2_756 0.83 1.89 2.722(4) 175
    O7 H2O7 O2 . 0.82 1.89 2.697(4) 167
    O8 H1O8 O1 2_656 0.77 1.95 2.719(4) 175
    O8 H2O8 O3 1_565 0.89 1.91 2.792(5) 174
    C4 H4 O4 4_556 0.93 2.54 3.232(5) 132
_shelx_hkl_file
;
   0   0  -1   -0.02    0.04
   0   0  -1   -0.01    0.03
   0   0  -1    0.00    0.04
   0   0   1   -0.11    0.20
   0   0   1    0.00    0.11
   0   0   1   -0.10    0.15
   0   0  -2   -0.16    0.32
   0   0  -2    0.15    0.22
   0   0  -2   -0.10    0.22
   0   0   2    0.41    0.34
   0   0  -3    0.81    0.64
   0   0  -3    0.19    0.56
   0   0  -3    0.26    0.45
   0   0   3    0.25    0.60
   0   0   3    0.22    0.42
   0   0   3    1.21    0.48
   0   0  -4 4601.61   22.48
   0   0  -4 4545.28   20.68
   0   0  -4 4530.54   18.13
   0   0   4 4476.33   22.21
   0   0   4 4383.45   19.42
   0   0   4 4434.70   12.96
   0   0  -5    0.04    0.98
   0   0  -5    0.14    1.00
   0   0  -5    0.93    0.69
   0   0   5    0.49    0.88
   0   0   5   -0.01    0.60
   0   0   5    0.07    0.70
   0   0  -6  136.42    2.88
   0   0  -6  135.51    2.88
   0   0  -6  131.54    2.43
   0   0   6  132.92    2.70
   0   0   6  124.96    2.33
   0   0   6  127.06    1.93
   0   0  -7   -0.32    1.21
   0   0  -7    0.53    0.88
   0   0   7    0.08    0.99
   0   0   7    0.00    0.65
   0   0   7    0.49    0.80
   0   0  -8  912.66    7.28
   0   0   8  900.35    7.12
   0   0   8  866.36    6.52
   0   0  -9   -0.18    1.36
   0   0   9   -0.73    1.05
   0   0   9    0.63    0.82
   0   0   9   -0.26    0.91
   0   0 -10  810.16    7.83
   0   0  10  776.46    7.49
   0   0  10  752.35    6.90
   0   0  10  745.78    5.49
   0   0 -11    0.41    1.52
   0   0  11    0.65    1.17
   0   0  11    0.37    0.90
   0   0  11    0.13    1.06
   0   0 -12  685.37    8.14
   0   0  12  630.83    7.54
   0   0  12  618.98    7.04
   0   0  12  613.20    5.63
   0   0 -13    3.45    1.94
   0   0  13    1.46    1.43
   0   0  13    1.74    1.38
   0   0 -14  243.23    6.04
   0   0  14  208.62    3.99
   0   0 -15    1.34    2.07
   0   0  15    0.26    1.53
   0   0 -16   -0.85    2.22
   0   0  16    0.03    1.70
   0   0 -17    2.32    2.60
   0   0  17    0.72    1.86
   0   0 -18  233.84    7.28
   0   0  18  183.02    4.73
   0   0 -19    5.92    3.16
   0   0  19    2.33    2.21
   0   0  19    0.14    1.89
   0   0 -20  134.81    7.12
   0   0  20   97.52    4.21
   0   0 -21    0.24    3.44
   0   0  21   -0.69    2.13
   0   0 -22   40.76    5.10
   0   0  22   30.08    3.69
   0   0 -23   10.07    4.19
   0   0  23   -0.05    2.35
   0   0 -24    4.06    4.26
   0   0  24    1.32    2.50
   0   0  25   -0.45    2.55
   0   1   0   -0.11    0.29
   0   1  -1  289.96    2.14
   0   1   1    0.04    0.14
   0   1   1    0.19    0.32
   0  -1  -2  412.78    2.82
   0   1  -2  358.92    2.69
   0   1   2  327.65    2.52
   0  -1  -3   59.02    1.69
   0  -1  -3   48.34    1.26
   0  -1  -3   55.58    1.21
   0  -1   3   53.86    1.20
   0   1  -3   54.73    1.29
   0   1  -3   55.79    1.32
   0   1  -3   54.57    1.47
   0   1   3   57.16    1.70
   0   1   3   56.35    1.63
   0  -1  -4  354.77    3.62
   0  -1  -4   -0.14    0.15
   0  -1  -4  311.75    2.52
   0  -1   4  321.08    2.82
   0  -1   4  295.77    2.44
   0   1  -4  330.52    2.94
   0   1  -4  328.45    2.92
   0   1  -4  320.50    3.11
   0   1   4  327.71    3.48
   0   1   4  308.61    2.42
   0  -1  -5  178.04    3.07
   0  -1  -5  164.68    2.12
   0  -1   5  172.05    2.47
   0  -1   5  163.70    2.21
   0   1  -5  175.30    2.64
   0   1  -5  176.07    2.58
   0   1  -5  179.91    2.63
   0   1   5  177.08    3.01
   0   1   5  171.75    2.57
   0   1   5  165.44    2.08
   0  -1  -6   -0.37    1.17
   0  -1  -6   -0.69    0.67
   0  -1  -6    0.29    0.81
   0  -1   6   -0.34    0.82
   0  -1   6    0.36    0.68
   0   1  -6   -0.43    1.05
   0   1  -6   -0.29    0.83
   0   1   6    0.78    1.11
   0   1   6   -0.11    0.65
   0   1   6    0.03    0.92
   0   1   6   -0.37    0.75
   0  -1  -7   42.29    2.44
   0  -1  -7   41.02    1.86
   0  -1  -7   36.35    1.55
   0  -1   7   39.93    1.85
   0  -1   7   37.69    1.70
   0   1  -7   44.37    2.21
   0   1   7   40.10    2.20
   0   1   7   38.84    1.77
   0   1   7   38.29    1.67
   0   1   7   37.89    1.57
   0  -1  -8   20.89    2.36
   0  -1  -8   19.15    1.69
   0  -1  -8   17.06    1.45
   0  -1   8   19.64    1.73
   0  -1   8   17.21    1.60
   0   1  -8   17.72    2.14
   0   1  -8    0.16    0.41
   0   1   8   19.41    2.11
   0   1   8   17.68    1.59
   0   1   8   17.26    1.48
   0  -1  -9   33.93    2.59
   0  -1  -9   33.83    2.07
   0  -1  -9   31.37    1.66
   0  -1   9   31.92    2.00
   0  -1   9   30.23    1.77
   0   1  -9   35.37    2.47
   0   1  -9   -0.13    0.32
   0   1   9   31.74    2.37
   0   1   9   34.00    1.85
   0   1   9   31.44    1.72
   0  -1 -10  125.50    3.86
   0  -1 -10  123.70    3.24
   0  -1 -10  110.77    2.35
   0  -1  10  117.04    3.15
   0  -1  10  111.80    2.88
   0   1 -10  125.22    3.64
   0   1 -10    0.01    0.44
   0   1  10  121.01    3.61
   0   1  10  114.63    2.66
   0   1  10  110.62    2.57
   0  -1 -11   75.31    3.49
   0  -1  11   68.44    2.89
   0  -1  11   64.91    2.52
   0  -1  11   61.89    2.05
   0   1 -11   73.79    3.37
   0   1 -11   22.13    1.77
   0   1  11   64.42    3.05
   0   1  11   63.39    2.37
   0   1  11   62.53    2.26
   0  -1 -12  329.69    6.10
   0  -1  12  291.58    5.26
   0  -1  12  282.58    4.79
   0  -1  12  275.58    3.73
   0   1 -12  313.90    5.69
   0   1 -12  217.32    4.53
   0   1  12  294.50    5.54
   0   1  12  277.20    4.10
   0   1  12  276.84    4.07
   0  -1 -13  236.94    5.74
   0  -1  13  204.73    4.41
   0  -1  13  198.35    3.51
   0   1 -13  239.82    5.50
   0   1  13  213.34    5.14
   0   1  13  207.96    3.85
   0   1  13  203.96    3.79
   0  -1 -14  116.34    4.94
   0  -1  14   98.71    3.55
   0  -1  14   97.41    2.93
   0   1 -14  117.91    4.67
   0   1  14  106.23    4.26
   0   1  14   97.46    3.08
   0  -1 -15    1.77    2.15
   0  -1  15    1.25    1.42
   0   1 -15    1.02    2.12
   0   1  15    3.12    1.52
   0  -1 -16   12.00    2.81
   0  -1  16   12.06    1.92
   0   1 -16   11.00    2.78
   0   1  16   11.33    1.89
   0  -1 -17   97.45    5.44
   0  -1  17   73.43    3.33
   0   1 -17   96.74    5.46
   0   1  17   72.12    3.29
   0  -1 -18   13.91    3.27
   0  -1  18    9.03    2.13
   0   1 -18   11.97    3.28
   0   1  18    7.40    1.97
   0  -1 -19    1.26    2.85
   0  -1  19   -0.77    2.00
   0   1 -19    0.52    3.07
   0   1  19    1.24    1.91
   0  -1 -20    8.00    3.58
   0  -1  20    4.93    2.36
   0   1 -20    9.39    3.56
   0   1  20    4.78    2.18
   0  -1 -21    2.79    3.42
   0  -1  21    2.67    2.45
   0   1 -21    2.98    3.48
   0   1  21    1.80    2.15
   0  -1  22   15.48    3.00
   0  -1  22   11.24    2.65
   0   1 -22   14.22    4.18
   0   1  22   11.33    2.58
   0  -1  23    4.84    2.50
   0   1 -23   11.98    4.32
   0   1  23    2.71    2.39
   0  -1  24    5.03    2.65
   0   1 -24    7.44    4.45
   0   1  24    4.81    2.57
   0  -1  25    2.64    2.71
   0   1 -25    1.62    4.71
   0   1  25   -0.04    2.53
   0   2   0   72.08    1.70
   0   2  -1 2016.68    7.33
   0   2   1 2158.69    5.86
   0   2   1 1976.45    5.63
   0   2   1 2045.45    6.42
   0  -2  -2    6.43    0.90
   0   2  -2    6.53    0.97
   0   2   2    5.91    0.84
   0   2   2    5.81    0.92
   0  -2  -3 1533.75    6.74
   0   2  -3 1209.33    6.48
   0   2   3    0.28    0.20
   0   2   3 1456.84    6.59
   0  -2  -4    0.98    1.04
   0  -2  -4    0.62    0.71
   0  -2  -4    1.10    0.74
   0   2  -4    1.21    0.90
   0   2   4    0.81    0.94
   0   2   4    0.48    0.99
   0  -2  -5  251.71    3.71
   0  -2  -5  215.78    3.07
   0  -2  -5  223.09    2.51
   0   2  -5  228.03    2.67
   0   2  -5  217.33    3.32
   0   2   5  234.29    3.54
   0  -2  -6   31.33    2.24
   0  -2  -6   29.92    1.69
   0  -2  -6   28.37    1.52
   0  -2   6   24.18    1.35
   0   2  -6   29.70    1.77
   0   2  -6   29.13    1.69
   0   2  -6   29.70    1.91
   0   2   6   28.65    2.20
   0  -2  -7  181.64    3.78
   0  -2  -7  161.70    2.60
   0  -2   7  141.93    2.44
   0   2  -7  168.63    3.05
   0   2  -7  169.16    2.99
   0   2  -7  167.90    3.28
   0   2   7  171.18    3.67
   0   2   7  149.77    2.32
   0  -2  -8   11.32    1.77
   0  -2  -8   -0.14    0.33
   0  -2  -8    9.62    1.25
   0  -2   8    7.27    1.04
   0   2  -8    9.30    1.44
   0   2  -8   10.43    1.45
   0   2  -8    9.53    1.37
   0   2   8   10.19    1.69
   0   2   8    7.69    1.07
   0  -2  -9  102.35    3.45
   0  -2  -9   89.70    2.75
   0  -2  -9   82.42    2.31
   0  -2   9   76.83    2.33
   0   2  -9   86.34    2.89
   0   2  -9   82.31    2.74
   0   2   9   88.91    3.26
   0   2   9   84.98    2.21
   0  -2 -10    6.28    1.77
   0  -2 -10    4.69    1.21
   0  -2 -10    4.14    1.17
   0  -2  10    4.78    1.06
   0   2 -10    4.99    1.51
   0   2 -10    3.36    1.39
   0   2  10    4.42    1.56
   0   2  10    3.70    1.08
   0  -2 -11  184.01    4.70
   0  -2 -11  161.97    3.85
   0  -2 -11  148.49    2.98
   0  -2  11  145.78    3.31
   0   2 -11  161.17    4.04
   0   2 -11  152.77    3.76
   0   2  11  170.68    4.40
   0   2  11  159.02    3.05
   0  -2 -12    1.19    1.80
   0  -2 -12    0.97    1.15
   0  -2 -12    0.50    1.20
   0  -2  12    0.70    1.01
   0   2 -12    0.30    1.59
   0   2 -12    0.86    1.41
   0   2  12    0.22    1.55
   0   2  12    0.35    1.15
   0  -2 -13   28.11    2.98
   0  -2 -13   20.46    2.03
   0  -2  13   24.10    2.32
   0   2 -13   26.62    3.25
   0   2 -13   23.75    2.63
   0   2  13   27.67    2.88
   0   2  13   20.40    2.02
   0  -2 -14    1.14    2.18
   0  -2 -14    3.08    1.48
   0  -2  14    2.02    1.32
   0   2 -14    4.00    2.15
   0   2  14    4.29    2.08
   0   2  14    3.17    1.45
   0  -2 -15   42.17    4.21
   0  -2  15   31.51    2.75
   0   2 -15   38.61    3.99
   0   2  15   34.42    3.82
   0   2  15   29.05    2.45
   0  -2 -16    2.10    2.41
   0  -2  16    0.51    1.41
   0  -2  16    2.32    1.53
   0   2 -16    3.93    2.49
   0   2  16    1.73    1.60
   0  -2 -17  279.07    7.53
   0  -2  17  213.58    4.47
   0   2 -17  276.07    7.10
   0   2  17  218.77    4.64
   0  -2 -18    3.45    2.86
   0  -2  18    0.86    1.74
   0   2 -18    2.49    2.93
   0   2  18    2.94    1.86
   0  -2  19  102.32    3.98
   0   2 -19  135.45    6.55
   0   2  19  106.66    3.96
   0  -2  20    2.09    2.13
   0   2 -20    3.98    3.42
   0   2  20   -0.61    1.91
   0  -2  21   25.79    3.09
   0   2 -21   35.43    4.77
   0   2  21   22.47    2.69
   0  -2  22    0.14    2.51
   0   2 -22    0.31    3.76
   0   2  22    2.03    2.22
   0  -2  23    9.84    3.01
   0   2 -23   16.73    4.63
   0   2  23   10.04    2.60
   0  -2  24    3.85    2.99
   0   2 -24    2.37    4.39
   0   2  24   -0.19    2.31
   0  -2  25    3.07    3.20
   0  -2  25    1.91    2.69
   0   2 -25    3.98    4.79
   0   2  25    1.32    2.49
   0   3   0   -0.55    0.83
   0   3  -1    7.27    1.09
   0   3   1    6.95    1.04
   0   3  -2    9.15    1.20
   0   3   2   10.12    1.08
   0   3   2    7.42    1.07
   0   3   2    8.50    1.06
   0  -3  -3    1.55    1.05
   0   3  -3    1.74    1.00
   0   3   3    1.66    0.95
   0   3   3    1.75    1.00
   0  -3  -4   32.74    1.99
   0   3  -4   28.73    1.94
   0   3   4    0.63    0.55
   0   3   4   33.50    2.00
   0  -3  -5   85.73    2.29
   0   3  -5   48.32    2.29
   0  -3  -6  532.00    5.71
   0  -3  -6  408.44    4.62
   0  -3  -6  472.02    3.88
   0   3  -6  422.66    5.21
   0   3   6  499.67    5.67
   0   3   6  477.06    5.47
   0  -3  -7   11.16    1.74
   0  -3  -7   10.65    1.34
   0  -3  -7   12.37    1.32
   0   3   7   12.53    1.78
   0  -3  -8  116.02    3.59
   0  -3  -8  103.74    2.94
   0  -3  -8  103.22    2.49
   0  -3   8   87.08    2.14
   0   3  -8  112.44    2.76
   0   3  -8  109.45    2.64
   0   3  -8  104.96    3.21
   0   3   8  110.33    3.45
   0  -3  -9   74.21    3.26
   0  -3  -9   69.64    2.70
   0  -3  -9   64.98    2.31
   0  -3   9   71.03    2.17
   0   3  -9   86.02    2.79
   0   3  -9   78.11    2.58
   0   3  -9   79.48    3.02
   0   3   9   74.15    3.24
   0  -3 -10   14.01    2.02
   0  -3 -10    0.70    0.51
   0  -3 -10   11.43    1.49
   0  -3  10   13.00    1.35
   0   3 -10   13.67    1.71
   0   3 -10   14.30    1.69
   0   3  10   15.65    2.14
   0  -3 -11   11.40    2.16
   0  -3 -11    1.38    0.59
   0  -3 -11    8.77    1.53
   0  -3  11    8.60    1.37
   0   3 -11   10.51    1.84
   0   3 -11    9.09    1.72
   0   3  11   11.01    2.21
   0  -3 -12    9.22    2.20
   0  -3 -12    6.66    1.39
   0  -3 -12    7.29    1.51
   0  -3  12    7.60    1.35
   0   3 -12    8.51    1.95
   0   3 -12    8.46    1.74
   0   3  12    6.41    2.08
   0  -3 -13   49.63    4.02
   0  -3 -13   37.21    2.41
   0  -3  13   40.73    2.54
   0   3 -13   44.63    3.47
   0   3 -13   39.44    2.89
   0   3  13   46.78    3.84
   0   3  13   38.61    2.20
   0  -3 -14   25.61    3.07
   0  -3 -14   23.24    2.43
   0  -3  14   24.29    2.55
   0   3 -14   29.76    3.53
   0   3  14   25.72    3.09
   0  -3 -15   58.55    4.57
   0  -3 -15   41.31    2.73
   0  -3  15   43.97    2.98
   0   3 -15   50.61    4.10
   0   3  15   52.61    4.31
   0   3  15   42.36    2.55
   0  -3 -16   13.93    3.18
   0  -3 -16   16.52    2.11
   0  -3  16   15.02    2.12
   0   3 -16   22.04    3.12
   0   3  16   13.41    1.90
   0   3 -17    1.02    2.54
   0   3  17    0.51    1.66
   0   3 -18    0.24    2.84
   0   3  18   -0.85    1.74
   0   3 -19   11.59    3.39
   0   3  19    6.69    2.01
   0   3 -20    5.63    3.43
   0   3  20    4.44    2.05
   0   3 -21   18.62    4.18
   0   3 -22    1.26    3.86
   0   3  22    0.05    2.08
   0   3 -23    3.27    4.30
   0   3  23    2.01    2.27
   0  -3  24    3.18    3.21
   0   3 -24    2.24    4.55
   0  -3  25    2.02    3.09
   0   3 -25    7.20    4.86
   0   4   0   22.47    1.78
   0   4  -1    0.90    0.99
   0   4   1   -0.20    0.92
   0   4  -2    4.10    1.20
   0   4   2    3.56    0.99
   0   4   2    4.40    1.07
   0   4   2    4.30    1.10
   0   4  -3   -0.02    1.04
   0   4   3    0.03    0.96
   0   4   3    0.82    1.10
   0   4   3    1.39    0.94
   0   4  -4    6.16    1.34
   0   4   4    6.52    1.29
   0   4   4    7.34    1.44
   0   4   4    7.51    1.09
   0  -4  -5    6.62    1.37
   0  -4  -5    5.51    1.06
   0   4  -5    7.47    1.46
   0   4   5    7.47    1.33
   0   4   5   10.20    1.61
   0   4   5    8.39    1.12
   0  -4  -6   76.10    2.88
   0  -4  -6   63.79    2.38
   0   4  -6   64.63    2.85
   0   4   6   -0.07    0.29
   0   4   6   76.64    3.09
   0  -4  -7   11.32    1.71
   0  -4  -7    9.04    1.31
   0  -4  -7   11.63    1.33
   0   4  -7   11.69    1.73
   0   4   7   12.11    1.68
   0   4   7   13.72    1.92
   0  -4  -8    8.36    1.70
   0  -4  -8    4.51    1.23
   0  -4  -8    6.47    1.28
   0   4  -8    7.04    1.64
   0   4   8    7.37    1.78
   0  -4  -9   -1.00    1.46
   0  -4  -9   -0.32    1.02
   0  -4  -9   -0.86    1.14
   0  -4   9   -0.10    0.89
   0   4  -9   -1.49    1.32
   0   4   9   -0.43    1.58
   0  -4 -10   26.53    2.96
   0  -4 -10   24.22    2.29
   0  -4 -10   22.52    2.06
   0  -4  10   19.83    1.69
   0   4 -10   23.96    2.65
   0   4  10   25.28    3.03
   0  -4 -11    3.45    1.83
   0  -4 -11    4.03    1.33
   0  -4 -11    3.71    1.38
   0  -4  11    2.52    1.10
   0   4 -11    3.77    1.53
   0   4 -11    3.93    1.43
   0   4  11    6.72    2.17
   0  -4 -12   32.05    3.60
   0  -4 -12   25.15    2.33
   0  -4  12   28.86    2.20
   0   4 -12   36.98    2.91
   0   4 -12   29.96    2.45
   0   4  12   32.42    3.60
   0  -4 -13    0.34    1.55
   0  -4  13   -0.02    1.20
   0   4 -13    0.82    1.78
   0   4 -13   -0.17    1.51
   0   4  13    1.69    2.28
   0  -4 -14   81.53    3.25
   0  -4  14  102.02    3.54
   0   4 -14  122.48    4.42
   0   4  14  122.54    5.33
   0  -4 -15    1.39    1.74
   0  -4  15    2.37    1.57
   0   4 -15    3.55    2.29
   0   4  15   -0.21    2.60
   0  -4 -16  156.32    4.26
   0  -4  16  177.40    4.80
   0   4 -16  215.33    5.94
   0   4  16  222.63    7.24
   0  -4 -17    3.33    1.95
   0  -4  17    5.58    1.91
   0   4 -17    6.64    2.86
   0  -4 -18   96.91    3.81
   0   4 -18  157.66    6.17
   0   4 -19    6.28    3.16
   0   4 -20   53.63    5.83
   0   4 -21    6.72    3.96
   0   4 -22    4.81    3.98
   0   4 -23    2.70    4.25
   0   4 -24    0.83    4.44
   0   5   0    0.14    1.05
   0   5  -1    6.30    1.35
   0   5   1    8.71    1.34
   0   5  -2   99.22    3.11
   0   5   2  110.74    2.53
   0   5   2  102.33    2.79
   0   5  -3   56.20    2.74
   0   5   3   63.82    2.36
   0   5   3   60.35    2.49
   0   5   3   58.86    2.28
   0   5  -4  268.15    4.83
   0   5   4  292.66    4.25
   0   5   4  307.33    4.45
   0   5   4  275.37    3.88
   0   5  -5   71.10    3.15
   0   5   5   77.73    2.80
   0   5   5   75.79    2.99
   0   5   5   69.64    2.26
   0  -5  -6  182.39    3.61
   0   5  -6  199.92    4.57
   0   5   6  208.85    4.18
   0   5   6  228.05    4.52
   0   5   6  196.07    3.16
   0  -5  -7    4.96    1.59
   0  -5  -7    3.20    1.23
   0   5  -7    3.47    1.60
   0   5   7   -0.37    0.65
   0   5   7    5.20    1.76
   0   5   7    6.01    1.12
   0  -5  -8   35.40    2.92
   0  -5  -8   25.20    2.29
   0  -5  -8   29.35    2.03
   0   5  -8   28.43    2.89
   0   5   8   10.32    1.37
   0   5   8   35.30    3.19
   0  -5  -9    0.44    1.77
   0  -5  -9   -0.75    1.13
   0  -5  -9   -0.22    1.28
   0   5  -9   -0.11    1.60
   0   5   9    0.39    1.81
   0  -5 -10   -0.82    1.33
   0  -5 -10   -0.28    1.44
   0  -5  10    1.09    1.03
   0   5 -10    4.20    1.77
   0   5  10    3.13    2.14
   0  -5 -11   10.36    1.80
   0  -5 -11   13.56    1.91
   0  -5  11   12.34    1.44
   0   5 -11   11.31    2.23
   0   5  11   17.36    2.81
   0  -5 -12   19.03    2.19
   0  -5  12   20.67    2.14
   0   5  12   29.90    3.46
   0  -5 -13    9.38    1.98
   0  -5  13   10.86    1.64
   0   5  13   13.14    2.97
   0  -5 -14   40.18    3.02
   0  -5  14   44.14    2.78
   0   5  14   58.70    4.97
   0  -5 -15   17.49    2.36
   0  -5  15   16.85    2.07
   0   5 -15   21.42    2.75
   0   5  15   22.10    3.65
   0  -5 -16    6.35    2.15
   0  -5  16    8.88    1.86
   0   5 -16    7.32    2.69
   0   5  16   14.09    3.68
   0  -5 -17   -0.60    2.02
   0  -5  17    0.35    1.67
   0   5 -17   -3.68    2.61
   0   5  17   -1.96    3.47
   0  -5 -18   -0.64    2.04
   0   5 -18    0.57    2.90
   0  -5 -19    0.01    2.16
   0   5 -19    0.83    3.16
   0  -5 -20    1.78    2.26
   0   5 -20    6.50    3.54
   0   5 -21    1.76    3.70
   0   5 -22    4.81    4.02
   0   5 -23    5.77    4.27
   0   6   0   67.29    2.90
   0   6  -1  143.20    3.87
   0   6   1  147.51    3.70
   0   6  -3  156.09    4.18
   0   6   3  172.08    3.42
   0   6   3  164.16    3.45
   0   6   3  167.86    3.67
   0   6  -4   23.81    2.64
   0   6   4   19.90    2.20
   0   6   4   25.20    2.42
   0   6   4   19.59    1.99
   0  -6  -5    0.12    1.01
   0   6  -5    0.35    1.46
   0   6   5   -1.22    1.27
   0   6   5    0.35    1.50
   0   6   5   -0.12    1.05
   0  -6  -6    3.65    1.20
   0   6  -6    4.42    1.72
   0   6   6    4.11    1.53
   0   6   6    8.04    1.89
   0   6   6    5.88    1.22
   0  -6  -7    7.29    1.46
   0   6  -7    6.82    1.88
   0   6   7    8.10    1.73
   0   6   7    8.69    2.08
   0   6   7    8.20    1.27
   0  -6  -8    2.45    1.33
   0  -6  -8    1.14    1.28
   0   6  -8    3.38    1.86
   0   6   8    2.69    1.97
   0  -6  -9    6.33    1.56
   0  -6  -9    6.63    1.60
   0   6  -9    6.47    2.03
   0   6   9    8.43    2.43
   0  -6 -10    6.67    1.62
   0  -6 -10    4.90    1.66
   0   6 -10    6.40    2.15
   0   6  10    7.59    2.56
   0  -6 -11    2.91    1.75
   0  -6  11    4.56    1.17
   0   6 -11    5.54    2.14
   0   6  11    6.61    2.68
   0  -6 -12    3.39    1.82
   0  -6  12    2.57    1.28
   0   6  12    3.79    2.67
   0  -6 -13   23.62    2.80
   0  -6  13   25.55    2.38
   0   6  13   34.44    3.87
   0  -6 -14   10.74    2.24
   0  -6  14   10.43    1.71
   0   6  14   15.53    3.47
   0  -6 -15   40.89    3.33
   0  -6  15   42.43    2.97
   0   6  15   69.37    6.08
   0  -6 -16    7.28    2.28
   0  -6  16    6.28    1.82
   0   6  16    9.00    3.72
   0  -6 -17   88.41    4.14
   0  -6  17  106.86    4.27
   0   6  17  146.92    7.58
   0  -6 -18    5.92    2.38
   0   6 -18   10.05    3.16
   0  -6 -19   11.03    2.61
   0   6 -19   17.95    3.65
   0  -6 -20    1.37    2.41
   0   6 -20    1.68    3.43
   0  -6 -21    5.01    2.57
   0   6 -21   14.17    3.98
   0  -6 -22   -1.25    2.45
   0   6 -22   -1.21    3.87
   0   6 -23   -2.45    3.96
   0   7   0    1.43    1.46
   0   7  -1    7.36    1.79
   0   7   1   12.18    1.79
   0   7  -2    1.71    1.58
   0   7  -3  312.38    6.07
   0   7   3  334.54    5.47
   0   7  -4   88.82    3.95
   0   7   4   91.75    3.13
   0   7   4   99.02    3.47
   0   7   4   87.67    3.32
   0  -7  -5  363.67    5.13
   0   7  -5  387.68    6.93
   0   7   5  407.64    5.79
   0   7   5  403.25    5.94
   0   7   5  399.59    5.61
   0  -7  -6   40.09    2.58
   0   7  -6   44.87    3.60
   0   7   6   44.36    3.10
   0   7   6   52.16    3.53
   0   7   6   42.38    2.59
   0  -7  -7  113.26    3.66
   0   7  -7  125.51    4.82
   0   7   7  151.85    4.89
   0   7   7  129.82    3.38
   0  -7  -8   -1.28    1.31
   0   7  -8   -0.03    1.99
   0   7   8    0.08    2.19
   0   7   8    1.16    1.14
   0  -7  -9   -1.86    1.46
   0  -7  -9   -1.15    1.57
   0   7  -9    0.27    2.03
   0   7   9    1.72    2.47
   0  -7 -10    0.04    1.70
   0   7 -10   -3.05    1.91
   0   7  10   -0.16    2.60
   0  -7 -11   31.94    2.91
   0   7 -11   39.67    4.04
   0   7  11   50.50    5.01
   0  -7 -12    4.65    2.03
   0   7  12    6.02    3.17
   0  -7 -13   67.17    3.62
   0  -7  13   68.03    2.84
   0   7  13  104.71    6.16
   0  -7 -14    7.80    2.27
   0  -7  14    7.81    1.63
   0   7  14   12.63    3.78
   0  -7 -15   76.45    3.96
   0  -7  15   76.53    3.33
   0   7  15  129.22    7.13
   0  -7 -16   10.91    2.56
   0  -7  16   14.17    2.04
   0   7  16   21.15    4.46
   0  -7 -17    8.09    2.57
   0   7  17   16.03    4.57
   0  -7 -18   -0.26    2.35
   0   7  18   -1.49    4.26
   0  -7 -19   -1.35    2.44
   0  -7 -20   -0.23    2.57
   0  -7 -21    1.98    2.64
   0   8   0  394.68    6.88
   0   8  -1  127.41    4.56
   0   8   1  107.29    4.14
   0   8  -2  232.09    5.82
   0   8   2  216.35    5.14
   0   8  -3   70.50    4.06
   0   8   3   72.55    3.54
   0  -8  -4  112.40    3.30
   0   8  -4  138.42    5.05
   0   8   4  127.37    4.08
   0  -8  -5    2.73    1.38
   0   8  -5    7.46    2.25
   0   8   5    5.08    2.07
   0   8   5    4.56    1.65
   0  -8  -6    8.02    1.63
   0   8  -6    7.76    2.35
   0   8   6   10.16    2.42
   0   8   6    9.68    1.75
   0  -8  -7    2.28    1.52
   0   8  -7    2.68    2.22
   0   8   7    2.31    2.37
   0   8   7    4.20    1.52
   0  -8  -8   13.85    2.05
   0   8  -8   16.26    2.84
   0   8   8   21.28    3.16
   0  -8  -9    1.99    1.66
   0   8  -9    3.23    2.36
   0   8   9    0.85    2.71
   0   8 -10    0.65    2.27
   0   8  10   -0.97    2.87
   0  -8 -11   -0.29    1.85
   0   8  11    1.64    3.03
   0  -8 -12    2.73    2.13
   0   8  12    5.42    3.43
   0  -8 -13   13.40    2.54
   0   8  13   19.32    4.08
   0  -8 -14    1.87    2.30
   0  -8  14    1.69    1.44
   0   8  14    1.75    3.72
   0  -8 -15    8.17    2.52
   0  -8  15    3.94    1.63
   0   8  15   10.36    4.20
   0  -8 -16   21.59    2.99
   0   8  16   44.22    5.55
   0  -8 -17    8.83    2.75
   0   8  17   13.47    4.75
   0  -8 -18   12.91    2.97
   0   8  18   24.87    5.46
   0  -8 -19    3.31    2.79
   0  -8 -20   10.88    3.03
   0   9   0   -0.47    1.90
   0   9  -1    2.90    2.12
   0   9   1    8.09    2.18
   0   9  -2   54.14    4.03
   0   9   2   50.01    3.68
   0  -9  -3   10.50    1.55
   0   9  -3   11.73    2.58
   0   9   3   12.37    2.28
   0  -9  -4   83.23    3.22
   0   9  -4   98.37    4.98
   0   9   4  102.53    4.18
   0  -9  -5    4.00    1.59
   0   9  -5   11.15    2.70
   0   9   5    9.76    2.42
   0   9   5    7.61    2.01
   0  -9  -6   19.28    2.24
   0   9  -6   22.73    3.19
   0   9   6   27.37    3.14
   0   9   6   25.89    2.87
   0  -9  -7    1.48    1.63
   0   9  -7    1.97    2.46
   0   9   7    4.09    2.57
   0  -9  -8   15.68    2.30
   0   9  -8   21.34    3.41
   0   9   8   26.55    3.55
   0   9  -9   17.59    3.15
   0   9   9   19.46    3.59
   0   9 -10   43.11    4.75
   0   9  10   48.78    5.46
   0   9  11   19.37    3.88
   0   9  12   91.25    6.45
   0  -9 -13    7.73    2.52
   0   9  13   12.25    4.07
   0  -9 -14   59.50    4.07
   0   9  14   91.61    7.15
   0  -9 -15    0.59    2.44
   0   9  15    2.85    4.26
   0  -9 -16   28.16    3.37
   0   9  16   51.33    5.99
   0  -9 -17    1.86    2.73
   0   9  17    3.41    4.58
   0  -9 -18    1.83    2.76
   0   9  18    5.90    5.03
   0  -9 -19    2.36    2.83
   0   9  19   -2.96    5.17
   0  10   0   90.60    4.93
   0 -10  -1  138.28    3.37
   0  10  -1  163.16    5.97
   0  10   1  154.61    5.59
   0 -10  -2   49.71    2.70
   0  10  -2   70.01    4.79
   0  10   2   60.30    4.24
   0 -10  -3   47.73    2.87
   0  10  -3   65.59    4.82
   0  10   3   66.83    4.22
   0 -10  -4   19.79    2.18
   0  10  -4   32.76    3.69
   0  10   4   25.32    2.89
   0 -10  -5    0.02    1.68
   0  10  -5   -0.77    2.47
   0  10   5    0.33    1.92
   0 -10  -6    8.83    2.01
   0  10  -6    6.75    2.89
   0  10   6   12.82    3.02
   0 -10  -7   35.84    3.34
   0  10  -7   37.73    4.16
   0  10   7   51.40    4.80
   0  10  -8    3.49    2.89
   0  10   8   10.27    3.33
   0  10  -9   52.24    5.26
   0  10   9   58.74    5.60
   0  10  10    6.24    3.57
   0  10  11    3.01    3.83
   0  10  12   -5.72    3.57
   0  10  13    5.36    4.08
   0 -10 -14    3.08    2.71
   0  10  14    5.92    4.30
   0 -10 -15    7.22    2.87
   0  10  15   11.62    4.77
   0 -10 -16    9.66    3.07
   0  10  16    3.89    4.74
   0 -10 -17    7.02    3.03
   0  10  17   11.36    5.32
   0  11   0    2.43    2.60
   0 -11  -1    5.49    1.56
   0  11  -1    5.83    2.83
   0  11   1    9.39    2.80
   0 -11  -2   11.95    1.91
   0  11  -2   13.10    3.16
   0  11   2   12.23    2.86
   0 -11  -3   26.55    2.88
   0  11  -3   33.00    3.89
   0  11   3   33.45    3.53
   0 -11  -4    0.93    1.77
   0  11  -4    2.44    2.88
   0  11   4    1.96    2.28
   0 -11  -5   12.88    2.35
   0  11  -5   17.95    3.53
   0 -11  -6    1.50    2.01
   0  11  -6   -0.38    2.84
   0  11  -7   10.29    3.44
   0  11   8    1.13    3.29
   0  11   9    1.60    3.43
   0  11  10    5.16    3.79
   0  11  11   31.41    4.87
   0  11  12   10.61    4.29
   0  11  13   38.38    5.43
   0  11  14    2.17    4.72
   0 -12   0   33.62    2.73
   0  12   0   42.51    5.03
   0 -12  -1   46.78    3.13
   0  12  -1   54.12    5.30
   0  12   1   59.91    5.18
   0 -12  -2   39.25    3.27
   0  12  -2   52.12    5.35
   0  12   2   48.62    4.96
   0 -12  -3   19.68    2.59
   0  12  -3   26.96    4.05
   0  12   3   19.17    3.52
   0 -12  -4    2.94    2.18
   0  12  -4    6.24    3.40
   0 -12  -5    0.02    2.21
   0  12   8    9.19    3.76
   0  12   9    3.98    3.80
   0  12  10    3.88    3.98
   0  12  11   -0.54    4.09
   0 -13   0   -1.82    1.70
   0 -13  -1    1.03    1.92
   0 -13  -2    7.36    2.11
   0 -13  -3    3.21    2.12
   0 -13  -4   27.49    3.07
  -1   0  25   -0.04    2.55
  -1   0  24   25.77    3.20
   1   0 -24   36.50    5.57
  -1   0  23    0.50    2.28
   1   0 -23    5.40    4.04
  -1   0  22   29.66    3.60
   1   0 -22   53.52    6.56
  -1   0  21    2.17    2.14
   1   0 -21   -0.37    3.35
  -1   0  20   40.24    3.50
   1   0 -20   61.89    5.89
  -1   0  19    0.81    1.87
   1   0 -19    1.74    3.03
  -1   0  18    6.79    2.14
   1   0 -18    8.76    3.22
  -1   0  17    0.39    1.92
  -1   0  17    1.14    1.69
   1   0 -17    1.89    2.65
  -1   0  16    3.95    1.85
  -1   0  16    0.98    1.54
   1   0 -16    1.81    2.58
  -1   0  15    0.26    1.19
  -1   0  15    1.44    1.60
   1   0 -15   -0.62    2.14
  -1   0  14  163.08    4.25
  -1   0  14  162.01    3.60
   1   0 -14  186.23    5.46
  -1   0  12  340.02    5.71
  -1   0  12  322.75    5.12
  -1   0  12  313.79    4.15
   1   0 -12  352.41    6.06
  -1   0  11    4.92    1.53
  -1   0  11    1.89    1.14
   1   0 -11    4.11    1.65
  -1   0  10   37.99    2.54
  -1   0  10   29.50    2.05
  -1   0  10   29.82    1.82
   1   0 -10   36.40    2.79
  -1   0   9    0.73    1.24
  -1   0   9    0.51    0.88
  -1   0   9    0.86    0.99
   1   0  -9    1.57    1.36
  -1   0   8   23.22    2.07
  -1   0   8   20.32    1.71
  -1   0   8   19.54    1.48
   1   0  -8   23.75    2.27
  -1   0   7    1.28    1.09
  -1   0   7    1.20    0.88
  -1   0   7    0.28    0.82
   1   0  -7    0.00    1.14
   1   0  -7    0.99    1.24
  -1   0   6   19.43    1.74
  -1   0   6   19.14    1.55
  -1   0   6   21.66    1.28
   1   0  -6   19.40    1.87
   1   0  -6   20.41    1.78
  -1   0   4  434.41    3.62
  -1   0   4  426.08    2.57
   1   0  -4  430.39    3.64
   1   0  -4  434.94    3.63
  -1   0   3    0.31    0.66
  -1   0   3    0.48    0.47
   1   0  -3    0.14    0.68
   1   0  -3    0.24    0.65
  -1   0   2  984.40    4.08
  -1   0   2 1297.72    3.32
   1   0  -2  348.25    2.49
  -1   0   1    0.90    0.46
  -1   0   1   -0.38    0.32
  -1   0   1    0.61    0.27
   1   0  -1    0.15    0.34
   1   0  -1   -0.26    0.33
   1   0  -1    0.82    0.25
  -1   0   0    0.18    0.34
   1   0   0   -0.12    0.32
   1   0   0   72.09    1.15
  -1   0  -1    0.81    0.57
  -1   0  -1    0.35    0.46
  -1   0  -1    0.60    0.51
  -1   0  -1    1.39    0.39
   1   0   1    0.12    0.47
  -1   0  -2  444.51    3.18
  -1   0  -2  429.11    3.15
  -1   0  -2  381.90    2.07
   1   0   2  431.58    3.14
   1   0   2  354.02    2.11
  -1   0  -3   -0.16    0.82
  -1   0  -3   -0.20    0.79
  -1   0  -3    0.39    0.58
   1   0   3    0.42    0.74
  -1   0  -4 1028.27    5.92
  -1   0  -4 1020.82    6.03
  -1   0  -4  845.11    3.50
  -1   0  -4 1034.80    4.23
   1   0   4 1016.61    5.84
   1   0   4  931.34    4.09
  -1   0  -5    0.74    1.08
  -1   0  -5    0.89    0.70
  -1   0  -5    0.07    0.62
   1   0   5    1.35    0.96
   1   0   5    0.94    0.77
  -1   0  -6   53.27    2.36
  -1   0  -6   51.42    1.80
  -1   0  -6   51.80    1.49
   1   0   6   49.33    2.15
   1   0   6   48.61    1.56
  -1   0  -7    0.70    1.26
  -1   0  -7   -0.49    0.74
  -1   0  -7    0.54    0.71
   1   0   7    0.63    1.07
   1   0   7    0.05    0.85
  -1   0  -8   89.00    3.08
   1   0   8   88.58    2.89
   1   0   8   82.32    2.11
  -1   0  -9    0.30    1.38
   1   0   9    0.48    1.20
   1   0   9   -0.30    0.98
  -1   0 -10  259.97    4.99
   1   0  10  244.24    4.69
   1   0  10  235.30    3.44
  -1   0 -11    3.56    1.75
   1   0  11    2.08    1.45
   1   0  11    1.35    1.13
  -1   0 -12  764.15    8.85
   1   0  12  699.41    8.24
   1   0  12  655.97    6.01
  -1   0 -13    4.01    2.09
   1   0  13    1.45    1.66
   1   0  13    2.27    1.41
  -1   0 -14   65.65    4.39
   1   0  14   54.20    2.68
  -1   0 -15    0.25    2.25
   1   0  15    0.90    1.52
  -1   0 -16   63.43    4.93
   1   0  16   45.32    2.89
  -1   0 -17   -1.35    2.76
   1   0  17   -0.66    1.84
  -1   0 -18    4.41    3.06
   1   0  18    1.83    2.02
  -1   0 -19   -0.78    3.02
   1   0  19    1.85    2.19
  -1   0 -20   47.88    5.97
   1   0  20   29.45    3.43
   1   0  20   29.84    3.41
  -1   0 -21    2.29    3.62
   1   0  21    0.23    2.45
   1   0  21    2.58    2.29
  -1   0 -22  102.49    7.53
   1   0  22   62.71    4.19
  -1   0 -23    2.95    4.23
   1   0  23    2.55    2.44
   1   0  24    9.37    2.80
   1   0  25    1.21    2.66
  -1  -1  25    2.41    2.66
  -1   1  25    5.26    2.63
   1   1 -25    7.49    4.63
  -1  -1  24   18.90    3.06
  -1   1  24   14.61    2.83
   1   1 -24   27.25    5.17
  -1  -1  23   16.26    2.81
  -1   1  23   18.68    2.88
   1   1 -23   30.52    5.00
  -1  -1  22    1.13    2.25
  -1   1  22    2.42    2.25
   1  -1 -22    3.74    3.54
   1   1 -22    3.33    3.72
  -1  -1  21    3.21    2.53
  -1  -1  21    0.98    2.09
  -1   1  21    2.20    2.11
   1  -1 -21    3.04    3.27
   1   1 -21    2.34    3.45
  -1  -1  20   -0.02    2.27
  -1  -1  20   -0.51    1.96
  -1   1  20    0.53    2.00
   1  -1 -20    0.57    2.98
   1   1 -20    0.63    3.09
  -1  -1  19    8.93    2.37
  -1   1  19    7.28    2.08
   1  -1 -19    8.33    3.37
   1   1 -19   10.15    3.27
  -1  -1  18    5.16    2.03
  -1   1  18    5.16    1.92
   1  -1 -18    7.59    3.13
   1   1 -18    5.60    3.04
  -1  -1  17   19.83    2.28
  -1   1  17   17.79    2.22
   1  -1 -17   23.89    3.51
   1   1 -17   28.97    3.61
  -1  -1  16   36.16    3.07
  -1  -1  16   35.53    2.60
  -1   1  16   33.51    2.65
   1  -1 -16   44.79    4.72
   1   1 -16   40.09    4.42
  -1  -1  15    0.20    1.24
  -1  -1  15   -0.21    1.41
  -1   1  15   -0.43    1.39
   1  -1 -15    1.11    2.27
   1   1 -15   -1.73    2.15
  -1  -1  14   15.09    1.92
  -1  -1  14   14.59    1.69
  -1   1  14   15.88    2.51
  -1   1  14   11.42    1.61
  -1   1  14   15.31    1.78
   1  -1 -14   22.04    2.95
   1   1 -14   20.21    2.75
  -1  -1  13   11.05    2.13
  -1  -1  13   10.25    1.63
  -1  -1  13   10.23    1.47
  -1   1  13   11.97    2.12
  -1   1  13    7.82    1.39
  -1   1  13   10.80    1.56
   1  -1 -13    9.86    2.36
   1   1 -13   13.28    2.34
   1   1 -13    8.52    1.73
  -1  -1  12   58.10    2.92
  -1  -1  12   58.04    2.65
  -1   1  12   64.96    3.40
  -1   1  12   57.08    2.67
  -1   1  12   56.88    2.29
   1  -1 -12   71.01    3.75
   1   1 -12   64.60    3.46
   1   1 -12   21.12    1.86
  -1  -1  11   44.70    2.56
  -1  -1  11   44.95    2.34
  -1   1  11   49.09    2.96
  -1   1  11   44.51    2.25
  -1   1  11   42.76    2.01
   1  -1 -11   48.32    3.20
   1   1 -11   42.63    2.93
   1   1 -11    0.59    0.57
  -1  -1  10  374.23    5.13
  -1  -1  10  371.66    4.76
  -1   1  10  380.77    5.64
  -1   1  10  350.78    4.88
  -1   1  10  352.99    3.99
   1  -1 -10  389.04    5.78
   1  -1 -10  326.09    3.44
   1   1 -10  390.04    5.38
   1   1 -10    0.14    0.31
  -1  -1   9   63.25    2.55
  -1  -1   9   66.99    2.34
  -1   1   9   68.00    2.91
  -1   1   9   74.09    2.51
  -1   1   9   64.78    2.04
   1  -1  -9   71.67    3.05
   1  -1  -9   59.14    1.86
   1   1  -9   67.98    2.83
   1   1  -9    0.41    0.40
  -1  -1   8  336.77    4.33
  -1  -1   8  329.24    3.92
  -1   1   8  324.76    4.70
  -1   1   8  328.44    4.28
  -1   1   8  314.16    3.40
   1  -1  -8  344.25    4.90
   1  -1  -8  298.44    3.13
   1   1  -8  341.50    4.49
  -1  -1   7   68.33    2.28
  -1   1   7   67.01    2.55
  -1   1   7   66.71    2.17
  -1   1   7   63.84    1.78
   1  -1  -7   68.99    2.60
   1  -1  -7   63.46    1.74
   1   1  -7   70.73    2.43
   1   1  -7   31.18    1.61
  -1  -1   6  781.28    5.34
  -1   1   6  748.14    5.93
  -1   1   6  761.76    5.51
  -1   1   6  729.22    4.29
   1  -1  -6  775.99    6.05
   1  -1  -6  710.58    4.16
   1   1  -6  798.12    5.46
   1   1  -6  701.04    5.09
  -1  -1   5  389.90    3.53
  -1   1   5  373.92    4.02
  -1   1   5  340.32    3.48
  -1   1   5  366.69    2.89
   1  -1  -5  389.26    4.13
   1  -1  -5  358.74    2.88
   1   1  -5  406.68    3.65
   1   1  -5  391.00    3.54
  -1  -1   4 1598.81    6.01
  -1   1   4 1600.61    7.19
  -1   1   4 1556.70    6.56
  -1   1   4 1550.36    5.10
   1  -1  -4 1713.25    7.43
   1  -1  -4 1533.27    5.20
   1   1  -4 1667.92    6.22
   1   1  -4 1672.37    6.21
  -1  -1   3   15.59    1.08
  -1   1   3   17.53    1.47
  -1   1   3   16.12    1.34
  -1   1   3   14.74    1.16
  -1   1   3   14.49    0.89
   1  -1  -3   16.78    1.41
   1  -1  -3   15.76    1.01
   1   1  -3   18.79    1.18
   1   1  -3   17.53    1.13
  -1  -1   2  225.08    1.88
  -1   1   2  218.02    2.31
  -1   1   2  219.84    2.31
   1  -1  -2  212.09    2.31
   1  -1  -2  183.02    1.51
   1   1  -2  228.43    1.93
   1   1  -2  232.79    1.93
  -1  -1   1   17.06    0.83
  -1   1   1    0.04    0.10
  -1   1   1   11.64    0.90
   1  -1  -1   14.97    0.97
   1   1  -1    9.82    0.74
   1   1  -1   15.41    0.77
  -1  -1   0    1.41    0.54
  -1   1   0    0.10    0.23
  -1   1   0    0.29    0.46
   1  -1   0    1.09    0.55
   1   1   0    1.04    0.49
   1   1   0    0.06    0.28
  -1  -1  -1  249.83    2.32
  -1   1  -1  232.04    2.07
   1  -1   1  230.05    2.06
   1   1   1    0.00    0.19
   1   1   1  235.51    2.25
  -1  -1  -2   21.52    1.35
  -1  -1  -2   22.89    1.03
  -1   1  -2    6.51    0.71
  -1   1  -2   20.60    1.22
  -1   1  -2    8.39    0.94
   1  -1   2   19.99    1.26
   1   1   2   23.26    1.43
   1   1   2   19.98    1.29
  -1  -1  -3 1418.36    6.61
  -1  -1  -3 1309.67    4.68
  -1   1  -3 1309.36    5.64
  -1   1  -3 1028.47    4.12
   1  -1   3 1314.31    5.62
   1   1   3 1312.44    6.34
   1   1   3 1088.15    4.08
  -1  -1  -4  193.37    3.07
  -1  -1  -4  176.51    2.16
  -1   1  -4  189.53    2.73
  -1   1  -4  151.56    1.95
  -1   1  -4  182.37    2.59
   1  -1   4  182.96    2.62
   1   1   4  179.48    2.91
   1   1   4  164.40    2.04
  -1  -1  -5  573.78    5.20
  -1  -1  -5  514.35    3.59
  -1   1  -5  557.95    4.67
  -1   1  -5  548.97    4.34
   1  -1   5  533.48    4.48
   1   1   5  535.68    5.01
   1   1   5  510.46    3.56
  -1  -1  -6    2.09    1.20
  -1  -1  -6    1.21    0.84
  -1  -1  -6    0.99    0.83
  -1   1  -6    2.46    1.16
  -1   1  -6   -0.04    0.28
   1  -1   6    2.42    0.95
   1   1   6    0.31    1.11
   1   1   6    2.28    0.90
  -1  -1  -7  305.24    4.55
  -1  -1  -7  296.84    4.02
  -1  -1  -7  277.14    3.05
  -1   1  -7  302.99    4.25
  -1   1  -7   -0.06    0.26
  -1   1  -7  295.65    3.65
   1  -1   7  291.34    4.01
   1   1   7  291.59    4.41
   1   1   7  283.05    3.20
  -1  -1  -8  171.16    3.88
  -1  -1  -8  166.97    3.32
  -1  -1  -8  147.75    2.49
  -1   1  -8  163.70    3.59
  -1   1  -8    0.60    0.45
  -1   1  -8  162.49    2.97
   1  -1   8  158.76    3.37
   1   1   8  162.12    3.72
   1   1   8  153.64    2.67
  -1  -1  -9  399.09    5.75
  -1  -1  -9  388.53    5.06
  -1   1  -9  399.05    5.44
  -1   1  -9  381.20    4.47
   1  -1   9  380.96    5.13
   1   1   9  384.79    5.59
   1   1   9  370.29    4.05
  -1  -1 -10  137.61    4.07
  -1  -1 -10  120.25    3.26
  -1   1 -10  127.10    3.83
  -1   1 -10   78.24    2.83
  -1   1 -10  118.16    2.87
   1  -1  10  117.64    3.42
   1   1  10  119.79    3.73
   1   1  10  114.14    2.69
  -1  -1 -11  107.43    4.05
  -1   1 -11  108.92    3.90
  -1   1 -11   90.24    3.27
   1  -1  11  101.89    3.46
   1  -1  11   97.41    2.53
   1   1  11  106.08    3.81
   1   1  11   99.50    2.72
  -1  -1 -12   23.08    2.64
  -1   1 -12   19.94    2.51
  -1   1 -12   18.07    2.20
   1  -1  12   18.00    2.17
   1  -1  12   15.23    1.86
   1   1  12   20.09    2.48
   1   1  12   16.60    1.79
  -1  -1 -13   27.53    2.99
  -1   1 -13   25.36    2.82
   1  -1  13   18.95    2.05
   1   1  13   22.86    2.69
   1   1  13   21.89    2.23
  -1  -1 -14    0.18    2.18
  -1   1 -14    2.64    2.20
   1  -1  14    0.19    1.34
   1   1  14    0.58    2.06
   1   1  14    0.10    1.53
  -1  -1 -15   20.76    3.13
  -1   1 -15   20.64    3.00
   1  -1  15   17.35    1.98
   1   1  15   19.58    2.24
  -1  -1 -16   37.59    4.58
  -1   1 -16   38.57    3.82
   1  -1  16   28.04    2.68
   1   1  16   33.11    2.84
   1   1  16   26.59    2.66
  -1  -1 -17    6.41    2.89
  -1   1 -17    4.76    2.92
   1  -1  17    3.15    1.88
   1   1  17    2.02    1.83
  -1  -1 -18   10.75    3.34
  -1   1 -18   11.62    3.35
   1  -1  18    8.09    2.12
   1   1  18    7.10    2.03
  -1  -1 -19    0.62    3.11
  -1   1 -19    0.20    3.06
   1  -1  19    1.35    2.08
   1   1  19   -0.10    1.89
  -1  -1 -20    4.19    3.49
  -1   1 -20    3.07    3.41
   1  -1  20    5.30    2.37
   1   1  20    3.40    2.06
  -1  -1 -21    2.06    3.82
  -1   1 -21    2.22    3.64
   1  -1  21    0.49    2.37
   1   1  21    1.25    2.17
  -1   1 -22   36.50    5.21
   1  -1  22   25.19    3.41
   1   1  22   21.85    2.94
  -1   1 -23   21.56    4.98
   1  -1  23   14.07    3.21
   1  -1  23    9.87    2.76
   1   1  23   12.08    2.82
  -1   1 -24   13.30    5.02
   1  -1  24    7.08    2.84
   1   1  24    7.10    2.67
  -1   1 -25   20.83    5.63
   1  -1  25   10.95    3.00
   1   1  25    6.79    2.77
  -1  -2  25   12.96    3.01
  -1   2  25   12.94    2.76
   1   2 -25   20.53    5.12
  -1  -2  24   12.07    2.92
  -1   2  24    6.90    2.54
   1   2 -24   13.17    4.63
  -1  -2  23   24.23    3.48
  -1  -2  23   15.86    2.89
  -1   2  23   18.52    2.79
   1   2 -23   33.46    5.19
  -1  -2  22    3.44    2.54
  -1   2  22    0.89    2.13
   1   2 -22    2.08    3.78
  -1  -2  21   37.10    3.62
  -1   2  21   34.58    3.34
   1   2 -21   57.07    6.23
  -1  -2  20    3.49    2.12
  -1   2  20    2.79    1.98
   1   2 -20    1.52    3.28
  -1  -2  19    1.16    1.96
  -1   2  19    1.76    1.91
   1  -2 -19    3.30    3.26
   1   2 -19    4.94    3.14
  -1  -2  18    0.17    1.68
  -1   2  18    1.32    1.76
   1  -2 -18   -0.08    2.87
   1   2 -18    1.21    2.73
  -1  -2  17    9.05    1.88
  -1   2  17   12.65    2.02
   1  -2 -17   18.47    3.35
   1   2 -17   16.38    3.14
  -1  -2  16   11.48    1.88
  -1   2  16   10.36    1.83
   1  -2 -16   14.33    3.08
   1   2 -16   12.37    2.83
  -1  -2  15   58.86    3.22
  -1   2  15   60.45    4.30
  -1   2  15   55.97    2.77
   1  -2 -15   74.43    4.84
   1   2 -15   61.84    4.29
  -1  -2  14   35.00    2.71
  -1   2  14   46.92    3.82
  -1   2  14   35.42    2.37
   1  -2 -14   49.23    4.23
   1  -2 -14   36.95    2.29
   1   2 -14   40.22    3.71
  -1  -2  13  212.34    4.37
  -1   2  13  236.54    5.65
  -1   2  13  215.22    4.71
  -1   2  13  214.66    3.79
   1  -2 -13  260.83    6.10
   1  -2 -13  212.86    3.56
   1   2 -13  239.09    5.28
   1   2 -13  225.71    4.78
  -1  -2  12    3.52    1.24
  -1   2  12    7.37    1.94
  -1   2  12    3.81    1.06
  -1   2  12    4.48    1.22
   1  -2 -12   10.41    2.21
   1  -2 -12    6.01    1.31
   1   2 -12    4.62    1.81
   1   2 -12    3.82    1.51
  -1  -2  11   14.03    1.54
  -1   2  11   19.67    2.29
  -1   2  11   15.18    1.80
  -1   2  11   14.89    1.66
   1  -2 -11   19.32    2.36
   1  -2 -11   16.00    1.73
   1   2 -11   19.56    2.10
   1   2 -11   14.74    1.83
  -1  -2  10   23.59    1.89
  -1   2  10   27.72    2.69
  -1   2  10   22.09    1.85
  -1   2  10   21.67    1.66
   1  -2 -10   25.52    2.78
   1  -2 -10   26.17    2.23
   1  -2 -10   22.73    1.76
   1   2 -10   25.53    2.38
   1   2 -10   26.09    2.20
  -1   2   9    0.02    1.34
  -1   2   9    0.01    0.77
  -1   2   9   -0.15    0.91
   1  -2  -9    2.34    1.53
   1  -2  -9    1.26    1.15
   1  -2  -9    0.58    1.06
   1   2  -9    0.95    1.25
   1   2  -9    0.02    1.16
  -1   2   8  388.31    5.33
  -1   2   8  346.70    4.48
  -1   2   8  357.43    3.53
   1  -2  -8  403.13    5.43
   1  -2  -8  357.29    3.73
   1   2  -8  382.04    4.43
   1   2  -8  381.43    4.38
  -1   2   7  537.80    5.76
  -1   2   7  461.20    4.80
   1  -2  -7  572.49    5.95
   1  -2  -7  518.40    4.17
   1   2  -7  508.71    4.62
   1   2  -7  497.60    4.50
  -1   2   6   36.14    2.17
  -1   2   6   28.82    1.56
   1  -2  -6   39.30    2.24
   1  -2  -6   37.61    1.93
   1  -2  -6   33.94    1.55
   1   2  -6   34.37    1.79
   1   2  -6   30.36    1.61
  -1   2   5  606.14    5.30
  -1   2   5  508.01    4.34
   1  -2  -5  641.12    5.44
   1  -2  -5  527.53    4.62
   1  -2  -5  616.83    3.89
   1   2  -5  602.85    3.98
  -1   2   4    3.59    1.03
  -1   2   4    9.51    1.14
   1  -2  -4   11.85    1.38
  -1   2   3   -0.08    0.24
  -1   2   3  354.13    3.53
  -1   2   3  299.70    2.77
   1  -2  -3  401.58    3.72
   1  -2  -3  301.01    2.98
  -1   2   2    9.27    1.06
  -1   2   2   63.32    1.76
  -1   2   2   68.91    1.32
   1  -2  -2   77.61    1.90
   1  -2  -2   76.01    1.62
  -1   2   1  160.78    2.15
  -1   2   1  154.83    2.11
  -1   2   1  142.58    1.36
   1  -2  -1  144.35    2.04
   1  -2  -1  150.83    1.75
  -1   2   0  152.44    1.96
  -1   2   0  144.99    1.86
   1   2   0  160.66    1.92
   1   2   0  153.92    1.88
   1   2   1  357.90    3.02
   1   2   1  341.13    2.91
  -1  -2  -2    1.15    0.92
   1   2   2    0.16    0.44
   1   2   2    2.03    0.85
  -1  -2  -3  307.70    3.54
  -1   2  -3  296.93    2.79
  -1   2  -3  248.03    3.41
   1   2   3   45.49    1.56
   1   2   3  281.07    3.37
  -1  -2  -4   29.20    2.00
  -1  -2  -4   20.97    1.32
  -1   2  -4   29.63    1.57
  -1   2  -4   27.84    1.59
   1   2   4   22.78    1.87
   1   2   4   28.15    1.89
  -1  -2  -5  581.97    5.47
  -1  -2  -5  539.09    3.87
  -1   2  -5  576.88    4.51
  -1   2  -5  597.96    4.60
  -1   2  -5  545.56    5.07
   1  -2   5  447.65    3.45
   1   2   5  538.82    5.28
  -1  -2  -6  316.45    4.52
  -1  -2  -6  276.27    3.14
  -1   2  -6  328.78    3.90
  -1   2  -6  322.65    3.84
  -1   2  -6  317.87    4.16
   1  -2   6  262.80    3.03
   1   2   6  293.88    4.36
   1   2   6  230.47    2.58
  -1  -2  -7  113.58    3.29
  -1  -2  -7    0.03    0.34
  -1  -2  -7   99.42    2.29
  -1   2  -7  114.49    2.89
  -1   2  -7  116.42    2.86
  -1   2  -7  115.15    2.88
   1  -2   7   87.26    2.12
   1   2   7  109.79    3.20
  -1  -2  -8    6.76    1.55
  -1  -2  -8    0.87    0.52
  -1  -2  -8    6.51    1.22
  -1   2  -8    8.97    1.51
  -1   2  -8    8.65    1.45
  -1   2  -8    9.34    1.36
   1   2   8    8.47    1.64
   1   2   8    4.09    0.97
  -1  -2  -9    3.66    1.50
  -1  -2  -9    2.68    1.00
  -1  -2  -9    2.92    1.12
  -1   2  -9    4.36    1.50
  -1   2  -9    2.39    1.35
  -1   2  -9    2.98    1.20
   1   2   9    1.68    1.46
   1   2   9    3.02    1.01
  -1  -2 -10   18.21    2.25
  -1  -2 -10   14.47    1.58
  -1  -2 -10   14.94    1.72
  -1   2 -10   19.43    2.06
  -1   2 -10   17.51    2.16
  -1   2 -10   18.99    2.12
   1   2  10   16.22    2.16
   1   2  10   13.65    1.58
  -1  -2 -11  117.71    4.22
  -1  -2 -11  104.16    3.38
  -1  -2 -11   94.37    2.62
  -1   2 -11  117.21    3.89
  -1   2 -11  112.38    3.44
  -1   2 -11  108.98    3.27
   1   2  11  113.41    4.10
   1   2  11   96.15    2.56
  -1  -2 -12    1.02    1.79
  -1  -2 -12    2.07    1.13
  -1  -2 -12    1.87    1.28
  -1   2 -12    5.28    1.90
  -1   2 -12    4.57    1.52
   1   2  12    3.89    1.92
   1   2  12    1.42    1.19
  -1  -2 -13  144.86    5.15
  -1   2 -13  156.11    4.85
   1   2  13  138.27    4.92
   1   2  13  118.92    3.10
  -1  -2 -14    5.24    2.55
  -1   2 -14    8.65    2.47
   1   2  14    8.57    2.61
   1   2  14    5.35    1.50
  -1  -2 -15   58.32    4.71
  -1   2 -15   48.69    4.30
   1  -2  15   44.58    2.63
   1   2  15   40.82    2.56
  -1  -2 -16   32.55    3.80
  -1   2 -16   33.20    3.54
   1  -2  16   25.94    2.63
   1   2  16   20.95    2.57
  -1  -2 -17    0.00    2.81
  -1   2 -17    4.24    2.86
   1  -2  17    2.29    1.81
   1   2  17    2.01    1.78
  -1  -2 -18    3.45    3.08
  -1   2 -18    1.13    3.03
   1  -2  18   -0.38    1.89
   1   2  18    2.35    1.90
  -1   2 -19   33.16    4.40
   1  -2  19   21.19    2.64
   1   2  19   18.72    2.38
  -1   2 -20    0.24    3.55
   1  -2  20   -0.97    2.13
   1   2  20   -2.33    1.95
  -1   2 -21   47.37    5.25
   1  -2  21   29.02    3.18
   1   2  21   30.76    3.36
  -1   2 -22    4.35    4.16
   1  -2  22   -1.31    2.46
   1   2  22    1.69    2.27
  -1   2 -23   40.04    5.64
   1  -2  23   30.51    3.67
   1   2  23   20.67    2.93
  -1   2 -24    2.00    4.53
   1  -2  24   -0.07    2.88
   1   2  24    1.36    2.47
  -1  -3  25   10.93    3.69
  -1  -3  25    5.49    3.10
   1   3 -25   17.96    5.00
  -1   3  24   -0.52    2.29
   1   3 -24   -2.06    4.08
  -1   3  23   -2.34    2.13
   1   3 -23    1.47    3.92
  -1   3  22    0.96    2.11
   1   3 -22   -0.25    3.79
  -1   3  21    0.15    2.03
   1   3 -21    3.46    3.63
  -1   3  20    3.28    2.04
   1   3 -20    5.45    3.40
  -1   3  19   22.58    2.81
   1   3 -19   26.17    3.79
  -1   3  18    3.02    1.84
   1   3 -18    6.56    2.94
  -1  -3  17    5.19    1.85
  -1   3  17    3.81    1.77
   1   3 -17    7.22    2.70
  -1  -3  16    0.89    1.54
  -1   3  16    0.44    2.93
  -1   3  16   -0.17    1.54
   1  -3 -16   -0.01    2.55
   1  -3 -16   -0.32    1.64
   1   3 -16    1.34    2.41
  -1  -3  15   -1.30    1.43
  -1   3  15   -0.52    2.37
  -1   3  15   -1.55    1.41
   1  -3 -15   -0.69    2.40
   1  -3 -15   -1.59    1.56
   1   3 -15    0.15    2.26
  -1  -3  14   27.41    2.61
  -1   3  14   28.49    3.17
  -1   3  14   23.58    2.22
   1  -3 -14   32.60    4.05
   1  -3 -14   22.12    2.39
   1   3 -14   35.04    3.58
  -1  -3  13   78.15    3.02
  -1   3  13   86.51    4.40
  -1   3  13   70.11    2.55
   1  -3 -13   86.13    4.46
   1  -3 -13   68.92    2.75
   1   3 -13   86.27    3.89
   1   3 -13   75.71    3.21
  -1  -3  12   64.65    2.67
  -1   3  12   74.19    4.04
  -1   3  12   57.50    2.23
   1  -3 -12   77.57    4.13
   1  -3 -12   68.31    3.11
   1  -3 -12   55.78    2.53
   1   3 -12   73.18    3.39
   1   3 -12   64.74    2.91
  -1  -3  11  460.18    5.20
  -1   3  11  488.36    7.20
   1  -3 -11  523.05    7.44
   1  -3 -11  414.75    4.82
   1   3 -11  513.79    6.04
   1   3 -11  475.16    5.69
  -1   3  10   45.38    3.14
   1  -3 -10   49.37    3.19
   1  -3 -10    2.79    0.75
   1  -3 -10   38.90    2.10
   1   3 -10   50.79    2.62
   1   3 -10   48.52    2.37
  -1   3   9  552.28    6.83
   1  -3  -9  580.76    7.01
   1  -3  -9  500.25    5.98
   1  -3  -9  498.72    4.82
   1   3  -9  558.66    5.36
   1   3  -9  545.43    5.27
  -1   3   8   82.65    3.21
   1  -3  -8   87.83    3.29
   1  -3  -8   68.46    2.56
   1  -3  -8   71.83    2.23
   1   3  -8   94.10    2.54
   1   3  -8   91.16    2.41
  -1   3   7 1118.58    8.50
   1  -3  -7 1192.57    8.73
   1  -3  -7  913.99    7.14
   1  -3  -7 1061.45    6.08
  -1   3   6   34.50    2.26
  -1   3   6   34.64    2.34
   1  -3  -6   36.81    2.35
   1  -3  -6   27.92    1.83
   1  -3  -6   32.51    1.60
  -1   3   5  571.00    5.47
   1  -3  -5  542.72    5.31
   1  -3  -5  457.47    4.51
   1  -3  -5  567.10    3.73
  -1   3   4    0.08    0.43
  -1   3   4  134.60    2.85
   1  -3  -4  125.64    2.73
   1  -3  -4  115.34    2.34
  -1   3   3   53.37    1.99
  -1   3   3   58.52    2.07
   1  -3  -3   55.95    2.03
   1  -3  -3   46.24    1.60
   1   3  -3   52.82    2.15
  -1   3   2  105.18    2.22
  -1   3   2  109.02    2.25
   1  -3  -2   89.22    1.73
   1   3  -2   97.13    2.44
  -1   3   1   95.47    1.99
  -1   3   1   88.42    1.91
   1  -3  -1   84.68    1.45
   1   3  -1   94.54    2.30
   1   3   0  101.22    2.23
   1   3   1    5.91    0.94
   1   3   1    8.15    0.95
  -1   3  -2   53.48    2.31
   1   3   2   61.29    2.00
   1   3   2   60.87    1.99
   1   3   2   57.15    1.61
  -1  -3  -3    2.06    1.08
  -1   3  -3    0.45    1.06
   1   3   3    2.55    0.97
   1   3   3    4.19    1.10
   1   3   3    3.58    0.67
  -1  -3  -4  563.97    5.26
  -1   3  -4  404.58    4.85
   1   3   4   -0.12    0.24
   1   3   4  528.91    5.13
  -1  -3  -5   22.66    2.16
  -1   3  -5   17.88    1.92
   1  -3   5   17.72    1.05
   1   3   5   21.23    2.00
   1   3   5   22.54    2.09
  -1  -3  -6  960.43    7.71
  -1  -3  -6  860.94    5.33
  -1   3  -6  867.29    5.68
  -1   3  -6  789.82    7.04
   1  -3   6  658.79    4.24
   1   3   6  878.38    7.40
  -1  -3  -7  334.62    5.10
  -1  -3  -7  298.42    3.61
  -1   3  -7  318.23    3.96
  -1   3  -7  318.82    3.97
  -1   3  -7  296.24    4.67
   1  -3   7  240.18    3.01
   1   3   7  303.80    4.86
  -1  -3  -8  239.67    4.71
  -1  -3  -8  206.91    3.99
  -1  -3  -8  202.19    3.25
  -1   3  -8  218.74    3.74
  -1   3  -8  207.92    3.59
  -1   3  -8  210.53    4.18
   1  -3   8  160.00    2.78
   1   3   8  231.58    4.65
  -1  -3  -9   95.28    3.60
  -1  -3  -9   80.21    2.87
  -1  -3  -9   79.09    2.46
  -1   3  -9   97.69    3.09
  -1   3  -9   89.72    2.86
  -1   3  -9   85.00    3.11
   1  -3   9   72.34    2.27
   1   3   9   97.18    3.63
  -1  -3 -10  257.03    5.40
  -1  -3 -10   -0.36    0.29
  -1  -3 -10  204.04    3.56
  -1   3 -10  237.97    4.48
  -1   3 -10  219.78    4.15
  -1   3 -10  222.28    4.57
   1  -3  10  175.16    3.38
   1   3  10  249.02    5.40
  -1  -3 -11  105.16    4.22
  -1  -3 -11   79.30    2.65
  -1   3 -11  103.86    3.68
  -1   3 -11   90.53    3.16
  -1   3 -11   92.35    3.50
   1   3  11   99.00    4.22
  -1  -3 -12   22.12    2.62
  -1  -3 -12   18.45    2.10
  -1   3 -12   26.81    3.13
  -1   3 -12   24.82    2.55
  -1   3 -12   21.88    2.66
   1   3  12   22.06    2.82
   1   3  12   20.89    1.88
  -1  -3 -13   42.83    4.05
  -1  -3 -13   29.61    2.39
  -1   3 -13   38.46    3.56
   1   3  13   43.01    4.04
  -1  -3 -14   -0.97    2.26
  -1  -3 -14    0.07    1.58
  -1   3 -14    0.57    2.18
   1   3  14   -1.13    2.36
   1   3  14   -0.05    1.39
  -1  -3 -15   -0.02    2.62
  -1  -3 -15    0.21    1.70
  -1   3 -15   -3.10    2.28
   1   3  15   -1.19    2.60
   1   3  15   -0.33    1.48
  -1  -3 -16    6.55    1.91
  -1   3 -16   12.24    2.99
   1   3  16    9.01    1.82
  -1  -3 -17    0.58    1.78
  -1   3 -17    2.05    2.93
   1   3  17    1.60    1.70
  -1   3 -18   19.96    3.71
   1   3  18   12.09    2.11
  -1   3 -19    6.32    3.53
  -1   3 -20    0.32    3.57
   1   3  20    0.23    1.97
  -1   3 -21    4.21    3.95
   1   3  21    2.05    2.08
  -1   3 -22   -2.00    3.98
   1  -3  22    0.59    2.60
   1   3  22    0.09    2.16
  -1   3 -23    3.12    4.25
   1  -3  23   -0.10    2.63
  -1   3 -24    5.69    4.72
   1  -3  24    3.13    2.93
   1   4 -24   26.68    4.93
   1   4 -23    0.88    3.99
   1   4 -22   21.54    4.39
   1   4 -21    1.02    3.53
   1   4 -20   12.57    3.71
   1   4 -19   -0.66    3.04
  -1  -4  18   -2.23    1.83
   1  -4 -18   -2.47    1.91
   1   4 -18    2.21    2.88
  -1  -4  17    2.81    1.77
   1  -4 -17    2.19    1.91
   1   4 -17    6.44    2.77
  -1  -4  16   66.83    3.63
  -1   4  16   87.73    5.67
   1  -4 -16   60.08    3.27
   1   4 -16   89.64    4.62
  -1  -4  15    2.79    1.52
  -1   4  15    7.02    2.91
   1  -4 -15    3.62    1.81
   1   4 -15    3.54    2.22
  -1  -4  14   87.43    3.31
  -1   4  14  101.21    5.22
   1  -4 -14   76.39    3.20
   1   4 -14  108.98    4.21
  -1  -4  13    1.34    1.31
  -1   4  13    4.28    2.36
   1  -4 -13    3.26    2.34
   1  -4 -13    2.58    1.59
   1   4 -13    2.14    1.86
   1   4 -13    1.41    1.48
  -1  -4  12   33.45    2.27
  -1   4  12   43.01    3.92
   1  -4 -12   40.61    3.68
   1  -4 -12   31.79    2.40
   1   4 -12   41.95    2.92
   1   4 -12   32.97    2.40
  -1   4  11   22.70    2.68
   1  -4 -11   19.36    2.59
   1  -4 -11   17.39    1.95
   1  -4 -11   15.30    1.70
   1   4 -11   19.27    1.97
   1   4 -11   18.59    2.11
  -1   4  10    1.45    1.72
   1  -4 -10    2.04    1.84
   1  -4 -10    0.95    1.11
   1  -4 -10    0.78    1.23
  -1   4   9   75.61    3.53
   1  -4  -9   74.74    3.46
   1  -4  -9   59.72    2.74
   1  -4  -9   66.01    2.39
  -1   4   8  160.89    4.21
   1  -4  -8  177.57    4.26
   1  -4  -8  125.91    3.30
   1  -4  -8  145.94    2.86
  -1   4   7  154.67    3.74
  -1   4   7  159.96    3.95
   1  -4  -7  164.32    3.91
   1  -4  -7  127.01    3.16
   1  -4  -7  137.15    2.59
  -1   4   6    0.07    0.32
  -1   4   6 1140.64    8.49
   1  -4  -6 1212.29    8.68
   1  -4  -6  936.77    7.15
  -1   4   5   23.70    1.89
  -1   4   5   25.63    2.20
   1  -4  -5   23.31    2.15
   1  -4  -5   21.22    1.73
  -1   4   4  660.41    5.81
  -1   4   4  609.46    5.59
   1  -4  -4  569.97    4.89
   1   4  -4  579.59    6.19
  -1   4   3   42.49    2.03
  -1   4   3   42.00    2.09
   1  -4  -3   37.73    1.59
   1   4  -3   38.61    2.22
  -1   4   2  293.59    3.48
  -1   4   2  287.25    3.45
   1  -4  -2  271.63    2.85
   1   4  -2  264.17    4.07
   1  -4  -1   79.45    1.50
   1   4  -1   81.56    2.53
   1   4   0   10.42    1.25
  -1   4  -1  167.58    3.52
   1   4   1  178.40    3.06
  -1   4  -2  254.79    4.21
   1   4   2  264.00    3.42
   1   4   2  259.68    3.44
   1   4   2  250.48    3.33
  -1   4  -3  163.19    3.61
   1   4   3  174.17    3.18
   1   4   3  171.68    3.22
   1   4   3  160.63    2.64
  -1   4  -4  491.89    5.91
   1   4   4  541.95    5.47
   1   4   4  583.32    5.68
   1   4   4  491.43    3.95
  -1   4  -5  135.95    3.54
  -1  -4  -6  811.44    7.41
  -1  -4  -6  679.68    4.82
  -1   4  -6  663.76    7.17
   1   4   6  749.58    7.21
  -1  -4  -7   30.96    2.58
  -1  -4  -7   25.93    1.77
  -1   4  -7   26.93    2.45
   1  -4   7   21.92    1.30
   1   4   7   28.89    2.45
   1   4   7   25.47    2.59
  -1  -4  -8   34.07    2.81
  -1  -4  -8   22.99    2.12
  -1  -4  -8   26.30    1.96
  -1   4  -8   28.64    2.54
   1  -4   8   28.70    1.56
   1   4   8   27.84    2.71
  -1  -4  -9   22.78    2.79
  -1  -4  -9   18.45    2.12
  -1  -4  -9   20.10    1.95
  -1   4  -9   19.32    2.02
  -1   4  -9   21.20    2.50
   1  -4   9   16.88    1.54
   1   4   9   21.13    2.42
  -1  -4 -10   17.49    2.29
  -1  -4 -10   14.83    1.71
  -1  -4 -10   15.90    1.76
  -1   4 -10   19.62    1.95
  -1   4 -10   19.91    2.12
  -1   4 -10   15.71    2.08
   1  -4  10   17.50    1.70
   1   4  10   17.83    2.50
  -1  -4 -11   11.64    2.32
  -1  -4 -11    9.17    1.53
  -1  -4 -11   14.54    1.77
  -1   4 -11   18.51    2.14
  -1   4 -11   14.31    1.79
  -1   4 -11   17.51    2.27
   1  -4  11   12.63    1.41
   1   4  11   13.88    2.56
  -1  -4 -12   15.69    1.92
  -1   4 -12   19.20    2.30
  -1   4 -12   14.77    1.97
  -1   4 -12   15.97    2.29
   1   4  12   19.05    2.99
  -1  -4 -13    4.69    1.73
  -1   4 -13    8.42    2.24
  -1   4 -13    8.93    2.05
   1   4  13    8.49    2.69
  -1  -4 -14   56.53    3.07
  -1   4 -14   82.66    4.30
   1   4  14   81.51    5.19
  -1  -4 -15    1.75    1.81
  -1   4 -15    5.52    2.60
   1   4  15    2.63    3.07
  -1  -4 -16    1.35    1.94
  -1   4 -16    6.69    2.87
   1   4  16    3.93    3.36
  -1  -4 -17    0.52    1.98
  -1   4 -17   -1.25    2.82
  -1  -4 -18   -0.27    2.01
  -1   4 -18    2.18    3.19
  -1  -4 -19    1.40    2.07
  -1   4 -19    3.00    3.43
  -1   4 -20   25.18    4.34
  -1   4 -21    2.30    3.96
  -1   4 -22    5.53    4.15
  -1   4 -23    7.66    4.33
  -1   4 -24   19.10    5.05
   1   5 -24    1.50    4.21
   1   5 -23    3.14    4.09
   1   5 -22    2.10    3.80
   1  -5 -21   -0.24    2.25
   1   5 -21    2.79    3.55
   1  -5 -20    6.28    2.34
   1   5 -20   15.33    3.60
   1  -5 -19    0.27    2.14
   1   5 -19    3.28    3.08
  -1  -5  18    5.93    2.00
   1  -5 -18    2.04    2.12
   1   5 -18    3.64    2.85
  -1  -5  17    3.10    1.82
  -1   5  17    3.82    3.41
   1  -5 -17    4.27    2.11
   1   5 -17    6.00    2.73
  -1  -5  16    7.87    1.91
  -1   5  16   13.67    3.60
   1  -5 -16    6.78    2.13
   1   5 -16   14.91    2.75
  -1  -5  15   12.38    1.89
  -1   5  15   17.93    3.47
   1  -5 -15   12.31    2.21
   1   5 -15   16.42    2.50
  -1  -5  14   47.85    2.79
  -1   5  14   61.91    5.06
   1  -5 -14   44.21    3.03
   1   5 -14   63.13    3.64
  -1  -5  13   29.35    2.35
  -1   5  13   36.81    4.36
   1  -5 -13   27.75    2.72
  -1   5  12  212.14    6.15
   1  -5 -12  165.67    3.92
  -1   5  11  203.29    5.70
   1  -5 -11  144.51    4.25
   1  -5 -11  159.07    3.66
  -1   5  10  399.45    6.97
   1  -5 -10  296.98    5.47
   1  -5 -10  334.98    4.65
  -1   5   9  123.72    4.38
   1  -5  -9  133.70    4.29
   1  -5  -9   98.43    3.36
   1  -5  -9  101.70    2.80
  -1   5   8  698.39    7.97
   1  -5  -8  737.95    8.07
   1  -5  -8  526.59    6.39
   1  -5  -8  589.68    5.22
  -1   5   7  301.84    5.27
   1  -5  -7  316.75    5.27
   1  -5  -7  240.89    4.29
  -1   5   6  152.46    3.70
  -1   5   6  147.48    3.83
   1  -5  -6  117.51    3.07
   1   5  -6  116.80    3.67
  -1   5   5   43.81    2.34
  -1   5   5   45.30    2.65
   1  -5  -5   40.98    2.08
   1   5  -5   46.64    2.70
  -1   5   4    7.15    1.38
  -1   5   4    5.72    1.41
   1  -5  -4    6.64    1.06
   1   5  -4    7.39    1.53
  -1   5   3   40.79    2.13
  -1   5   3   42.61    2.21
   1  -5  -3   37.30    1.71
   1   5  -3   43.91    2.55
  -1   5   2  206.26    3.28
   1  -5  -2  195.50    2.66
   1   5  -2  208.83    4.11
   1  -5  -1    9.88    1.03
   1   5  -1    2.56    1.16
  -1   5   0   17.77    2.14
   1   5   0   21.38    2.01
  -1   5  -1  166.33    3.84
   1   5   1  172.07    3.42
  -1   5  -2   67.26    2.86
   1   5   2   69.02    2.25
   1   5   2   69.03    2.39
   1   5   2   64.63    2.34
  -1   5  -3    1.55    1.28
   1   5   3    0.58    1.12
   1   5   3    1.98    1.28
   1   5   3    1.42    0.98
  -1   5  -4   88.39    3.24
   1   5   4   97.57    2.93
   1   5   4  109.78    3.20
   1   5   4   90.04    2.39
  -1   5  -5   22.45    2.44
   1   5   5   28.11    2.36
   1   5   5   31.45    2.65
   1   5   5   23.91    1.62
  -1   5  -6  513.47    6.94
   1   5   6  555.34    6.48
   1   5   6  630.12    7.03
  -1  -5  -7  226.12    4.75
  -1  -5  -7  170.83    3.03
  -1   5  -7  184.64    4.65
   1   5   7    0.14    0.43
   1   5   7  226.14    4.90
  -1  -5  -8  541.62    7.30
  -1  -5  -8  396.89    5.78
  -1  -5  -8  415.92    4.67
  -1   5  -8  432.35    6.79
   1   5   8  438.38    6.39
   1   5   8  508.25    7.11
  -1  -5  -9   90.88    3.37
  -1  -5  -9   90.91    2.89
  -1   5  -9  104.35    4.10
   1  -5   9   84.23    2.25
   1   5   9  120.88    4.50
  -1  -5 -10  371.13    6.13
  -1  -5 -10  407.80    5.23
  -1   5 -10  444.26    7.30
   1  -5  10  381.74    4.48
   1   5  10  531.05    8.11
  -1  -5 -11   37.44    2.70
  -1   5 -11   51.38    3.74
   1  -5  11   39.62    2.23
   1   5  11   58.19    4.35
  -1  -5 -12   93.08    3.41
  -1   5 -12  109.94    4.58
   1   5  12  139.52    5.68
  -1  -5 -13   12.81    2.10
  -1   5 -13   14.17    2.36
  -1   5 -13   14.88    2.62
   1   5  13   17.66    3.37
  -1  -5 -14   13.16    2.22
  -1   5 -14   15.12    2.56
   1   5  14   19.04    3.60
  -1  -5 -15    8.52    2.18
  -1   5 -15   11.22    2.67
   1   5  15   13.00    3.58
  -1  -5 -16    8.73    2.23
  -1   5 -16   16.23    3.09
   1   5  16   14.64    3.89
  -1  -5 -17    2.21    2.11
  -1   5 -17    7.42    3.02
  -1  -5 -18   14.84    2.51
  -1   5 -18   21.00    3.61
  -1  -5 -19    3.73    2.27
  -1   5 -19    9.28    3.58
  -1  -5 -20    1.38    2.25
  -1   5 -20    0.20    3.48
  -1   5 -21   -0.66    3.74
  -1   5 -22    2.17    4.05
  -1   5 -23   -0.68    4.31
   1   6 -23   10.06    4.15
   1  -6 -22   -0.82    2.40
   1   6 -22   -1.20    3.68
   1  -6 -21    6.94    2.64
   1   6 -21   19.83    4.01
   1  -6 -20    1.65    2.40
   1   6 -20   -3.35    3.28
  -1  -6  19    2.55    2.10
   1  -6 -19    2.79    2.39
   1   6 -19    7.37    3.25
  -1  -6  18   -1.71    1.76
   1  -6 -18    0.90    2.22
   1   6 -18    2.31    2.80
  -1  -6  17   -0.96    1.73
  -1   6  17   -0.62    3.47
   1  -6 -17   -3.22    2.11
  -1  -6  16    2.96    1.74
  -1   6  16    4.55    3.48
   1  -6 -16    0.72    2.10
  -1  -6  15   46.71    3.04
  -1   6  15   66.89    6.02
   1  -6 -15   42.74    3.33
  -1  -6  14    2.96    1.53
  -1   6  14    3.58    3.01
   1  -6 -14    2.22    1.92
  -1  -6  13   21.40    2.27
  -1   6  13   27.78    3.72
   1  -6 -13   16.48    2.28
  -1   6  12    6.59    2.80
   1  -6 -12    4.08    1.80
  -1   6  11   22.93    3.24
   1  -6 -11   18.29    2.10
  -1   6  10   29.65    3.23
   1  -6 -10   19.03    2.08
   1  -6 -10   20.34    2.34
  -1   6   9    3.19    2.23
   1  -6  -9    3.45    1.40
   1  -6  -9    2.57    1.45
  -1   6   8   46.44    3.67
   1  -6  -8   32.39    2.50
  -1   6   7  118.31    3.64
  -1   6   7  129.30    4.20
   1  -6  -7  103.13    3.27
   1   6  -7  105.99    4.05
  -1   6   6   72.84    3.02
  -1   6   6   76.18    3.41
   1  -6  -6   63.73    2.69
   1   6  -6   67.10    3.40
  -1   6   5  312.13    4.90
  -1   6   5  310.62    5.01
   1  -6  -5  285.31    4.32
   1   6  -5  287.64    5.56
  -1   6   4   46.07    2.44
  -1   6   4   51.85    2.65
  -1   6   4   46.98    2.74
   1  -6  -4   40.61    2.04
   1   6  -4   54.15    3.10
  -1   6   3  253.29    3.99
  -1   6   3  242.39    4.00
  -1   6   3  251.26    4.64
   1  -6  -3  230.69    3.40
   1   6  -3  228.85    4.83
  -1   6   2   10.35    1.70
   1  -6  -2    6.47    0.92
   1   6  -2    7.00    1.59
  -1   6   1    3.41    1.44
   1   6  -1   13.38    1.75
  -1   6   0  103.19    3.48
   1   6   0   98.46    3.23
  -1   6  -1    2.62    1.41
   1   6   1    3.54    1.28
  -1   6  -2    8.04    1.64
   1   6   2   28.32    2.23
  -1   6  -3  385.90    6.17
   1   6   3  412.16    4.99
   1   6   3  473.46    5.41
   1   6   3  395.19    5.09
  -1   6  -4   54.15    3.20
   1   6   4   63.54    2.70
   1   6   4   73.10    3.10
   1   6   4   64.90    2.52
  -1   6  -5  379.53    6.44
   1   6   5  407.35    5.58
   1   6   5  475.99    6.18
   1   6   5  398.15    4.71
  -1   6  -6    9.88    1.93
   1   6   6   13.57    1.84
   1   6   6   17.21    2.26
   1   6   6   14.68    1.67
  -1   6  -7  120.33    4.31
   1   6   7  159.96    4.68
  -1  -6  -8    1.09    1.26
  -1   6  -8    2.30    1.76
   1   6   8   -0.69    2.01
  -1  -6  -9    7.72    1.58
  -1  -6  -9    7.76    1.67
  -1   6  -9    8.10    2.14
   1   6   9   12.71    2.60
  -1  -6 -10    6.27    1.66
  -1  -6 -10    7.95    1.78
  -1   6 -10    5.51    2.13
   1  -6  10    4.89    1.09
   1   6  10   11.58    2.78
  -1  -6 -11   10.38    1.97
  -1   6 -11    8.96    2.40
   1   6  11   12.93    3.03
  -1  -6 -12   15.22    2.22
  -1   6 -12   13.16    2.70
   1   6  12   21.16    3.52
  -1  -6 -13   26.19    2.93
  -1   6 -13   27.01    3.18
   1   6  13   32.75    4.07
  -1  -6 -14    2.31    2.00
  -1   6 -14    1.48    2.36
   1   6  14    2.19    3.25
  -1  -6 -15   30.88    3.26
   1   6  15   58.67    6.19
  -1  -6 -16    0.10    2.13
  -1   6 -16    0.67    2.67
   1   6  16    0.36    3.65
  -1  -6 -17    1.64    2.26
  -1   6 -17    4.08    2.96
   1   6  17    2.78    3.97
  -1  -6 -18    2.15    2.35
  -1   6 -18    2.89    3.17
  -1  -6 -19   -0.45    2.33
  -1   6 -19   -1.97    3.30
  -1  -6 -20    4.39    2.52
  -1   6 -20    1.47    3.66
  -1  -6 -21    7.52    2.67
  -1   6 -21   10.52    4.06
  -1  -6 -22    1.79    2.56
  -1   6 -22    2.82    4.00
   1  -7 -22    1.47    2.72
   1  -7 -21    1.27    2.64
   1  -7 -20    2.87    2.58
  -1  -7  19    0.99    1.95
   1  -7 -19    3.45    2.57
  -1  -7  18   -0.33    1.77
  -1   7  18    6.04    4.19
   1  -7 -18    0.42    2.34
  -1  -7  17    0.76    1.76
  -1   7  17    3.50    3.99
   1  -7 -17    1.75    2.36
  -1  -7  16    2.29    1.73
  -1   7  16    4.38    3.74
   1  -7 -16    3.64    2.30
  -1  -7  15   -0.86    1.57
  -1   7  15    2.65    3.61
   1  -7 -15    2.15    2.21
  -1  -7  14   26.11    2.50
  -1   7  14   32.62    4.36
   1  -7 -14   23.55    2.70
  -1   7  13   71.11    5.73
   1  -7 -13   41.74    3.24
  -1   7  12   30.86    3.92
   1  -7 -12   23.03    2.85
  -1   7  11  175.11    6.32
   1  -7 -11  125.86    3.84
  -1   7  10  113.84    5.26
   1  -7 -10   81.92    3.24
  -1   7   9  272.34    6.38
  -1   7   9  233.97    4.43
   1  -7  -9  198.41    4.91
   1  -7  -9  195.99    3.90
  -1   7   8  107.52    4.62
  -1   7   8   89.46    3.31
   1  -7  -8   82.70    3.48
  -1   7   7  239.69    5.50
  -1   7   7  212.17    4.49
   1  -7  -7  193.12    4.48
   1   7  -7  186.46    5.37
  -1   7   6   27.89    2.59
  -1   7   6   32.07    3.25
  -1   7   6   28.47    2.72
   1  -7  -6   25.97    2.44
   1   7  -6   21.96    2.50
  -1   7   5   32.27    2.51
  -1   7   5   32.63    2.97
  -1   7   5   30.03    2.75
   1  -7  -5   26.94    2.28
   1   7  -5   27.23    3.02
  -1   7   4    2.27    1.41
  -1   7   4    1.25    1.54
  -1   7   4    2.08    1.59
   1  -7  -4    0.73    1.11
   1   7  -4    1.66    1.67
  -1   7   3   65.03    3.22
   1  -7  -3   62.18    2.33
   1   7  -3   64.55    3.43
  -1   7   2   52.18    3.06
   1  -7  -2   44.64    1.93
   1   7  -2   37.94    2.98
  -1   7   1   50.05    3.06
   1  -7  -1   42.08    1.70
   1   7  -1   42.05    2.94
  -1   7   0   11.58    1.89
   1   7   0   22.15    2.55
  -1   7  -1  190.30    4.85
   1   7   1  193.22    4.51
  -1   7  -2   50.47    3.29
   1   7   2   42.30    2.76
  -1   7  -3    3.10    1.74
   1   7   3    2.27    1.54
   1   7   3    1.70    1.37
  -1   7  -4    2.62    1.82
   1   7   4    2.10    1.42
   1   7   4    4.44    1.73
   1   7   4    2.69    1.37
  -1   7  -5  105.26    4.34
   1   7   5  100.64    3.47
   1   7   5  129.97    4.17
   1   7   5  105.82    3.17
  -1   7  -6   14.88    2.38
   1   7   6   18.48    2.44
   1   7   6   20.92    2.09
  -1   7  -7  328.21    6.90
   1   7   7  418.38    6.96
  -1  -7  -8   38.00    2.94
  -1   7  -8   46.30    3.92
   1   7   8   61.72    4.37
  -1  -7  -9  380.32    6.54
  -1  -7  -9  396.00    5.29
  -1   7  -9  419.82    8.02
   1   7   9  514.24    8.34
  -1  -7 -10   11.51    1.99
  -1   7 -10   14.79    2.75
   1   7  10   17.05    3.18
  -1  -7 -11   89.73    3.61
  -1   7 -11  104.30    5.25
   1   7  11  143.57    6.15
  -1  -7 -12    8.98    2.19
  -1   7 -12    8.91    2.73
   1   7  12   14.20    3.59
  -1  -7 -13   59.36    3.59
  -1   7 -13   69.94    4.94
   1   7  13   98.80    6.42
  -1  -7 -14    3.02    2.17
   1   7  14    4.14    3.56
  -1  -7 -15    3.14    2.30
   1   7  15    9.45    4.01
  -1  -7 -16    4.12    2.38
   1   7  16    8.63    4.16
  -1  -7 -17    6.57    2.57
   1   7  17    6.10    4.39
  -1  -7 -18    0.96    2.46
  -1  -7 -19    2.92    2.57
  -1  -7 -20    3.38    2.65
  -1  -7 -21    1.56    2.68
   1  -8 -21    2.85    2.89
   1  -8 -20    1.55    2.78
  -1  -8  19   -1.59    1.96
   1  -8 -19   -2.26    2.59
  -1  -8  18    0.71    1.87
  -1   8  18    4.40    4.64
   1  -8 -18    3.65    2.69
  -1  -8  17    2.31    1.78
  -1   8  17    3.21    4.25
   1  -8 -17    1.76    2.53
  -1  -8  16    3.27    1.80
  -1   8  16    8.23    4.08
   1  -8 -16    2.80    2.43
  -1  -8  15    0.74    1.55
  -1   8  15    1.05    3.63
   1  -8 -15   -1.11    2.17
  -1  -8  14    7.22    1.62
  -1   8  14    9.00    3.87
   1  -8 -14    6.91    2.38
  -1   8  13   12.19    3.81
   1  -8 -13    8.77    2.32
  -1   8  12   19.81    3.93
   1  -8 -12   14.17    2.38
  -1   8  11   12.78    3.30
   1  -8 -11    7.58    2.07
  -1   8  10   19.00    3.45
  -1   8   9   27.40    3.39
   1  -8  -9   19.90    2.39
  -1   8   8   34.86    4.14
  -1   8   8   28.37    2.71
   1  -8  -8   24.38    2.75
  -1   8   7   29.35    3.08
  -1   8   7   24.49    2.71
   1  -8  -7   22.46    2.68
  -1   8   6    3.61    2.06
  -1   8   6    0.16    1.60
   1  -8  -6   -0.80    1.38
   1   8  -6    1.63    1.99
  -1   8   5    1.77    1.97
  -1   8   5    4.03    1.76
   1  -8  -5    0.44    1.40
   1   8  -5    4.40    2.05
  -1   8   4   68.56    3.51
  -1   8   4   72.33    3.65
   1  -8  -4   55.41    2.77
   1   8  -4   62.96    3.86
  -1   8   3   10.11    2.09
   1  -8  -3    8.36    1.44
   1   8  -3    7.95    2.21
  -1   8   2    8.42    2.06
   1  -8  -2    6.68    1.27
   1   8  -2   11.41    2.25
  -1   8   1   70.01    3.81
   1  -8  -1   60.13    2.19
   1   8  -1   69.52    3.75
  -1   8   0    6.58    2.03
   1   8   0    2.58    1.79
  -1   8  -1    0.72    1.91
   1   8   1   -0.43    1.61
  -1   8  -2   36.98    3.51
   1   8   2   36.93    3.04
  -1   8  -3    5.98    2.14
   1   8   3    4.69    1.70
  -1   8  -4   67.39    4.11
   1   8   4   72.57    3.20
   1   8   4   82.35    3.70
   1   8   4   80.42    3.38
  -1   8  -5    6.15    2.25
   1   8   5    9.96    2.27
   1   8   5    9.06    1.69
  -1   8  -6   -1.41    2.01
   1   8   6    1.92    2.13
   1   8   6    1.52    1.31
  -1  -8  -7   22.60    2.68
  -1   8  -7   24.88    3.09
   1   8   7   35.37    3.96
  -1  -8  -8    6.68    1.77
  -1   8  -8    8.61    2.54
   1   8   8    7.38    2.72
  -1   8  -9    2.56    2.43
   1   8   9    3.37    2.82
  -1  -8 -10   35.76    3.42
  -1   8 -10   42.63    4.47
   1   8  10   52.84    5.18
  -1  -8 -11    8.20    2.17
  -1   8 -11    7.85    2.87
   1   8  11   16.09    3.63
  -1  -8 -12   11.14    2.37
  -1   8 -12    6.56    2.99
   1   8  12   15.33    3.84
  -1  -8 -13   10.75    2.46
  -1   8 -13    8.16    3.05
   1   8  13   11.68    3.91
  -1  -8 -14   24.01    3.00
   1   8  14   34.98    4.84
  -1  -8 -15   -0.11    2.31
   1   8  15   -5.80    3.66
  -1  -8 -16   -0.45    2.44
   1   8  16   -2.32    4.17
  -1  -8 -17    0.15    2.54
   1   8  17    2.78    4.66
  -1  -8 -18   -0.26    2.65
   1   8  18   -0.72    4.62
  -1  -8 -19   -0.75    2.70
  -1  -8 -20    3.58    2.88
  -1   9  19   -0.81    4.95
   1  -9 -19    0.31    2.75
  -1  -9  18    0.12    1.85
  -1   9  18    1.34    4.65
   1  -9 -18    2.14    2.76
  -1  -9  17    1.21    1.84
  -1   9  17    1.84    4.58
   1  -9 -17    0.65    2.62
  -1  -9  16   -2.67    1.59
  -1   9  16    1.98    4.35
   1  -9 -16   -0.25    2.51
  -1   9  15    6.94    4.27
   1  -9 -15    3.94    2.53
  -1   9  14   10.74    4.21
   1  -9 -14    7.92    2.65
  -1   9  13    7.69    3.92
   1  -9 -13    4.55    2.39
  -1   9  12   28.89    4.37
  -1   9  11   14.70    3.70
  -1   9  10  219.30    7.18
  -1   9   9   42.46    5.08
  -1   9   8  166.37    5.99
   1  -9  -8  111.25    4.40
  -1   9   7    6.42    2.58
  -1   9   7    4.39    1.92
   1  -9  -7    3.92    1.83
  -1   9   6   20.22    2.87
  -1   9   6   19.52    2.54
   1  -9  -6   15.07    2.19
  -1   9   5   15.78    2.50
  -1   9   5   16.75    2.49
   1  -9  -5   11.98    1.99
   1   9  -5   13.83    2.71
  -1   9   4   32.60    3.49
   1  -9  -4   21.32    2.60
   1   9  -4   28.43    3.19
  -1   9   3    4.95    2.14
   1  -9  -3    3.94    1.49
   1   9  -3    2.54    2.14
  -1   9   2    5.82    2.23
   1  -9  -2    3.77    1.37
   1   9  -2    4.18    2.16
  -1   9   1    9.75    2.36
   1  -9  -1   10.79    1.46
   1   9  -1   10.87    2.33
  -1   9   0   17.75    2.69
   1   9   0   14.35    2.45
  -1   9  -1    0.11    2.01
   1   9   1   -0.30    1.78
  -1   9  -2    1.19    2.13
   1   9   2    4.31    1.97
  -1   9  -3   -0.25    2.16
   1   9   3    0.30    1.74
  -1   9  -4   27.14    3.19
   1   9   4   25.46    2.94
  -1   9  -5    6.69    2.50
   1   9   5    6.50    2.31
  -1  -9  -6   81.66    3.61
  -1   9  -6   93.18    5.18
   1   9   6  112.08    4.85
  -1  -9  -7    2.54    1.68
  -1   9  -7    1.68    2.48
   1   9   7    4.29    2.69
  -1   9  -8   40.45    4.64
   1   9   8   61.35    5.08
  -1   9  -9   43.83    4.79
   1   9   9   61.87    5.32
  -1   9 -10  115.92    6.12
   1   9  10  155.06    6.62
  -1   9 -11    5.07    3.05
   1   9  11    8.24    3.64
  -1   9 -12   26.84    3.92
   1   9  12   40.35    4.86
  -1  -9 -13    2.89    2.40
  -1   9 -13    1.99    3.19
   1   9  13    3.74    4.10
  -1  -9 -14   -0.10    2.45
   1   9  14   -0.34    4.07
  -1  -9 -15   -0.68    2.52
   1   9  15    2.81    4.36
  -1  -9 -16    2.53    2.62
   1   9  16   -4.02    4.37
  -1  -9 -17   -0.18    2.66
   1   9  17    3.23    4.78
  -1  -9 -18   -0.86    2.77
   1   9  18   -3.12    4.84
  -1 -10  17   -2.91    1.76
  -1  10  17   -6.73    4.50
   1 -10 -17   -0.36    2.79
  -1  10  16    4.19    4.71
   1 -10 -16   -0.02    2.74
  -1  10  15    3.80    4.47
   1 -10 -15    4.90    2.79
  -1  10  14    0.43    4.05
   1 -10 -14    0.47    2.70
  -1  10  13   16.44    4.42
  -1  10  12   21.33    4.51
  -1  10  11   17.42    4.04
  -1  10  10    0.25    3.38
  -1  10   9   14.18    3.65
  -1  10   8   21.15    3.60
  -1  10   7    3.61    2.84
   1 -10  -7    0.87    1.89
  -1  10   6   13.80    3.03
  -1  10   6   11.03    2.35
   1 -10  -6   11.54    2.17
  -1  10   5   14.47    2.54
   1 -10  -5   10.82    2.10
  -1  10   4    0.83    2.13
   1 -10  -4   -3.51    1.61
  -1  10   3    8.90    2.49
   1 -10  -3    5.80    1.89
  -1  10   2   -0.63    2.18
   1 -10  -2   -2.08    1.50
  -1  10   1    3.12    2.42
   1 -10  -1    0.08    1.43
   1  10  -1    0.15    2.30
  -1  10   0    1.25    2.42
   1  10   0    0.86    2.22
  -1  10  -1    4.94    2.61
   1  10   1    4.88    2.32
  -1  10  -2    3.75    2.58
  -1  10  -3   19.99    3.32
  -1  10  -4    0.56    2.55
  -1 -10  -5    9.08    1.98
  -1  10  -5   13.32    3.17
  -1 -10  -6   -1.25    1.62
  -1  10  -6   -0.69    2.68
   1  10   6    1.72    2.78
  -1 -10  -7    7.85    2.15
  -1  10  -7   14.56    3.41
   1  10   7   20.45    3.43
  -1  10  -8    2.55    3.01
   1  10   8    7.34    3.39
  -1  10  -9   18.49    3.72
   1  10   9   23.11    4.01
  -1  10 -10    1.95    3.10
   1  10  10   -2.33    3.33
  -1  10 -11   15.83    3.72
   1  10  11   23.54    4.36
  -1  10 -12   -0.57    3.17
   1  10  12    2.46    3.96
   1  10  13   13.65    4.55
  -1 -10 -14    1.06    2.66
   1  10  14   -0.14    4.36
  -1 -10 -15   -0.37    2.71
   1  10  15   -2.25    4.54
  -1 -10 -16   -0.58    2.76
   1  10  16   -5.15    4.60
  -1  11  15   -3.55    4.53
  -1  11  14    2.31    4.49
  -1  11  13   12.55    4.55
  -1  11  12   12.46    4.47
  -1  11  11   97.29    7.05
  -1  11  10   24.10    4.36
  -1  11   9   47.63    4.83
  -1  11   8    4.75    3.38
  -1  11   7   93.23    5.77
   1 -11  -6    4.97    2.12
  -1  11   5   22.91    3.09
   1 -11  -5   18.20    2.56
  -1  11   4    5.72    2.60
   1 -11  -4    5.29    2.00
  -1  11   3    7.28    2.71
   1 -11  -3   -0.91    1.80
  -1  11   2    0.20    2.56
   1 -11  -2   -0.43    1.61
  -1  11   1    6.05    2.78
   1 -11  -1    6.60    1.72
  -1  11   0   -0.83    2.54
  -1  11  -1    0.69    2.64
  -1  11  -2    8.58    3.06
  -1 -11  -3    7.71    1.97
  -1  11  -3   14.81    3.40
  -1 -11  -4    1.31    1.75
  -1  11  -4    7.95    3.10
  -1 -11  -5    6.10    2.03
  -1  11  -5    8.44    3.33
  -1 -11  -6    1.20    1.94
  -1  11  -6    4.14    3.15
  -1  11  -7   74.77    6.03
   1  11   7   89.89    5.72
  -1  11  -8   12.29    3.59
   1  11   8   18.85    3.80
  -1  11  -9   67.97    6.20
   1  11   9   84.62    6.26
  -1  11 -10   13.70    3.94
   1  11  10   15.80    4.25
  -1  11 -11   30.51    4.70
   1  11  11   33.54    5.09
   1  11  12    2.11    4.33
   1  11  13    1.35    4.50
   1  11  14    0.29    4.51
  -1  12  12   -0.83    4.18
  -1  12  11   -0.12    3.92
  -1  12  10    1.50    3.88
  -1  12   9    4.00    3.68
  -1  12   8   18.12    3.98
   1 -12  -5   23.07    2.87
  -1  12   4   46.19    5.14
   1 -12  -4   35.63    3.54
  -1  12   3   12.34    3.26
   1 -12  -3   14.19    2.48
  -1  12   2   11.41    3.34
   1 -12  -2    8.33    2.20
  -1  12   1    4.25    2.99
   1 -12  -1   -1.92    1.84
  -1  12   0    0.99    2.97
  -1 -12  -1    1.78    1.77
  -1  12  -1    8.57    3.46
  -1 -12  -2    7.61    2.03
  -1  12  -2    8.99    3.44
  -1 -12  -3    4.96    2.06
  -1  12  -3   11.91    3.57
  -1 -12  -4   16.90    2.51
  -1  12  -4   29.24    4.25
  -1  12  -5   31.83    4.45
  -1  12  -6   29.02    4.45
  -1  12  -7   12.87    3.96
  -1  12  -8   -1.88    3.53
   1  12   8    6.97    3.68
  -1  12  -9   -2.48    3.43
   1  12   9   -2.32    3.62
   1  12  10    2.36    3.93
   1  12  11    4.40    4.20
  -1  13   2    1.97    3.17
  -1  13   1   -1.53    3.15
  -1 -13   0    1.16    1.69
  -1  13   0    2.74    3.26
  -1 -13  -1    1.75    1.89
  -1  13  -1    3.97    3.39
  -1 -13  -2   -1.49    1.78
  -1  13  -2   -0.65    3.25
  -1 -13  -3   -0.07    2.02
  -1  13  -3   -1.40    3.28
  -1  13  -4    1.53    3.50
  -1  13  -5    1.94    3.58
  -1  13  -6   42.23    5.24
  -2   0  26    1.76    2.65
  -2   0  25    1.13    2.53
   2   0 -25    5.49    4.56
  -2   0  24    7.85    2.66
   2   0 -24   16.42    4.70
  -2   0  23    0.50    2.28
   2   0 -23    1.12    3.81
  -2   0  22   17.85    2.79
   2   0 -22   24.41    4.57
  -2   0  21   -1.08    2.03
   2   0 -21   -0.38    3.60
  -2   0  20   83.31    4.01
   2   0 -20  118.43    6.82
  -2   0  19    0.14    1.82
   2   0 -19   -1.45    3.01
  -2   0  18  203.33    4.75
   2   0 -18  256.74    7.54
  -2   0  17    0.58    1.63
   2   0 -17   -0.37    2.63
  -2   0  16   33.08    2.61
   2   0 -16   43.73    4.52
  -2   0  15    1.54    1.44
  -2   0  15   -0.49    1.34
   2   0 -15   -1.44    2.15
  -2   0  14   50.27    2.91
  -2   0  14   47.11    2.45
   2   0 -14   53.32    3.95
  -2   0  13   -1.22    1.52
  -2   0  13    0.08    1.16
  -2   0  13   -0.05    1.13
   2   0 -13    0.06    1.82
  -2   0  12   60.98    3.17
  -2   0  12   56.18    2.72
  -2   0  12   53.94    2.17
   2   0 -12   64.48    3.54
  -2   0  11    0.47    1.36
  -2   0  11    0.46    1.08
  -2   0  11    0.78    1.00
   2   0 -11    0.61    1.55
  -2   0  10   12.72    1.73
  -2   0  10   11.43    1.40
  -2   0  10   10.67    1.20
   2   0 -10   15.65    2.02
  -2   0   9    1.37    1.25
  -2   0   9   -0.07    0.86
   2   0  -9    0.47    1.38
  -2   0   8  117.75    3.08
  -2   0   8  110.01    2.16
   2   0  -8  121.64    3.25
  -2   0   7    0.71    1.06
  -2   0   7    1.09    0.76
   2   0  -7    0.68    1.17
  -2   0   6  193.70    3.29
  -2   0   6  194.28    2.34
   2   0  -6  190.13    3.33
  -2   0   5    0.35    0.95
  -2   0   5   -0.13    0.66
   2   0  -5   -1.10    1.00
  -2   0   4 1032.49    6.03
  -2   0   4 1000.82    4.29
   2   0  -4 1006.42    6.00
   2   0  -4 1039.14    6.20
  -2   0   3    0.24    0.89
  -2   0   3   -0.83    0.58
   2   0  -3    0.27    0.89
   2   0  -3   -0.29    0.97
   2   0  -3    0.35    0.63
  -2   0   2 2069.79    7.59
  -2   0   2 1929.99    5.40
   2   0  -2 2029.77    7.55
   2   0  -2 1543.82    4.61
  -2   0   1    1.12    0.90
  -2   0   1    1.08    0.67
   2   0  -1    0.69    0.86
  -2   0   0 2537.30    9.36
  -2   0   0 2303.04    6.69
   2   0   0 2505.85   10.32
   2   0   0 1976.03    5.41
  -2   0  -1    0.65    0.94
  -2   0  -1    0.96    0.70
   2   0   1    0.51    0.92
   2   0   1    1.46    0.71
  -2   0  -2 1947.11    8.09
  -2   0  -2 1701.15    5.37
   2   0   2 1936.96    8.07
   2   0   2 1429.03    5.13
  -2   0  -3    0.16    1.04
  -2   0  -3   -0.23    0.70
   2   0   3    0.65    1.09
   2   0   3   -0.31    0.97
   2   0   3    1.52    0.79
  -2   0  -4  287.40    3.84
  -2   0  -4  234.21    2.33
   2   0   4  288.78    3.86
   2   0   4  238.10    2.61
  -2   0  -5    0.72    1.18
  -2   0  -5    0.40    0.72
   2   0   5    1.01    1.10
   2   0   5    0.90    0.86
  -2   0  -6  159.04    3.49
   2   0   6  155.83    3.37
   2   0   6  138.51    2.38
  -2   0  -7    0.96    1.36
  -2   0  -7    0.48    0.78
   2   0   7   -0.32    1.13
   2   0   7    0.81    0.98
  -2   0  -8  238.12    4.62
  -2   0  -8  213.78    2.92
   2   0   8  224.60    4.26
   2   0   8  208.22    3.13
  -2   0  -9   -0.88    1.61
  -2   0  -9   -0.18    0.81
   2   0   9   -0.29    1.19
   2   0   9   -0.97    1.04
  -2   0 -10  361.24    6.04
  -2   0 -10  323.60    3.78
   2   0  10  317.71    5.44
   2   0  10  302.82    4.02
  -2   0 -11   -5.05    1.91
   2   0  11   -2.97    1.40
  -2   0 -12    3.26    2.20
  -2   0 -12    0.38    0.17
   2   0  12    0.46    1.56
   2   0  12    2.46    1.37
  -2   0 -13   -3.92    2.05
   2   0  13   -1.48    1.37
  -2   0 -14   17.72    2.95
   2   0  14   11.13    1.82
  -2   0 -15    2.44    2.60
   2   0  15    0.39    1.63
  -2   0 -16  275.26    7.56
   2   0  16  205.68    4.62
  -2   0 -17   -0.27    3.04
   2   0  17   -1.51    1.86
  -2   0 -18  158.42    7.08
   2   0  18  117.66    4.25
  -2   0 -19   -2.03    3.35
   2   0  19   -0.33    2.21
  -2   0 -20   45.28    5.09
   2   0  20   32.33    3.53
  -2   0 -21   -1.55    3.97
   2   0  21    3.00    2.58
   2   0  21   -1.15    2.25
  -2   0 -22   19.10    4.94
   2   0  22   11.56    2.95
   2   0  22    8.60    2.67
   2   0  23    0.83    2.45
   2   0  24    1.36    2.61
  -2  -1  26    2.97    2.79
  -2   1  26    0.77    2.55
   2   1 -26    9.34    5.04
  -2  -1  25    2.26    2.64
  -2   1  25    2.31    2.52
   2   1 -25    4.63    4.51
  -2  -1  24   11.80    2.77
  -2   1  24   10.50    2.67
   2   1 -24   15.50    4.76
  -2  -1  23    2.44    2.40
  -2   1  23    1.65    2.34
   2   1 -23    8.69    4.01
  -2  -1  22    2.85    2.23
  -2   1  22    4.03    2.24
   2  -1 -22   11.51    4.19
   2   1 -22    5.85    3.95
  -2  -1  21    3.62    2.18
  -2   1  21    3.36    2.18
   2  -1 -21    4.31    3.67
   2   1 -21    2.30    3.56
  -2  -1  20    3.63    2.04
  -2   1  20    3.94    2.13
   2  -1 -20    4.99    3.46
   2   1 -20    4.00    3.42
  -2  -1  19    3.73    1.98
  -2   1  19    3.33    1.95
   2  -1 -19    5.80    3.28
   2   1 -19    5.46    3.35
  -2  -1  18    5.67    2.17
  -2  -1  18    6.07    1.93
  -2   1  18    6.42    1.94
   2  -1 -18    8.55    3.18
   2   1 -18   11.36    3.25
  -2  -1  17   91.61    3.51
  -2   1  17   90.49    3.52
   2  -1 -17  109.08    5.81
   2   1 -17  108.43    5.61
  -2  -1  16   24.27    2.46
  -2  -1  16   24.75    2.56
  -2   1  16   26.03    2.57
   2  -1 -16   37.25    3.75
   2   1 -16   30.62    3.48
  -2  -1  15   27.41    2.69
  -2  -1  15   26.36    2.35
  -2   1  15   28.22    2.50
   2  -1 -15   33.41    4.02
   2   1 -15   31.45    3.93
  -2  -1  14  161.15    4.23
  -2  -1  14  155.11    3.40
  -2   1  14  168.86    5.05
  -2   1  14  152.20    4.18
  -2   1  14  154.32    3.56
   2  -1 -14  179.81    5.47
   2   1 -14  169.16    5.10
  -2  -1  13  111.39    3.52
  -2  -1  13  103.54    2.77
  -2   1  13  108.26    4.17
  -2   1  13  108.81    3.61
  -2   1  13  104.42    2.96
   2  -1 -13  112.12    4.42
   2   1 -13  128.73    4.38
   2   1 -13   85.79    3.32
  -2  -1  12   28.59    2.66
  -2  -1  12   27.98    2.32
  -2  -1  12   26.89    1.85
  -2   1  12   34.82    3.01
  -2   1  12   32.26    2.41
  -2   1  12   30.67    2.06
   2  -1 -12   39.73    3.26
   2   1 -12   30.00    3.03
   2   1 -12   13.56    1.78
  -2  -1  11   19.59    2.34
  -2  -1  11   18.77    2.08
  -2  -1  11   17.71    1.60
  -2   1  11   22.46    2.31
  -2   1  11   18.81    2.02
  -2   1  11   18.66    1.79
   2  -1 -11   23.74    2.39
   2   1 -11   22.36    2.30
   2   1 -11    0.20    0.63
  -2  -1  10    3.27    1.36
  -2   1  10    3.83    1.56
  -2   1  10    2.95    1.12
  -2   1  10    2.55    1.07
   2  -1 -10    3.46    1.64
   2  -1 -10    2.15    1.00
   2   1 -10    4.84    1.63
   2   1 -10   -0.28    0.38
  -2  -1   9   69.82    2.65
  -2   1   9   70.36    2.91
  -2   1   9   72.44    2.59
  -2   1   9   65.12    2.08
   2  -1  -9   69.64    3.06
   2  -1  -9   63.42    1.92
   2   1  -9   71.49    2.94
   2   1  -9   -0.06    0.36
  -2  -1   8   62.59    2.42
  -2   1   8   65.91    2.74
  -2   1   8   65.45    2.39
  -2   1   8   58.46    1.92
   2  -1  -8   67.75    2.92
   2  -1  -8   57.44    1.79
   2   1  -8   70.74    2.75
   2   1  -8   -0.10    0.38
  -2  -1   7  517.91    4.98
  -2   1   7  540.79    5.64
  -2   1   7  529.62    5.16
  -2   1   7  520.56    4.06
   2  -1  -7  580.19    5.87
   2  -1  -7  509.97    3.85
   2   1  -7  533.49    5.16
  -2  -1   6  464.20    4.46
  -2   1   6  490.89    5.10
  -2   1   6  484.10    3.70
   2  -1  -6  500.94    5.17
   2  -1  -6  460.45    3.53
   2   1  -6  459.53    4.57
  -2  -1   5  167.13    2.76
  -2   1   5  169.49    3.14
  -2   1   5  163.90    2.18
   2  -1  -5  170.22    3.20
   2  -1  -5  154.41    2.17
   2   1  -5  165.95    2.85
  -2  -1   4   42.71    1.81
  -2   1   4   51.44    2.03
  -2   1   4   49.18    1.41
   2  -1  -4   53.68    2.18
   2  -1  -4   53.33    1.51
   2   1  -4   46.61    1.85
  -2  -1   3   94.47    2.09
  -2   1   3   96.43    2.33
  -2   1   3   91.35    1.58
   2  -1  -3   94.74    2.34
   2  -1  -3   69.98    1.52
   2   1  -3   92.80    2.10
  -2  -1   2  177.62    2.48
  -2   1   2  182.88    2.76
  -2   1   2  178.68    1.84
   2  -1  -2  176.79    2.71
   2  -1  -2  153.58    1.85
   2   1  -2  171.78    2.48
   2   1  -2    0.28    0.26
  -2  -1   1  193.86    2.56
  -2   1   1  183.69    2.66
  -2   1   1  192.36    2.70
   2  -1  -1  190.28    2.70
   2  -1  -1  157.39    1.76
   2   1  -1  187.72    2.55
   2   1  -1   -0.07    0.18
  -2  -1   0  226.00    2.84
  -2  -1   0  185.25    1.74
  -2   1   0  215.79    2.76
  -2   1   0  222.48    2.83
   2  -1   0  229.18    2.89
   2  -1   0  178.65    1.77
   2   1   0  215.95    2.79
   2   1   0  144.77    2.25
  -2  -1  -1  394.77    3.73
  -2  -1  -1  344.96    2.51
  -2   1  -1  386.24    3.62
   2  -1   1  379.95    3.58
   2   1   1  377.51    3.69
   2   1   1  390.79    3.78
  -2  -1  -2  155.42    2.77
  -2  -1  -2  142.11    1.97
  -2   1  -2  156.52    2.67
   2  -1   2  158.78    2.67
   2   1   2  149.38    2.76
   2   1   2  146.14    2.72
  -2  -1  -3   95.81    2.54
  -2  -1  -3   90.04    1.84
  -2   1  -3   94.85    2.43
   2  -1   3   94.66    2.41
   2   1   3   94.68    2.54
   2   1   3   72.65    1.60
  -2  -1  -4  110.75    2.77
  -2  -1  -4   98.08    1.97
  -2   1  -4  128.24    2.81
   2  -1   4  141.69    2.91
   2   1   4  106.48    2.74
   2   1   4   83.52    1.80
  -2  -1  -5  154.11    3.33
  -2  -1  -5  136.89    2.29
  -2   1  -5  152.01    3.12
   2  -1   5  155.39    3.20
   2  -1   5  154.15    3.10
   2  -1   5  124.34    1.92
   2   1   5  154.39    3.28
   2   1   5  122.73    2.16
  -2  -1  -6  912.29    7.47
  -2  -1  -6  817.36    5.08
  -2   1  -6  944.68    7.18
  -2   1  -6  580.98    5.63
  -2   1  -6  938.79    6.30
   2  -1   6  922.21    7.04
   2  -1   6  815.38    4.60
   2   1   6  859.81    7.20
   2   1   6  729.57    4.87
  -2  -1  -7   83.68    3.17
  -2  -1  -7   76.43    2.07
  -2   1  -7  111.50    3.24
  -2   1  -7   73.84    2.68
  -2   1  -7  106.17    2.58
   2  -1   7  104.82    3.05
   2  -1   7   84.66    2.00
   2   1   7   83.06    2.91
   2   1   7   76.03    2.10
  -2  -1  -8   19.89    2.15
  -2  -1  -8   14.37    1.58
  -2   1  -8   19.93    2.04
  -2   1  -8   21.61    2.09
  -2   1  -8   20.15    1.71
   2  -1   8   19.41    1.95
   2  -1   8   15.64    1.59
   2   1   8   18.69    2.04
   2   1   8   15.37    1.62
  -2  -1  -9   -0.80    1.58
  -2  -1  -9    0.33    1.02
  -2  -1  -9    1.13    1.04
  -2   1  -9    1.87    1.61
  -2   1  -9    1.51    1.47
  -2   1  -9    1.87    1.05
   2  -1   9    1.40    1.33
   2  -1   9    0.91    1.09
   2   1   9    0.10    1.29
   2   1   9    0.95    1.11
  -2  -1 -10   38.15    3.24
  -2  -1 -10   37.59    2.37
  -2   1 -10   39.42    3.17
  -2   1 -10   33.55    2.09
   2  -1  10   36.62    2.68
   2  -1  10   35.89    1.99
   2   1  10   37.90    2.79
   2   1  10   33.73    1.99
  -2  -1 -11  108.88    4.36
  -2   1 -11  104.71    4.19
  -2   1 -11  100.02    2.92
   2  -1  11   99.82    3.66
   2  -1  11   92.06    2.68
   2   1  11  101.96    3.86
   2   1  11   94.07    2.75
  -2  -1 -12  145.35    5.03
  -2   1 -12  167.08    5.11
  -2   1 -12  146.89    3.47
   2  -1  12  135.06    3.22
   2   1  12  131.65    4.43
   2   1  12  126.91    3.23
  -2  -1 -13  157.05    5.48
  -2   1 -13  159.09    5.33
   2  -1  13  134.76    3.41
   2   1  13  144.34    4.85
   2   1  13  133.32    3.46
  -2  -1 -14   59.65    4.62
  -2   1 -14   65.48    4.63
   2  -1  14   49.48    2.73
   2   1  14   47.39    2.78
  -2  -1 -15    0.54    2.56
  -2   1 -15    1.89    2.63
   2  -1  15   -0.29    1.61
   2   1  15    1.38    1.71
  -2  -1 -16   83.85    5.68
  -2   1 -16   81.71    5.62
   2  -1  16   64.79    3.31
   2   1  16   69.78    3.39
  -2  -1 -17   11.27    3.37
  -2   1 -17   10.25    3.38
   2  -1  17    7.00    2.09
   2   1  17   10.03    2.23
   2   1  17    4.97    1.93
  -2  -1 -18    0.60    3.16
  -2   1 -18   -2.79    3.09
   2  -1  18    1.22    2.04
   2   1  18    1.71    2.17
   2   1  18   -0.17    1.86
  -2  -1 -19    6.58    3.60
  -2   1 -19   10.72    3.83
   2  -1  19    5.64    2.34
   2   1  19    7.20    2.22
  -2   1 -20   18.30    4.33
   2  -1  20   12.13    2.63
   2   1  20    8.44    2.37
  -2   1 -21    1.34    3.94
   2  -1  21    0.28    2.55
   2   1  21    0.33    2.24
  -2   1 -22    0.65    4.25
   2  -1  22    1.38    2.65
   2   1  22   -0.16    2.29
  -2   1 -23   11.77    4.82
   2  -1  23    5.95    3.02
   2   1  23    5.99    2.61
  -2   1 -24    4.65    4.91
   2  -1  24    5.26    3.10
   2  -1  24    3.62    2.76
   2   1  24    3.40    2.60
  -2  -2  25    0.28    2.57
  -2   2  25    0.68    2.41
   2   2 -25    4.46    4.53
  -2  -2  24    4.00    2.59
  -2   2  24    1.66    2.34
   2   2 -24   13.13    4.56
  -2  -2  23   12.81    2.76
  -2   2  23    8.21    2.45
   2   2 -23   19.93    4.56
  -2  -2  22    2.55    2.54
  -2  -2  22    0.30    2.16
  -2   2  22    0.75    2.11
   2   2 -22    4.11    3.74
  -2  -2  21   45.50    3.69
  -2  -2  21   47.46    3.65
  -2   2  21   42.75    3.41
   2   2 -21   63.51    6.26
  -2  -2  20    1.46    2.22
  -2   2  20    1.17    1.92
   2   2 -20    4.89    3.34
  -2  -2  19  152.24    4.40
  -2   2  19  135.14    4.20
   2  -2 -19  177.70    7.39
   2   2 -19  190.58    7.03
  -2  -2  18   25.21    2.75
  -2   2  18   21.63    2.33
   2  -2 -18   26.54    3.93
   2   2 -18   30.67    3.75
  -2  -2  17   71.43    3.81
  -2  -2  17   65.87    3.04
  -2   2  17   65.41    3.10
   2  -2 -17   86.46    5.73
   2   2 -17   78.38    5.15
  -2  -2  16    2.25    1.55
  -2  -2  16    3.12    1.49
  -2   2  16    0.86    1.53
   2  -2 -16    2.87    2.67
   2   2 -16    3.04    2.49
  -2  -2  15  217.10    5.02
  -2   2  15  220.25    6.18
  -2   2  15  184.54    3.92
   2  -2 -15  236.44    6.59
   2   2 -15  240.82    5.94
  -2  -2  14  141.22    4.02
  -2   2  14  152.83    5.17
  -2   2  14  129.21    3.27
   2  -2 -14  155.80    5.37
   2  -2 -14  127.79    3.06
   2   2 -14  165.48    4.89
  -2  -2  13   12.25    1.75
  -2   2  13   13.57    2.32
  -2   2  13    7.63    1.40
  -2   2  13   12.62    1.53
   2  -2 -13   14.27    2.51
   2  -2 -13   10.48    1.51
   2   2 -13   15.60    2.23
   2   2 -13   13.44    1.96
  -2   2  12   30.69    3.12
  -2   2  12   26.75    2.08
  -2   2  12   29.21    1.97
   2  -2 -12   30.05    3.25
   2  -2 -12   29.18    2.00
   2   2 -12   33.03    2.87
   2   2 -12   32.78    2.68
  -2   2  11   39.08    3.02
  -2   2  11   36.98    2.35
  -2   2  11   35.02    1.93
   2  -2 -11   37.26    3.10
   2  -2 -11   35.47    1.96
   2   2 -11   43.54    2.98
   2   2 -11   44.40    2.66
  -2   2  10    9.80    1.87
  -2   2  10    8.30    1.34
  -2   2  10    8.86    1.24
   2  -2 -10    9.72    1.87
   2  -2 -10    8.67    1.29
   2   2 -10   10.27    1.72
   2   2 -10   10.36    1.61
  -2   2   9  103.52    3.41
  -2   2   9  103.74    2.96
  -2   2   9   93.81    2.27
   2  -2  -9  105.95    3.55
   2  -2  -9   96.41    2.41
   2   2  -9  116.12    3.20
   2   2  -9  112.55    3.05
  -2   2   8   23.80    2.34
  -2   2   8   24.00    1.88
  -2   2   8   24.82    1.55
   2  -2  -8   29.97    2.60
   2  -2  -8   23.84    1.70
   2   2  -8   31.86    2.25
   2   2  -8   28.95    2.11
  -2   2   7   11.40    1.60
  -2   2   7    8.76    1.18
  -2   2   7   10.30    1.26
   2  -2  -7   13.42    1.69
   2  -2  -7   11.43    1.18
   2   2  -7   13.64    1.41
   2   2  -7   13.05    1.43
  -2   2   6   16.21    2.00
  -2   2   6   15.82    1.60
  -2   2   6   16.13    1.23
   2  -2  -6   17.59    1.72
   2  -2  -6   14.99    1.39
   2   2  -6   18.08    1.76
   2   2  -6   19.25    1.68
  -2   2   5  436.54    4.80
  -2   2   5  367.92    4.00
   2  -2  -5  445.70    4.86
   2  -2  -5  364.86    3.24
   2   2  -5  442.89    3.96
   2   2  -5  462.13    3.99
  -2   2   4   58.10    2.40
  -2   2   4   55.54    2.23
  -2   2   4   44.82    1.87
   2  -2  -4   56.61    2.34
   2  -2  -4   41.76    1.43
   2   2  -4   55.83    1.84
   2   2  -4   55.26    1.85
  -2   2   3  205.72    3.16
  -2   2   3  198.43    3.17
   2  -2  -3  198.36    3.17
   2  -2  -3  153.27    1.92
   2   2  -3  197.67    2.61
   2   2  -3  210.56    2.64
  -2   2   2   -0.04    0.22
  -2   2   2 1996.76    8.28
   2  -2  -2 2054.48    8.34
   2   2  -2 2083.60    7.22
   2   2  -2 2167.65    7.33
  -2   2   1    0.41    0.56
  -2   2   1 6112.81   20.72
   2  -2  -1 5981.54   15.03
   2   2  -1 6327.47   18.82
   2   2  -1 6707.27   18.58
  -2  -2   0 1191.85    5.92
  -2   2   0  991.00    5.55
  -2   2   0 1089.56    5.82
   2  -2   0 1039.99    5.65
   2   2   0 1133.46    5.84
   2   2   0 1216.87    6.05
  -2  -2  -1  254.18    3.20
  -2   2  -1  239.08    3.05
  -2   2  -1  235.19    3.03
   2  -2   1  234.29    3.00
   2   2   1  241.70    3.21
   2   2   1  239.89    3.18
  -2  -2  -2  428.26    4.26
  -2   2  -2  392.08    3.80
  -2   2  -2  390.13    3.77
   2  -2   2  393.21    3.84
   2   2   2   14.04    1.09
   2   2   2  408.40    4.22
  -2  -2  -3  805.11    6.04
  -2  -2  -3  738.01    4.11
  -2   2  -3  751.22    5.29
  -2   2  -3  741.57    5.24
   2   2   3  793.09    6.05
   2   2   3  764.20    5.93
  -2  -2  -4  111.02    2.91
  -2  -2  -4  106.91    2.07
  -2   2  -4  106.29    2.62
  -2   2  -4  104.69    2.60
   2   2   4  105.72    2.84
  -2  -2  -5   -0.09    1.21
  -2  -2  -5   -0.24    0.96
  -2   2  -5   -0.02    1.19
  -2   2  -5   -0.70    1.10
   2   2   5   -0.29    1.12
  -2  -2  -6   -0.19    1.33
  -2  -2  -6    1.01    1.03
  -2   2  -6   -0.66    1.21
  -2   2  -6   -0.30    1.18
  -2   2  -6   -0.61    1.07
   2   2   6    0.65    1.21
   2   2   6   -0.24    0.80
  -2  -2  -7  134.06    3.71
  -2  -2  -7  111.32    2.50
  -2   2  -7  122.97    3.24
  -2   2  -7  123.25    3.23
  -2   2  -7  119.17    3.07
   2  -2   7  117.50    3.29
   2   2   7  115.96    3.37
   2   2   7  106.93    2.23
  -2  -2  -8    1.29    1.57
  -2  -2  -8    0.43    1.08
  -2   2  -8    0.67    1.43
  -2   2  -8    0.12    1.26
  -2   2  -8   -0.07    1.07
   2  -2   8    0.94    1.39
   2   2   8    1.45    1.42
   2   2   8    0.31    0.94
  -2  -2  -9   49.32    3.14
  -2  -2  -9   40.22    2.31
  -2  -2  -9   40.98    2.02
  -2   2  -9   44.83    2.86
  -2   2  -9   41.76    2.53
  -2   2  -9   44.28    2.41
   2  -2   9   41.00    2.70
   2   2   9   48.50    3.04
   2   2   9   41.49    1.99
   2   2   9   39.90    1.92
  -2  -2 -10   22.26    2.51
  -2  -2 -10   16.23    1.73
  -2  -2 -10   14.90    1.79
  -2   2 -10   21.67    2.30
  -2   2 -10   13.99    1.88
  -2   2 -10   18.61    2.16
   2  -2  10   19.15    2.11
   2   2  10   20.13    2.43
   2   2  10   19.04    1.77
  -2  -2 -11   85.20    4.11
  -2  -2 -11   71.56    2.99
  -2  -2 -11   71.60    2.50
  -2   2 -11   83.26    3.75
  -2   2 -11   35.62    2.27
  -2   2 -11   79.27    3.03
   2   2  11   81.33    3.87
   2   2  11   74.12    2.50
  -2  -2 -12  179.34    5.43
  -2  -2 -12  133.34    3.19
  -2   2 -12  171.21    5.04
  -2   2 -12  159.75    4.04
   2   2  12  174.24    5.21
   2   2  12  140.79    3.23
  -2  -2 -13  157.82    5.57
  -2  -2 -13  117.37    3.14
  -2   2 -13  155.44    5.14
  -2   2 -13  127.53    3.85
   2  -2  13  116.40    3.18
   2   2  13  152.67    5.35
   2   2  13  117.76    3.18
  -2  -2 -14    1.79    2.37
  -2   2 -14    0.19    2.34
   2  -2  14   -0.21    1.50
   2   2  14    2.25    2.39
   2   2  14    1.68    1.40
  -2  -2 -15   46.31    5.01
  -2   2 -15   39.62    4.58
   2  -2  15   31.13    2.71
   2   2  15   34.00    2.55
  -2  -2 -16   70.34    5.66
  -2   2 -16   65.78    5.36
   2  -2  16   51.44    3.15
   2   2  16   53.60    3.01
  -2  -2 -17  170.83    7.20
  -2   2 -17  174.57    6.78
   2  -2  17  129.58    4.13
   2   2  17  137.17    4.05
  -2   2 -18    9.73    3.66
   2  -2  18    6.63    2.25
   2   2  18    7.19    2.05
  -2   2 -19   91.02    6.51
   2  -2  19   64.93    3.81
   2   2  19   73.82    3.72
  -2   2 -20   -2.49    3.66
   2  -2  20   -0.96    2.24
   2   2  20   -0.53    2.03
  -2   2 -21   21.27    4.65
   2  -2  21   12.10    2.78
   2   2  21   14.28    2.58
  -2   2 -22    2.26    4.27
   2  -2  22    3.75    2.76
   2   2  22    6.02    2.47
  -2   2 -23    0.61    4.43
   2  -2  23   -2.15    2.66
   2   2  23    1.87    2.39
  -2   2 -24   -3.28    4.61
   2  -2  24    0.03    3.00
   2   2  24    1.38    2.56
  -2   3  25    2.51    2.48
   2   3 -25    0.94    4.50
  -2   3  24    3.03    2.39
   2   3 -24    9.34    4.56
  -2   3  23   11.39    2.48
   2   3 -23   16.89    4.42
  -2   3  22    0.05    2.07
   2   3 -22    1.01    3.76
  -2   3  21    8.09    2.19
   2   3 -21   13.38    3.84
  -2   3  20    0.40    1.89
   2   3 -20    2.07    3.21
  -2   3  19    3.26    1.89
   2   3 -19    7.24    3.18
  -2   3  18   38.05    2.90
   2   3 -18   57.76    5.09
  -2  -3  17    0.38    1.71
  -2   3  17    0.13    1.65
   2   3 -17    3.08    2.67
  -2  -3  16   28.68    3.06
  -2   3  16   37.07    4.33
  -2   3  16   26.53    2.46
   2  -3 -16   35.91    3.93
   2  -3 -16   27.44    2.58
   2   3 -16   30.32    3.35
  -2  -3  15  143.64    4.27
  -2   3  15  161.07    5.91
  -2   3  15  127.95    3.37
   2  -3 -15  165.13    6.04
   2  -3 -15  128.62    3.53
   2   3 -15  163.35    5.17
  -2  -3  14   72.14    3.20
  -2   3  14   87.71    4.85
  -2   3  14   68.54    2.69
   2  -3 -14   90.63    4.83
   2  -3 -14   67.06    2.81
   2   3 -14   83.04    4.04
  -2   3  13  109.58    4.78
  -2   3  13   88.37    2.72
   2  -3 -13  115.58    4.80
   2  -3 -13   92.45    3.01
   2   3 -13  102.67    3.89
   2   3 -13   92.52    3.49
  -2   3  12   57.12    3.75
  -2   3  12   45.80    2.61
  -2   3  12   45.40    2.12
   2  -3 -12   62.99    3.86
   2  -3 -12   47.44    2.40
   2   3 -12   53.31    3.10
   2   3 -12   56.65    2.90
  -2   3  11   31.04    3.15
  -2   3  11   24.24    2.19
   2  -3 -11   30.62    3.18
   2  -3 -11   24.84    2.10
   2   3 -11   31.06    2.68
   2   3 -11   26.21    2.42
  -2   3  10    7.67    1.89
  -2   3  10    4.41    1.05
   2  -3 -10    6.57    1.89
   2  -3 -10    6.46    1.37
   2   3 -10    8.32    1.66
   2   3 -10    7.18    1.49
  -2   3   9    9.97    1.87
  -2   3   9    6.99    1.11
   2  -3  -9   10.07    1.88
   2  -3  -9    9.66    1.40
   2   3  -9    2.17    1.34
   2   3  -9    3.40    1.30
  -2   3   8  204.93    4.35
  -2   3   8  177.13    3.44
   2  -3  -8  227.24    4.52
   2  -3  -8  194.98    3.12
   2   3  -8  209.84    3.46
   2   3  -8  201.86    3.34
  -2   3   7   78.48    3.00
   2  -3  -7   86.33    3.17
   2  -3  -7   73.32    2.12
   2   3  -7   61.91    2.18
  -2   3   6  334.27    4.79
   2  -3  -6  370.71    4.99
   2  -3  -6  283.61    3.19
  -2   3   5  245.40    3.96
  -2   3   5  228.64    3.88
   2  -3  -5  252.32    4.03
   2  -3  -5  196.38    2.53
  -2   3   4   -0.14    0.25
  -2   3   4  206.46    3.57
   2  -3  -4  189.20    3.38
  -2   3   3  162.80    2.88
  -2   3   3  322.88    3.99
   2  -3  -3  288.96    3.80
  -2   3   2  387.19    4.12
  -2   3   2  374.02    4.07
   2  -3  -2  337.77    3.90
  -2   3   1   89.88    2.33
  -2   3   1   91.73    2.33
   2   3  -1   92.48    2.14
  -2   3   0   38.20    1.85
  -2   3   0   37.24    1.90
   2   3   0   26.28    1.78
   2   3   0   28.94    1.77
  -2   3  -1  237.51    3.09
  -2   3  -1  234.31    3.10
   2   3   1  201.66    3.08
   2   3   1  191.97    3.07
  -2  -3  -2   21.24    1.84
  -2   3  -2   19.39    1.67
  -2   3  -2   21.68    1.75
   2   3   2   22.59    1.85
   2   3   2   23.30    1.99
  -2   3  -3  333.43    3.68
  -2   3  -3  334.55    3.68
   2   3   3  295.54    4.10
  -2  -3  -4   43.38    2.39
  -2   3  -4   42.92    2.06
  -2   3  -4   41.06    2.12
   2   3   4   15.64    1.53
   2   3   4   41.40    2.37
  -2  -3  -5  185.54    3.79
  -2  -3  -5  163.06    2.66
  -2   3  -5  212.34    3.46
  -2   3  -5  205.74    3.37
  -2   3  -5  170.48    3.77
   2   3   5  190.32    4.05
   2   3   5  168.17    3.71
  -2  -3  -6   16.87    1.97
  -2  -3  -6   15.98    1.74
  -2   3  -6   18.78    2.18
  -2   3  -6   19.38    2.00
  -2   3  -6   17.39    2.13
   2   3   6   19.22    2.38
  -2  -3  -7   75.32    3.24
  -2  -3  -7   61.71    2.27
  -2   3  -7   78.20    2.87
  -2   3  -7   72.90    2.70
  -2   3  -7   71.95    2.91
   2   3   7   66.81    3.11
  -2  -3  -8    1.05    1.65
  -2  -3  -8    0.77    1.17
  -2   3  -8   -0.38    1.34
  -2   3  -8    0.13    1.35
  -2   3  -8    0.13    1.26
   2   3   8   -1.15    1.52
  -2  -3  -9   31.78    3.06
  -2  -3  -9   24.63    2.01
  -2   3  -9   25.27    2.63
  -2   3  -9   29.09    2.54
  -2   3  -9   25.56    2.52
   2   3   9   26.64    2.95
  -2  -3 -10   17.10    2.41
  -2  -3 -10    0.02    0.33
  -2  -3 -10   15.12    1.69
  -2   3 -10   18.83    2.14
  -2   3 -10   18.63    2.07
  -2   3 -10   13.08    1.95
   2   3  10   16.86    2.49
  -2  -3 -11  110.56    4.53
  -2  -3 -11   85.80    2.84
  -2   3 -11  108.69    4.02
  -2   3 -11  104.11    3.59
  -2   3 -11  104.42    3.71
   2   3  11  105.56    4.41
  -2  -3 -12   56.78    4.21
  -2  -3 -12   43.08    2.48
  -2   3 -12   57.55    3.73
  -2   3 -12   52.15    3.23
   2   3  12   58.46    4.12
  -2  -3 -13   36.15    4.24
  -2  -3 -13   22.81    2.34
  -2   3 -13   39.44    3.89
  -2   3 -13   32.79    3.19
   2   3  13   35.74    4.09
  -2  -3 -14    0.51    2.54
  -2  -3 -14    0.54    1.62
  -2   3 -14    0.39    2.31
  -2   3 -14    1.07    1.76
   2   3  14    0.95    2.56
   2   3  14   -0.18    1.44
  -2  -3 -15   43.19    2.83
  -2   3 -15   65.09    4.82
   2   3  15   51.08    2.78
  -2   3 -16    0.00    2.78
  -2   3 -17    0.46    3.04
  -2   3 -18    2.97    3.28
   2   3  18    4.56    1.96
  -2   3 -19    2.42    3.52
   2  -3  19    3.42    2.39
  -2   3 -20    5.00    3.88
   2  -3  20    0.03    2.24
  -2   3 -21   13.20    4.32
   2  -3  21    2.77    2.52
  -2   3 -22   14.00    4.64
   2  -3  22    6.07    2.81
  -2   3 -23    7.73    4.74
   2  -3  23    2.03    2.78
   2   4 -25    0.91    4.41
   2   4 -24   -1.46    4.15
   2   4 -23    0.58    3.96
   2   4 -22   12.44    4.05
   2   4 -21    7.01    3.60
   2   4 -20   60.27    5.65
   2   4 -19    3.86    3.06
  -2  -4  18  160.86    5.17
   2   4 -18  208.52    6.50
  -2  -4  17    0.90    1.70
   2  -4 -17    3.50    1.90
   2   4 -17    1.33    2.65
  -2  -4  16   67.87    3.57
  -2   4  16   90.39    5.75
   2  -4 -16   59.55    3.22
   2   4 -16   89.68    4.70
  -2  -4  15    2.68    1.64
  -2   4  15    1.90    2.70
   2  -4 -15    0.09    1.69
   2   4 -15   -0.84    2.15
  -2  -4  14   56.18    3.13
  -2   4  14   65.93    4.80
   2  -4 -14   50.68    2.94
   2   4 -14   72.28    3.85
  -2   4  13   26.75    3.18
   2  -4 -13   22.76    3.09
   2  -4 -13   22.62    2.40
   2   4 -13   22.04    2.33
   2   4 -13   25.77    2.58
  -2   4  12    2.86    2.17
   2  -4 -12    1.14    2.04
   2  -4 -12    0.73    1.46
   2   4 -12    1.58    1.52
   2   4 -12    1.60    1.44
  -2   4  11    4.26    1.98
   2  -4 -11    3.01    1.90
   2  -4 -11    1.45    1.32
   2   4 -11    2.48    1.44
  -2   4  10   34.33    3.17
   2  -4 -10   30.81    2.97
   2  -4 -10   27.83    2.11
  -2   4   9    5.65    1.79
   2  -4  -9    6.15    1.79
   2  -4  -9    4.46    1.27
  -2   4   8   80.96    3.43
   2  -4  -8   82.53    3.34
   2  -4  -8   72.60    2.33
  -2   4   7  179.32    4.09
  -2   4   7  165.82    4.07
   2  -4  -7  185.38    4.12
   2  -4  -7  148.43    2.72
  -2   4   6   -0.13    0.51
  -2   4   6    0.65    1.34
   2  -4  -6    1.82    1.37
  -2   4   5  217.29    4.05
   2  -4  -5  230.41    4.07
  -2   4   4  251.08    4.00
  -2   4   4  236.54    3.95
  -2   4   3  239.83    3.75
  -2   4   3  230.62    3.74
  -2   4   2  434.27    4.54
  -2   4   2  419.93    4.50
  -2   4   1  130.37    2.72
  -2   4   1  133.95    2.83
  -2   4   0  465.15    4.31
   2   4   0  514.49    4.38
   2   4   0  504.38    4.31
   2   4   1  115.66    2.67
   2   4   1  110.13    2.73
   2   4   2  680.99    5.73
   2   4   2  692.51    5.80
   2   4   3   73.73    2.63
   2   4   3   70.41    2.64
  -2  -4  -4  112.35    3.16
  -2   4  -4   89.38    3.26
   2   4   4  105.39    3.02
   2   4   4  106.84    3.15
  -2   4  -5  149.89    3.89
   2   4   5    0.26    0.35
   2   4   5  194.78    4.16
  -2  -4  -6    1.41    1.49
  -2  -4  -6    2.12    1.11
  -2   4  -6    2.83    1.18
   2   4   6    1.58    1.24
   2   4   6    2.64    1.55
  -2  -4  -7   16.34    2.09
  -2  -4  -7   14.06    1.51
  -2   4  -7   14.21    1.58
  -2   4  -7   10.39    1.72
   2   4   7   16.98    2.17
  -2  -4  -8    2.77    1.74
  -2  -4  -8    0.91    1.26
  -2   4  -8    0.48    1.47
  -2   4  -8    1.35    1.33
  -2   4  -8    0.99    1.37
   2   4   8    0.11    1.70
  -2  -4  -9   -0.06    1.74
  -2  -4  -9    3.00    1.36
  -2   4  -9    1.62    1.55
  -2   4  -9    1.28    1.42
  -2   4  -9    0.28    1.45
   2   4   9    1.50    1.85
  -2  -4 -10   -0.32    1.88
  -2  -4 -10    1.29    1.28
  -2  -4 -10    1.15    1.43
  -2   4 -10    1.78    1.69
  -2   4 -10    1.63    1.50
  -2   4 -10    2.01    1.60
   2   4  10    2.17    2.09
  -2  -4 -11   35.94    2.54
  -2   4 -11   45.45    3.25
  -2   4 -11   41.17    2.81
  -2   4 -11   43.54    3.26
   2   4  11   47.01    4.04
  -2  -4 -12   21.03    2.18
  -2   4 -12   24.86    2.66
  -2   4 -12   27.04    3.14
   2   4  12   32.34    3.55
  -2  -4 -13   26.07    2.62
  -2   4 -13   36.56    3.81
  -2   4 -13   32.04    3.49
   2   4  13   39.18    4.58
  -2  -4 -14   33.06    2.83
  -2   4 -14   41.98    4.22
  -2   4 -14   37.74    3.63
   2   4  14   46.27    4.96
  -2  -4 -15   25.43    2.91
  -2   4 -15   29.42    3.46
  -2   4 -15   32.95    3.70
   2   4  15   39.00    4.42
  -2  -4 -16  113.72    3.94
  -2   4 -16  167.70    6.23
  -2  -4 -17   15.31    2.43
  -2   4 -17   30.18    4.01
  -2   4 -18   50.83    5.70
  -2   4 -19   -4.34    3.45
  -2   4 -20   19.45    4.38
  -2   4 -21   -3.23    3.97
  -2   4 -22    3.20    4.30
  -2   4 -23   -2.99    4.52
   2   5 -24    1.64    4.21
   2   5 -23   -2.15    3.74
   2   5 -22   10.97    4.02
   2   5 -21    3.03    3.54
   2  -5 -20    0.37    2.20
   2   5 -20    4.38    3.24
  -2  -5  19   -1.38    1.96
   2  -5 -19   -0.19    2.10
   2   5 -19    2.50    3.03
  -2  -5  18   -0.09    1.75
   2  -5 -18    1.88    2.14
   2   5 -18    2.70    2.76
  -2  -5  17   13.56    2.23
  -2   5  17   17.08    3.92
   2  -5 -17   12.94    2.35
   2   5 -17   15.51    2.91
  -2  -5  16   53.29    3.34
  -2   5  16   72.16    5.75
   2  -5 -16   47.23    3.27
   2   5 -16   71.50    4.32
  -2  -5  15    6.82    1.78
  -2   5  15   11.25    3.32
   2  -5 -15    5.79    2.03
   2   5 -15    9.54    2.41
  -2   5  14   60.85    5.23
   2  -5 -14   42.61    3.02
  -2   5  13    4.77    2.82
   2  -5 -13    3.28    1.79
  -2   5  12   46.88    4.41
   2  -5 -12   31.17    2.64
  -2   5  11    4.31    2.33
   2  -5 -11    2.78    1.54
  -2   5  10   80.87    4.18
   2  -5 -10   68.33    2.72
  -2   5   9   23.09    2.62
   2  -5  -9   22.20    2.62
   2  -5  -9   18.86    2.12
   2  -5  -9   19.24    2.00
  -2   5   8   43.04    2.50
  -2   5   8   58.52    3.45
   2  -5  -8   63.97    3.34
   2  -5  -8   42.90    2.73
   2  -5  -8   48.49    2.17
  -2   5   7    0.16    0.51
  -2   5   7   85.77    3.48
   2  -5  -7   84.38    3.30
   2  -5  -7   63.94    2.86
  -2   5   6   83.69    3.05
  -2   5   6   77.78    3.23
   2  -5  -6   66.41    2.70
  -2   5   5   11.60    1.69
  -2   5   5   10.88    1.73
   2  -5  -5   10.41    1.51
  -2   5   4  226.02    4.02
  -2   5   4  236.79    4.20
   2  -5  -4  190.38    3.42
  -2   5   3   21.96    2.02
  -2   5   3   22.32    2.17
   2  -5  -3   16.92    1.66
  -2   5   2    3.12    1.16
  -2   5   2    3.49    1.27
  -2   5   1   -0.46    1.07
   2   5   1   33.30    2.19
   2   5   2   43.40    2.25
   2   5   2   43.23    2.40
  -2   5  -3   48.02    2.97
   2   5   3   53.70    2.51
   2   5   3   55.93    2.69
  -2   5  -4  279.96    5.26
   2   5   4  344.78    5.03
   2   5   4  360.81    5.22
  -2   5  -5  129.58    4.03
   2   5   5  143.20    3.79
   2   5   5  156.98    4.11
  -2  -5  -6    2.89    1.61
  -2   5  -6    8.69    1.75
   2   5   6    3.01    1.16
   2   5   6    6.44    1.94
  -2  -5  -7    5.19    1.43
  -2   5  -7    4.72    1.75
   2   5   7    0.23    0.55
   2   5   7    4.56    2.06
  -2  -5  -8   -1.47    1.26
  -2   5  -8    1.46    1.68
   2   5   8   -2.12    1.90
  -2  -5  -9    2.52    1.57
  -2   5  -9    4.92    1.93
   2   5   9    4.18    2.40
  -2  -5 -10   26.58    2.55
  -2   5 -10   29.44    3.16
  -2   5 -10   30.14    2.63
  -2   5 -10   30.26    3.28
   2   5  10   32.72    3.44
  -2  -5 -11   14.47    2.08
  -2   5 -11   21.12    2.50
  -2   5 -11   16.08    2.04
  -2   5 -11   15.73    2.51
   2   5  11   20.01    3.26
  -2  -5 -12   45.65    3.03
  -2   5 -12   60.64    3.77
  -2   5 -12   52.43    3.95
   2   5  12   56.20    4.95
  -2  -5 -13   25.24    2.58
  -2   5 -13   32.00    3.74
  -2   5 -13   27.45    3.10
   2   5  13   36.43    4.12
  -2  -5 -14   42.59    3.17
  -2   5 -14   50.87    4.26
  -2   5 -14   46.35    4.15
   2   5  14   65.79    5.66
  -2  -5 -15   16.18    2.48
  -2   5 -15   15.93    3.12
  -2   5 -15   17.55    2.97
   2   5  15   20.02    4.02
  -2  -5 -16    7.44    2.26
  -2   5 -16   10.39    3.13
   2   5  16   11.37    3.95
  -2  -5 -17    0.53    2.11
  -2   5 -17   -2.35    2.98
  -2  -5 -18    2.91    2.26
  -2   5 -18    1.87    3.33
  -2  -5 -19    4.91    2.33
  -2   5 -19    4.27    3.67
  -2   5 -20    4.13    3.84
  -2   5 -21    2.69    4.13
  -2   5 -22    2.18    4.33
   2   6 -23    0.77    3.85
   2  -6 -22    4.05    2.52
   2   6 -22    1.80    3.63
   2  -6 -21   15.51    2.82
   2   6 -21   23.14    4.04
   2  -6 -20    8.17    2.55
   2   6 -20   11.87    3.57
  -2  -6  19   37.24    3.72
   2  -6 -19   29.17    3.48
   2   6 -19   57.71    5.07
  -2  -6  18    9.43    2.21
   2  -6 -18   13.54    2.57
  -2  -6  17   56.81    3.61
  -2   6  17   88.26    6.62
   2  -6 -17   51.97    3.63
  -2  -6  16   12.62    2.14
  -2   6  16   24.94    4.11
   2  -6 -16   14.06    2.49
  -2  -6  15   24.35    2.79
  -2   6  15   36.70    4.43
   2  -6 -15   24.98    2.67
  -2   6  14   23.74    3.73
   2  -6 -14   14.89    2.27
  -2   6  13    0.89    2.78
   2  -6 -13   -2.57    1.72
  -2   6  12    8.38    2.99
   2  -6 -12    5.21    1.85
  -2   6  11    5.62    2.65
   2  -6 -11    4.49    1.73
  -2   6  10   18.52    2.88
   2  -6 -10   15.86    2.17
   2  -6 -10   15.83    1.92
  -2   6   9   32.81    3.73
   2  -6  -9   26.00    2.69
   2  -6  -9   25.94    2.26
  -2   6   8   12.01    2.32
   2  -6  -8   13.49    1.94
  -2   6   7    9.44    1.82
  -2   6   7   10.89    2.12
   2  -6  -7    9.37    1.64
  -2   6   6   40.60    2.76
  -2   6   6   44.27    3.05
   2  -6  -6   35.21    2.44
  -2   6   5   56.33    2.80
  -2   6   5   58.02    3.11
   2  -6  -5   47.45    2.45
  -2   6   4   88.64    3.03
  -2   6   4   88.39    3.18
   2  -6  -4   74.94    2.63
  -2   6   3   89.04    2.85
  -2   6   3   91.31    3.00
   2  -6  -3   73.56    2.44
  -2   6   2   39.33    2.31
  -2   6   2   35.07    2.33
   2  -6  -2   28.52    1.83
  -2   6  -1  211.55    4.90
   2   6   2    3.60    1.45
  -2   6  -3  166.75    4.60
   2   6   3  190.06    3.90
   2   6   3  209.00    4.17
  -2   6  -4   21.23    2.35
   2   6   4   19.72    1.96
   2   6   4   23.78    2.75
  -2   6  -5   13.28    2.07
   2   6   5   11.77    1.81
   2   6   5   14.91    2.19
  -2   6  -6    2.34    1.69
   2   6   6    0.31    1.62
   2   6   6    1.36    1.91
  -2   6  -7    5.77    1.92
   2   6   7    5.10    2.18
  -2  -6  -8   13.28    1.78
  -2   6  -8   14.91    2.39
   2   6   8   17.07    2.76
  -2  -6  -9   -0.15    1.49
  -2   6  -9    0.43    1.91
   2   6   9   -0.89    2.36
  -2  -6 -10   -0.56    1.66
  -2   6 -10    1.32    1.98
   2   6  10   -2.19    2.42
  -2  -6 -11    1.75    1.79
  -2   6 -11    0.79    2.12
   2   6  11    1.10    2.77
  -2  -6 -12    2.92    1.97
  -2   6 -12    5.67    2.44
   2   6  12    3.99    3.09
  -2  -6 -13   13.24    2.36
  -2   6 -13   13.65    2.92
   2   6  13   20.41    3.87
  -2  -6 -14    3.40    2.17
  -2   6 -14    2.18    2.54
   2   6  14    5.42    3.52
  -2  -6 -15   65.80    3.76
  -2   6 -15   94.72    5.07
  -2   6 -15   83.79    5.20
   2   6  15  112.44    6.99
  -2  -6 -16    6.53    2.45
  -2   6 -16   12.79    3.25
   2   6  16    9.40    4.17
  -2  -6 -17   44.37    3.71
  -2   6 -17   70.67    5.39
  -2  -6 -18    1.75    2.36
  -2   6 -18   -0.41    3.29
  -2  -6 -19   14.78    2.81
  -2   6 -19   28.30    4.24
  -2  -6 -20    1.72    2.53
  -2   6 -20    3.34    3.84
  -2  -6 -21    2.40    2.61
  -2   6 -21    5.04    4.12
   2  -7 -22    0.17    2.61
   2  -7 -21    2.55    2.66
  -2  -7  20    0.16    2.34
   2  -7 -20    1.68    2.59
  -2  -7  19   -0.68    1.96
   2  -7 -19    0.64    2.47
  -2  -7  18   -0.13    1.88
  -2   7  18   -0.61    3.99
   2  -7 -18    0.07    2.34
  -2  -7  17   18.05    2.40
  -2   7  17   30.98    4.93
   2  -7 -17   15.29    2.71
  -2  -7  16    0.06    1.67
  -2   7  16   -2.01    3.47
   2  -7 -16   -1.74    2.14
  -2  -7  15   23.38    2.75
  -2   7  15   43.96    4.89
   2  -7 -15   22.30    2.73
  -2   7  14   -0.48    3.29
   2  -7 -14    0.71    2.02
  -2   7  13   50.33    5.40
   2  -7 -13   34.62    3.16
  -2   7  12    1.25    2.97
   2  -7 -12    2.12    1.87
  -2   7  11   75.90    5.23
   2  -7 -11   50.66    3.06
  -2   7  10   36.80    4.55
   2  -7 -10   26.41    2.59
  -2   7   9   13.23    2.69
   2  -7  -9    6.02    2.03
  -2   7   8    6.25    2.28
   2  -7  -8    4.91    1.79
  -2   7   7   19.33    2.59
   2  -7  -7   15.19    2.08
  -2   7   6    3.64    1.93
   2  -7  -6    0.45    1.49
  -2   7   5  115.21    3.64
  -2   7   5  113.41    3.86
   2  -7  -5   96.97    3.24
  -2   7   4   11.97    1.76
  -2   7   4   13.06    1.85
   2  -7  -4   12.21    1.59
  -2   7   3   79.56    3.12
   2  -7  -3   71.46    2.59
  -2   7   2   78.94    3.71
   2  -7  -2   71.08    2.44
  -2   7   1   46.68    3.33
   2  -7  -1   40.86    2.00
  -2   7   0  176.57    4.90
  -2   7  -1   32.61    3.15
  -2   7  -2  131.02    4.52
  -2   7  -3  118.79    4.43
   2   7   3  123.05    3.46
   2   7   3  139.97    3.89
  -2   7  -4   50.61    3.52
   2   7   4   49.68    2.87
   2   7   4   64.69    3.49
  -2   7  -5   54.53    3.76
   2   7   5   66.98    3.79
  -2   7  -6    9.48    2.25
   2   7   6   11.11    2.47
  -2   7  -7   21.87    2.84
   2   7   7   34.27    3.34
  -2   7  -8    6.15    2.28
   2   7   8    9.09    2.83
  -2  -7  -9    1.50    1.71
  -2   7  -9    1.87    2.19
   2   7   9    4.64    2.83
  -2  -7 -10   40.46    3.05
  -2   7 -10   55.04    4.42
   2   7  10   66.35    5.22
  -2  -7 -11   43.12    3.19
  -2   7 -11   49.19    4.45
   2   7  11   69.95    5.64
  -2  -7 -12   28.76    3.18
  -2   7 -12   38.84    4.39
   2   7  12   50.02    5.80
  -2  -7 -13   70.02    3.80
  -2   7 -13   84.25    5.38
   2   7  13  116.25    6.74
  -2  -7 -14   21.12    2.84
  -2   7 -14   24.60    3.68
   2   7  14   31.27    4.73
  -2  -7 -15   11.99    2.67
  -2   7 -15   14.35    3.40
   2   7  15   14.61    4.38
  -2  -7 -16    8.09    2.60
   2   7  16   12.29    4.45
  -2  -7 -17    4.53    2.53
   2   7  17   11.32    4.57
  -2  -7 -18   -1.21    2.47
  -2  -7 -19    1.13    2.59
  -2  -7 -20   -0.29    2.63
  -2   7 -20   -1.25    3.66
   2  -8 -21    9.14    3.07
  -2  -8  20    8.45    2.50
   2  -8 -20    8.36    2.95
  -2  -8  19   13.59    2.63
   2  -8 -19   14.86    3.06
  -2  -8  18   32.17    3.43
  -2   8  18   48.11    6.03
   2  -8 -18   26.26    3.25
  -2  -8  17    8.65    2.11
  -2   8  17   17.06    4.81
   2  -8 -17   10.87    2.75
  -2  -8  16    7.17    2.02
  -2   8  16   13.49    4.41
   2  -8 -16    7.47    2.53
  -2  -8  15   11.81    1.94
  -2   8  15   20.98    4.47
   2  -8 -15   10.27    2.53
  -2   8  14   -1.50    3.46
   2  -8 -14    0.87    2.17
  -2   8  13    7.32    3.67
   2  -8 -13    5.60    2.23
  -2   8  12    4.98    3.36
   2  -8 -12    5.35    2.09
  -2   8  11    7.68    3.23
   2  -8 -11    5.16    2.01
  -2   8  10   76.63    5.34
  -2   8   9   55.14    4.71
  -2   8   9   47.54    3.35
   2  -8  -9   36.18    3.53
  -2   8   8   23.33    3.13
  -2   8   8   20.63    2.53
   2  -8  -8   15.07    2.27
  -2   8   7    7.75    2.49
  -2   8   7    9.60    2.24
   2  -8  -7    9.95    1.99
  -2   8   6    1.23    1.99
  -2   8   6    3.59    2.03
   2  -8  -6    2.61    1.61
  -2   8   5    5.57    1.99
  -2   8   5    3.46    2.09
   2  -8  -5    1.68    1.48
  -2   8   4  166.07    4.41
  -2   8   4  167.71    5.03
   2  -8  -4  150.78    3.80
  -2   8   3   38.97    3.56
   2  -8  -3   23.45    2.31
  -2   8   2  234.93    5.80
   2  -8  -2  219.57    3.94
  -2   8   1  117.33    4.62
  -2   8   0  271.56    6.25
  -2   8  -1  156.23    5.17
  -2   8  -2  121.29    4.81
  -2   8  -3   99.84    4.60
  -2   8  -4    4.21    2.13
   2   8   4    3.48    2.02
  -2   8  -5    0.09    2.09
   2   8   5    3.04    2.18
  -2   8  -6    6.23    2.37
   2   8   6    8.23    2.58
  -2   8  -7   34.88    4.00
   2   8   7   39.24    4.15
  -2   8  -8   47.92    4.33
   2   8   8   52.98    4.74
  -2   8  -9    7.63    2.64
   2   8   9    1.51    2.95
  -2  -8 -10    0.98    1.90
  -2   8 -10    0.49    2.55
   2   8  10    6.27    3.24
  -2  -8 -11    5.52    2.16
  -2   8 -11    5.90    2.88
   2   8  11    7.85    3.54
  -2  -8 -12    4.27    2.23
  -2   8 -12    5.13    2.94
   2   8  12    7.43    3.81
  -2  -8 -13    0.64    2.19
  -2   8 -13    1.26    2.90
   2   8  13    0.51    3.81
  -2  -8 -14   21.51    3.03
  -2   8 -14   25.64    3.97
   2   8  14   40.41    5.28
  -2  -8 -15    6.55    2.67
  -2   8 -15   11.65    3.49
   2   8  15    9.56    4.48
  -2  -8 -16   23.96    3.25
   2   8  16   54.49    6.14
  -2  -8 -17    3.42    2.75
   2   8  17    5.06    4.77
  -2  -8 -18   14.06    3.11
  -2  -8 -19    1.78    2.82
  -2  -9  19    0.42    2.05
  -2   9  19   -1.69    4.74
   2  -9 -19   -0.67    2.70
  -2  -9  18    9.27    2.29
  -2   9  18    7.69    4.91
   2  -9 -18    9.71    2.93
  -2  -9  17    0.96    1.91
  -2   9  17   -1.10    4.39
   2  -9 -17    1.78    2.67
  -2  -9  16   21.58    2.34
  -2   9  16   38.57    5.59
   2  -9 -16   16.92    2.95
  -2   9  15    6.64    4.25
   2  -9 -15    5.22    2.56
  -2   9  14   49.51    5.37
   2  -9 -14   29.53    3.60
  -2   9  13   11.52    4.04
   2  -9 -13    2.97    2.31
  -2   9  12   48.77    6.01
  -2   9  11    3.10    3.35
  -2   9  10    4.52    3.13
  -2   9   9   -0.15    2.97
  -2   9   8   63.12    5.01
  -2   9   8   52.22    3.75
   2  -9  -8   41.43    3.58
  -2   9   7   13.72    2.95
  -2   9   7    6.49    2.21
   2  -9  -7    9.58    2.17
  -2   9   6  120.71    4.99
  -2   9   6  111.37    4.64
   2  -9  -6  102.48    4.04
  -2   9   5   19.50    2.67
  -2   9   5   18.17    2.67
   2  -9  -5   15.19    2.17
  -2   9   4   63.36    4.04
   2  -9  -4   51.72    3.05
  -2   9   3   14.63    2.60
   2  -9  -3   14.12    1.93
  -2   9   2   39.54    3.76
  -2   9   1   14.22    2.66
  -2   9   0    3.89    2.22
  -2   9  -1   13.36    2.68
  -2   9  -2  128.31    5.35
  -2   9  -3   11.09    2.62
  -2   9  -4   62.52    4.53
  -2   9  -5   14.14    2.90
   2   9   5   19.45    2.97
  -2   9  -6   29.70    3.59
   2   9   6   36.25    4.23
  -2   9  -7    1.76    2.57
   2   9   7    3.06    2.99
  -2   9  -8    2.72    2.68
   2   9   8    2.68    3.23
  -2   9  -9    3.40    2.93
   2   9   9    7.86    3.52
  -2   9 -10   22.78    3.73
   2   9  10   22.25    4.21
  -2   9 -11    4.06    3.17
   2   9  11    8.62    3.91
  -2  -9 -12   38.11    3.60
  -2   9 -12   46.88    5.51
   2   9  12   68.22    6.74
  -2  -9 -13    2.61    2.48
  -2   9 -13    5.17    3.39
   2   9  13    6.91    4.26
  -2  -9 -14   39.07    3.96
  -2   9 -14   50.38    5.74
   2   9  14   67.84    7.29
  -2  -9 -15    2.66    2.69
  -2   9 -15    8.82    3.76
   2   9  15    5.82    4.56
  -2  -9 -16    2.43    2.72
   2   9  16    5.61    4.79
  -2  -9 -17    0.05    2.80
   2   9  17    0.74    4.84
  -2  -9 -18    3.32    2.93
  -2  10  17   36.21    5.87
   2 -10 -17   20.81    3.43
  -2  10  16    9.77    4.76
   2 -10 -16    6.35    2.90
  -2  10  15    1.90    4.32
   2 -10 -15    1.91    2.65
  -2  10  14   -0.17    3.99
   2 -10 -14    2.17    2.60
  -2  10  13   -4.08    3.68
  -2  10  12    0.52    3.75
  -2  10  11   18.56    4.21
  -2  10  10   15.30    3.86
  -2  10   9   13.15    3.58
  -2  10   8    2.43    3.01
  -2  10   7    2.61    2.85
  -2  10   7    3.11    2.25
  -2  10   6    1.05    2.69
  -2  10   6    4.55    2.40
  -2  10   5   36.74    4.28
  -2  10   5   40.28    4.01
  -2  10   4   32.42    4.01
  -2  10   3  153.96    5.80
  -2  10   2  120.21    5.49
  -2  10   1  154.63    6.01
  -2  10   0   89.26    5.24
  -2  10  -1  126.81    5.71
  -2  10  -2   80.18    5.17
  -2  10  -3   30.46    3.65
  -2  10  -4    8.65    2.98
  -2  10  -5   -2.17    2.63
  -2  10  -6    5.01    2.89
   2  10   6    8.71    3.09
  -2  10  -7   26.22    3.90
   2  10   7   25.83    3.84
  -2  10  -8    0.64    2.95
   2  10   8   -2.45    3.25
  -2  10  -9    5.43    3.22
   2  10   9    6.06    3.61
  -2  10 -10   -0.60    3.05
   2  10  10    1.37    3.69
  -2  10 -11    3.28    3.40
   2  10  11    6.72    4.00
  -2  10 -12    2.14    3.44
   2  10  12    4.48    4.18
  -2  10 -13    4.37    3.67
   2  10  13    5.38    4.50
  -2 -10 -14    5.81    2.89
  -2  10 -14    4.31    3.81
   2  10  14   10.50    4.74
  -2 -10 -15   10.65    3.17
   2  10  15   16.51    5.24
  -2 -10 -16    6.86    3.14
   2  10  16   10.06    5.24
  -2  11  15   41.83    5.83
  -2  11  14    2.43    4.38
  -2  11  13   26.38    4.96
  -2  11  12   23.34    4.78
  -2  11  11   10.69    4.19
  -2  11  10    6.21    3.88
  -2  11   9    3.88    3.56
  -2  11   8    5.66    3.41
  -2  11   7   25.93    3.83
  -2  11   6   16.81    3.37
  -2  11   6   14.93    3.00
  -2  11   5   67.18    4.92
  -2  11   4   50.83    4.68
  -2  11   3   43.65    4.65
  -2  11   2   49.39    4.73
  -2  11   1   12.03    3.10
  -2  11   0   66.66    5.27
  -2  11  -1   14.04    3.30
  -2  11  -2   10.11    3.25
  -2  11  -3   46.05    5.08
  -2  11  -4    8.30    3.19
  -2  11  -5   24.76    3.87
  -2  11  -6   -0.28    3.14
  -2  11  -7   11.85    3.63
   2  11   7   16.99    3.87
  -2  11  -8   22.41    4.26
   2  11   8   29.52    4.43
  -2  11  -9    9.27    3.87
   2  11   9   17.24    4.19
  -2  11 -10   -1.91    3.41
   2  11  10   -1.78    3.75
  -2  11 -11   16.94    4.25
   2  11  11   23.39    4.73
  -2  11 -12    5.58    4.00
   2  11  12    5.11    4.38
  -2  11 -13    5.97    4.16
   2  11  13   11.82    4.61
  -2  12  11    2.84    4.13
  -2  12  10    3.61    4.01
  -2  12   9    1.07    3.73
  -2  12   8    5.26    3.64
  -2  12   5   14.25    3.46
  -2  12   4   22.48    3.63
  -2  12   3   47.45    5.15
  -2  12   2   47.43    5.16
  -2  12   1   50.68    5.29
  -2  12   0   46.53    5.30
  -2  12  -1   23.51    3.90
  -2  12  -2   20.66    3.94
  -2  12  -3    6.40    3.45
  -2 -12  -4   -1.34    1.90
  -2  12  -4   -0.63    3.22
  -2  12  -5    3.34    3.51
  -2  12  -6    1.44    3.52
  -2  12  -7    6.25    3.83
   2  12   7   13.93    3.82
  -2  12  -8   20.13    4.44
   2  12   8   19.47    4.25
  -2  12  -9   -0.09    3.81
   2  12   9    1.17    3.88
  -2  12 -10    2.22    3.99
   2  12  10    1.68    4.05
  -2  13   3   11.83    3.54
  -2  13   2    3.13    3.28
  -2  13   1    5.10    3.41
  -2  13   0    1.67    3.32
  -2 -13  -1    0.18    1.74
  -2  13  -1   -2.73    3.20
  -2 -13  -2    2.58    1.99
  -2  13  -2    4.33    3.62
  -2 -13  -3    1.89    2.08
  -2  13  -3    1.36    3.52
  -2  13  -4   11.63    4.03
  -2  13  -5   -1.41    3.63
  -3   0  26   13.77    3.09
  -3   0  25    4.50    2.59
   3   0 -25    3.83    4.64
  -3   0  24   -0.02    2.37
   3   0 -24   -0.59    4.22
  -3   0  23    1.17    2.33
   3   0 -23   -1.45    3.96
  -3   0  22   48.92    3.84
   3   0 -22   69.80    6.83
  -3   0  21   -0.10    2.08
   3   0 -21   -4.40    3.45
  -3   0  20   13.76    2.49
   3   0 -20   20.10    4.06
  -3   0  19   -0.69    1.84
   3   0 -19   -3.51    2.95
  -3   0  18    8.99    2.10
   3   0 -18   13.12    3.34
  -3   0  17    1.49    1.66
   3   0 -17    2.21    2.74
  -3   0  16   21.96    2.20
   3   0 -16   29.62    3.51
  -3   0  15    1.01    1.52
  -3   0  15    0.94    1.42
   3   0 -15    1.47    2.31
  -3   0  14    7.24    1.64
  -3   0  14    6.97    1.52
   3   0 -14    9.82    2.47
  -3   0  13   -1.15    1.54
  -3   0  13   -1.11    1.29
  -3   0  13    0.79    1.21
   3   0 -13   -0.47    1.84
  -3   0  12   17.83    2.21
  -3   0  12   13.59    1.76
  -3   0  12   15.64    1.79
   3   0 -12   21.06    2.46
  -3   0  11   -0.58    1.25
  -3   0  11   -2.05    0.94
   3   0 -11   -0.41    1.57
  -3   0  10  208.47    4.32
  -3   0  10  208.62    3.21
   3   0 -10  235.56    4.78
  -3   0   9    4.15    1.37
  -3   0   9    2.71    0.98
   3   0  -9    4.59    1.53
  -3   0   8  337.99    4.88
  -3   0   8  316.63    3.48
   3   0  -8  327.88    4.94
  -3   0   6    2.48    1.11
   3   0  -6    2.78    1.25
  -3   0   5    0.73    1.11
  -3   0   5    0.68    0.70
   3   0  -5    0.93    1.14
  -3   0   4   23.38    2.00
  -3   0   4   19.82    1.25
   3   0  -4   24.17    1.97
   3   0  -4   17.72    1.17
  -3   0   3    0.91    1.07
  -3   0   3   -0.25    0.72
   3   0  -3    0.36    1.02
   3   0  -3    1.11    0.73
  -3   0   2   23.09    1.90
  -3   0   2   15.51    1.25
   3   0  -2   21.30    1.91
   3   0  -2   16.54    1.20
  -3   0   1    0.14    1.08
  -3   0   1   -0.45    0.74
   3   0  -1    0.27    1.05
   3   0  -1    0.16    0.75
  -3   0   0    1.37    1.10
  -3   0   0    1.45    0.80
   3   0   0    1.84    1.10
   3   0   0    0.82    0.78
  -3   0  -1    1.19    1.15
  -3   0  -1   -1.37    0.83
   3   0   1    0.38    1.14
   3   0   1    1.04    0.81
  -3   0  -2    3.78    1.29
  -3   0  -2    2.83    0.84
   3   0   2    2.54    1.22
   3   0   2    3.11    0.88
  -3   0  -3    0.93    1.23
  -3   0  -3    0.66    0.82
   3   0   3    0.62    1.22
   3   0   3    0.66    0.86
  -3   0  -4  715.46    6.52
  -3   0  -4  586.59    3.99
   3   0   4  692.91    6.43
   3   0   4  512.47    4.11
  -3   0  -6    1.11    1.42
   3   0   6    0.94    1.33
   3   0   6    1.53    1.35
   3   0   6    2.33    1.06
  -3   0  -7    2.93    1.58
   3   0   7    4.08    1.49
   3   0   7    3.61    1.49
  -3   0  -8    3.51    1.65
   3   0   8    3.47    1.55
  -3   0  -9    0.23    1.69
  -3   0  -9    1.12    0.95
   3   0   9   -1.28    1.54
   3   0   9   -0.10    1.13
  -3   0 -10    5.96    2.22
  -3   0 -10    6.93    1.18
   3   0  10    6.54    1.99
   3   0  10    4.59    1.40
  -3   0 -11   -2.22    1.92
  -3   0 -11    0.82    1.00
   3   0  11   -1.45    1.71
   3   0  11   -0.19    1.31
  -3   0 -12   54.31    4.21
  -3   0 -12   42.65    2.16
   3   0  12   45.17    2.61
  -3   0 -13    1.46    2.33
   3   0  13    0.53    1.55
  -3   0 -14   92.95    5.27
   3   0  14   76.16    3.26
  -3   0 -15   -3.18    2.81
   3   0  15   -3.75    1.73
  -3   0 -16    2.14    3.11
   3   0  16    1.72    1.94
  -3   0 -17   -2.49    3.16
   3   0  17   -1.32    1.95
  -3   0 -18   21.33    4.12
   3   0  18   16.95    2.59
  -3   0 -19   -2.72    3.50
   3   0  19    2.32    2.32
  -3   0 -20   28.91    4.88
   3   0  20   22.87    3.06
  -3   0 -21   -4.35    4.01
   3   0  21   -3.44    2.43
   3   0  22   18.28    3.33
   3   0  22   13.76    2.94
   3   0  23    1.12    2.57
  -3  -1  26    9.07    2.99
  -3   1  26    7.65    2.76
   3   1 -26   14.41    5.15
  -3  -1  25   -0.50    2.54
  -3   1  25    2.07    2.48
   3   1 -25    0.35    4.54
  -3  -1  24   -1.93    2.34
  -3   1  24    1.08    2.34
   3   1 -24   -2.39    4.03
  -3  -1  23    2.78    2.38
  -3   1  23    2.18    2.31
   3   1 -23    9.58    4.24
  -3  -1  22    0.92    2.20
  -3   1  22    1.26    2.15
   3  -1 -22    2.15    3.77
   3   1 -22    3.33    3.82
  -3  -1  21    7.09    2.32
  -3   1  21    3.92    2.14
   3  -1 -21    2.16    3.60
   3   1 -21    3.15    3.67
  -3  -1  20   23.58    2.67
  -3   1  20   19.71    2.58
   3  -1 -20   29.09    4.35
   3   1 -20   28.35    4.31
  -3  -1  19    4.46    2.00
  -3   1  19    3.78    1.99
   3  -1 -19    7.78    3.48
   3   1 -19    5.29    3.32
  -3  -1  18   11.02    2.09
  -3   1  18   10.05    2.08
   3  -1 -18   14.53    3.45
   3   1 -18   14.53    3.32
  -3  -1  17    1.99    1.70
  -3   1  17    3.96    1.80
   3  -1 -17    7.62    2.98
   3   1 -17    3.81    2.77
  -3  -1  16    0.31    1.72
  -3  -1  16   -0.73    1.47
  -3   1  16    0.81    1.56
   3  -1 -16    0.49    2.51
   3   1 -16    1.25    2.44
  -3  -1  15   16.31    2.20
  -3  -1  15   17.43    1.86
  -3   1  15   13.51    1.84
   3  -1 -15   13.86    2.82
   3   1 -15   17.11    2.86
  -3  -1  14   47.72    3.00
  -3  -1  14   46.45    2.41
  -3   1  14   45.94    3.71
  -3   1  14   44.71    3.26
  -3   1  14   40.39    2.46
   3  -1 -14   47.47    4.07
   3   1 -14   55.67    4.05
  -3  -1  13   47.46    2.22
  -3   1  13   45.64    3.42
  -3   1  13   49.97    2.91
  -3   1  13   44.53    2.38
   3  -1 -13   52.40    3.81
   3   1 -13   53.78    3.74
  -3  -1  12  387.19    5.95
  -3  -1  12  370.71    4.28
  -3   1  12  370.33    6.32
  -3   1  12  366.75    5.76
  -3   1  12  347.04    4.49
   3  -1 -12  395.07    6.65
   3   1 -12  413.51    6.42
   3   1 -12  270.29    5.07
  -3  -1  11   69.40    3.03
  -3  -1  11   65.70    2.21
  -3  -1  11   67.28    2.14
  -3   1  11   71.04    3.33
  -3   1  11   67.80    2.86
  -3   1  11   61.27    2.29
   3  -1 -11   73.96    3.64
   3   1 -11   74.86    3.46
   3   1 -11   29.34    2.16
  -3  -1  10  383.71    5.39
  -3  -1  10  374.41    3.82
  -3   1  10  356.40    5.63
  -3   1  10  365.37    5.27
  -3   1  10  340.46    4.08
   3  -1 -10  401.95    6.08
   3  -1 -10  326.09    3.51
   3   1 -10  391.63    5.66
  -3  -1   9  248.34    4.31
  -3   1   9  248.22    4.65
  -3   1   9  234.11    3.36
   3  -1  -9  248.56    4.78
   3  -1  -9  221.27    2.98
   3   1  -9  247.55    4.52
  -3  -1   8  940.99    7.45
  -3   1   8  934.24    8.02
  -3   1   8  893.80    5.80
   3  -1  -8  939.22    8.11
   3  -1  -8  807.74    5.15
   3   1  -8  972.37    7.72
  -3  -1   7   22.11    2.03
  -3   1   7   29.36    2.38
  -3   1   7   22.20    1.52
   3  -1  -7   28.98    2.51
   3  -1  -7   21.70    1.52
   3   1  -7   30.38    2.29
   3   1  -7   -0.07    0.36
  -3  -1   6  534.14    5.23
  -3   1   6  522.44    5.64
  -3   1   6  501.73    4.01
   3  -1  -6  541.57    5.78
   3  -1  -6  417.94    3.63
   3   1  -6  548.27    5.41
   3   1  -6    0.09    0.36
  -3  -1   5    7.03    1.30
  -3   1   5    7.42    1.37
  -3   1   5    6.45    0.92
   3  -1  -5    5.68    1.36
   3  -1  -5    6.55    0.95
   3   1  -5    6.90    1.27
   3   1  -5    0.03    0.37
  -3  -1   4   65.74    2.34
  -3   1   4   63.04    2.49
  -3   1   4   57.79    1.61
   3  -1  -4   63.47    2.44
   3  -1  -4   46.32    1.57
   3   1  -4   62.72    2.34
   3   1  -4    2.23    0.62
  -3  -1   3   25.97    1.84
  -3  -1   3   20.50    1.08
  -3   1   3   27.43    2.12
  -3   1   3   22.51    1.33
   3  -1  -3   25.63    2.07
   3  -1  -3   17.83    1.34
   3   1  -3   27.10    1.95
   3   1  -3   12.77    1.29
  -3  -1   2  114.74    2.67
  -3   1   2  117.25    2.81
  -3   1   2  108.12    1.85
   3  -1  -2  123.60    2.88
   3  -1  -2   83.12    1.81
   3   1  -2  112.82    2.69
   3   1  -2  109.84    2.48
  -3  -1   1  130.93    2.84
  -3  -1   1  104.29    1.78
  -3   1   1  126.00    2.87
   3  -1  -1  128.09    2.88
   3  -1  -1   94.36    1.85
   3   1  -1  124.56    2.74
   3   1  -1  126.48    2.76
  -3  -1   0   55.11    2.28
  -3  -1   0   44.42    1.49
  -3   1   0   50.40    2.28
   3  -1   0   49.31    2.27
   3  -1   0   38.14    1.45
   3   1   0   50.94    2.31
  -3  -1  -1   69.31    2.48
  -3  -1  -1   58.31    1.66
  -3   1  -1   71.54    2.49
   3  -1   1   66.99    2.41
   3  -1   1   50.31    1.55
   3   1   1   68.84    2.47
   3   1   1   53.04    1.41
  -3  -1  -2   43.22    2.30
  -3  -1  -2   37.87    1.60
  -3   1  -2   44.99    2.28
   3  -1   2   41.72    2.31
   3  -1   2   32.52    1.42
   3   1   2   41.06    2.31
   3   1   2   31.15    1.37
  -3  -1  -3  744.65    6.45
  -3  -1  -3  652.58    4.48
  -3   1  -3  724.39    6.19
   3  -1   3  721.68    6.17
   3  -1   3  530.51    3.82
   3   1   3  730.08    6.44
   3   1   3  544.87    3.88
  -3  -1  -4   15.98    1.83
  -3  -1  -4   14.01    1.56
  -3   1  -4   16.54    1.83
   3  -1   4   16.33    1.75
   3  -1   4   13.34    1.40
   3   1   4   21.55    2.34
   3   1   4   17.66    1.85
   3   1   4   13.46    1.41
  -3  -1  -5 1269.73    9.09
  -3  -1  -5 1042.70    5.98
  -3   1  -5 1236.71    8.67
   3  -1   5 1226.76    8.58
   3  -1   5  936.11    5.44
   3   1   5 1231.53    8.96
   3   1   5 1219.06    8.90
   3   1   5  929.26    5.61
  -3  -1  -6  178.07    4.07
  -3  -1  -6  150.96    2.69
  -3   1  -6  173.01    3.93
   3  -1   6  173.76    3.93
   3  -1   6  142.09    2.60
   3   1   6  188.88    4.20
   3   1   6  137.28    2.61
  -3  -1  -7  425.06    6.01
  -3  -1  -7  353.55    3.87
  -3   1  -7  431.35    5.86
   3  -1   7  410.02    5.68
   3  -1   7  362.24    3.91
   3   1   7  428.50    6.05
   3   1   7  343.84    3.94
  -3  -1  -8   92.00    3.62
  -3  -1  -8   76.08    2.21
  -3   1  -8   91.14    3.54
  -3   1  -8   85.72    2.70
   3  -1   8   95.16    3.52
   3  -1   8   89.59    3.35
   3  -1   8   76.69    2.32
   3   1   8   93.13    3.60
   3   1   8   76.12    2.36
  -3  -1  -9  385.73    6.39
  -3  -1  -9  312.63    3.79
  -3   1  -9  382.23    6.13
  -3   1  -9  356.04    4.74
   3  -1   9  368.95    5.95
   3  -1   9  360.98    5.85
   3  -1   9  321.75    4.12
   3   1   9  374.02    6.21
   3   1   9  320.98    4.20
  -3  -1 -10  113.88    4.40
  -3  -1 -10   89.60    2.46
  -3   1 -10  104.42    4.13
  -3   1 -10   97.93    2.95
   3  -1  10  105.64    3.96
   3  -1  10   88.51    2.74
   3   1  10  111.75    4.19
   3   1  10   85.10    2.67
  -3  -1 -11   39.61    3.76
  -3   1 -11   39.90    3.65
  -3   1 -11   34.16    2.31
   3  -1  11   31.21    2.27
   3   1  11   33.72    3.46
   3   1  11   32.65    2.28
  -3  -1 -12   48.76    4.20
  -3   1 -12   48.98    4.12
  -3   1 -12   42.99    2.54
   3  -1  12   38.61    2.52
   3   1  12   48.47    3.97
   3   1  12   37.33    2.47
  -3  -1 -13    2.49    2.46
  -3   1 -13    1.60    2.46
  -3   1 -13   -0.17    1.33
   3  -1  13    0.78    1.56
   3   1  13   -0.83    1.46
  -3  -1 -14    2.41    2.65
  -3   1 -14    2.28    2.65
  -3   1 -14    1.27    1.47
   3  -1  14    3.40    1.72
   3   1  14    2.57    1.71
  -3  -1 -15   13.24    3.40
  -3   1 -15    8.40    3.22
   3  -1  15    8.65    2.06
   3   1  15    9.63    2.07
  -3  -1 -16    3.18    3.11
  -3   1 -16    2.17    3.08
   3  -1  16    3.07    1.97
   3   1  16    1.98    2.00
  -3  -1 -17   32.09    4.25
  -3   1 -17   30.89    4.29
   3  -1  17   19.80    2.54
   3   1  17   23.37    2.67
  -3  -1 -18    2.19    3.37
  -3   1 -18    0.97    3.41
   3  -1  18    1.25    2.15
   3   1  18    1.76    2.22
   3   1  18    0.66    1.95
  -3   1 -19   -0.24    3.66
   3  -1  19    1.13    2.25
   3   1  19    0.40    2.32
   3   1  19   -0.32    2.05
  -3   1 -20    3.94    4.00
   3  -1  20    2.63    2.54
   3   1  20    3.59    2.29
  -3   1 -21   -7.68    3.94
   3  -1  21    0.07    2.54
   3   1  21   -0.38    2.22
  -3   1 -22    0.43    4.40
   3  -1  22    0.62    2.76
   3   1  22    0.66    2.35
  -3   1 -23   11.13    5.10
   3  -1  23    3.88    3.04
   3   1  23    8.91    2.72
  -3  -2  25   15.29    3.08
  -3   2  25   15.49    2.85
   3   2 -25   22.44    5.04
  -3  -2  24    3.54    2.61
  -3   2  24    4.43    2.42
   3   2 -24    4.23    4.35
  -3  -2  23   13.77    2.81
  -3   2  23   11.65    2.59
   3   2 -23   21.31    4.67
  -3  -2  22    2.54    2.23
  -3   2  22    0.84    2.12
   3   2 -22    4.29    3.86
  -3  -2  21   21.84    2.72
  -3   2  21   16.98    2.57
   3   2 -21   29.77    4.46
  -3  -2  20    1.89    1.98
  -3   2  20    1.18    1.99
   3   2 -20    1.88    3.33
  -3  -2  19   -2.40    2.08
  -3  -2  19   -0.87    1.85
  -3   2  19   -1.57    1.83
   3  -2 -19   -0.10    3.15
   3   2 -19    0.19    3.07
  -3  -2  18   11.66    2.26
  -3  -2  18    9.58    1.99
  -3   2  18    9.96    2.08
   3  -2 -18   12.64    3.46
   3   2 -18   11.21    3.26
  -3  -2  17   -2.24    1.78
  -3   2  17    4.99    1.81
   3  -2 -17    6.81    2.88
   3   2 -17    0.88    2.56
  -3  -2  16    4.92    1.79
  -3   2  16    6.76    1.76
   3  -2 -16    6.03    2.80
   3   2 -16    8.18    2.66
  -3  -2  15   70.26    3.48
  -3   2  15   77.58    4.68
  -3   2  15   66.93    2.91
   3  -2 -15   81.29    4.91
   3   2 -15   81.64    4.42
  -3   2  14    6.92    2.34
  -3   2  14    5.08    1.47
   3  -2 -14    8.95    2.56
   3   2 -14    8.79    2.36
  -3   2  13   85.65    4.18
  -3   2  13   72.98    2.62
   3  -2 -13   89.36    4.35
   3  -2 -13   72.77    2.51
   3   2 -13   86.29    4.02
  -3   2  12   10.57    2.24
  -3   2  12    7.29    1.39
  -3   2  12    8.35    1.40
   3  -2 -12    8.47    2.22
   3  -2 -12    7.32    1.34
   3   2 -12   10.11    2.05
   3   2 -12    8.19    1.76
  -3   2  11    4.41    1.67
  -3   2  11    5.06    1.27
  -3   2  11    4.65    1.18
   3  -2 -11    5.64    1.97
   3  -2 -11    4.22    1.22
   3   2 -11    1.94    1.66
   3   2 -11    3.58    1.54
  -3   2  10    0.06    1.38
  -3   2  10   -0.59    0.97
  -3   2  10   -0.70    0.93
   3  -2 -10   -0.66    1.55
   3  -2 -10   -0.20    1.03
   3   2 -10    1.18    1.43
   3   2 -10   -1.11    1.29
  -3   2   9   73.02    3.17
  -3   2   9   67.65    2.63
  -3   2   9   68.62    2.08
   3  -2  -9   81.80    3.40
   3  -2  -9   65.51    2.16
   3   2  -9   69.07    2.88
   3   2  -9   67.81    2.75
  -3   2   8   23.81    2.43
  -3   2   8   21.30    1.94
  -3   2   8   18.05    1.55
   3  -2  -8   23.43    2.52
   3  -2  -8   17.35    1.63
   3   2  -8   19.17    2.21
   3   2  -8   21.11    2.13
  -3   2   7  308.96    4.96
  -3   2   7  285.91    3.21
   3  -2  -7  313.09    4.92
   3  -2  -7  248.46    3.27
   3   2  -7  294.15    4.19
   3   2  -7  299.93    4.17
  -3   2   6    5.82    1.44
  -3   2   6    5.34    0.93
   3  -2  -6    4.97    1.46
   3  -2  -6    3.57    1.00
   3   2  -6    1.41    1.20
   3   2  -6    2.45    1.18
  -3   2   5  401.40    5.02
  -3   2   5  374.10    3.13
   3  -2  -5  417.57    5.17
   3  -2  -5  312.38    3.29
   3   2  -5  376.95    4.28
   3   2  -5  387.09    4.29
  -3   2   4    2.56    1.29
   3  -2  -4    3.04    1.27
   3  -2  -4    2.31    0.85
   3   2  -4    1.05    1.06
   3   2  -4    1.37    1.04
  -3  -2   3  631.26    5.32
  -3   2   3  673.07    5.91
   3  -2  -3  679.06    5.90
   3  -2  -3  503.63    3.69
   3   2  -3  638.47    5.17
   3   2  -3  663.81    5.21
  -3  -2   2  165.79    3.00
  -3   2   2  167.47    3.20
  -3   2   2  166.50    3.30
   3  -2  -2  166.66    3.23
   3  -2  -2  124.26    1.98
   3   2  -2  161.69    2.96
   3   2  -2  167.57    2.92
  -3  -2   1   45.33    2.12
  -3   2   1   44.46    2.02
  -3   2   1   54.66    2.34
   3  -2  -1   53.85    2.27
   3   2  -1   42.55    2.19
  -3  -2   0    5.13    1.26
  -3   2   0    0.27    0.43
  -3   2   0   38.54    2.25
   3  -2   0   39.30    2.18
   3   2   0    7.58    1.35
   3   2   0    0.19    0.24
  -3  -2  -1  273.46    3.92
  -3   2  -1    0.05    0.26
  -3   2  -1  300.28    4.05
   3  -2   1  293.71    3.94
   3   2   1  260.05    3.87
   3   2   1  205.93    3.36
  -3  -2  -2   24.28    2.12
  -3  -2  -2   21.10    1.41
  -3   2  -2    0.19    0.37
  -3   2  -2   40.53    2.29
   3  -2   2   38.03    2.17
   3   2   2   23.95    2.21
   3   2   2   27.29    2.21
  -3  -2  -3  483.88    5.46
  -3  -2  -3  403.14    3.67
  -3   2  -3  480.47    5.16
   3  -2   3  490.65    5.13
   3   2   3  457.33    5.36
   3   2   3  452.08    5.31
  -3  -2  -4   23.92    2.33
  -3  -2  -4   20.78    1.71
  -3   2  -4   49.56    2.51
   3  -2   4   45.67    2.42
   3   2   4   22.25    2.44
   3   2   4   20.92    2.40
  -3  -2  -5  224.90    4.34
  -3  -2  -5  186.17    3.01
  -3   2  -5  224.23    4.07
   3  -2   5  220.58    3.96
   3   2   5  219.00    4.39
  -3  -2  -6  100.70    3.45
  -3  -2  -6   82.56    2.40
  -3   2  -6  121.28    3.47
   3  -2   6  113.52    3.28
   3   2   6  101.27    3.50
   3   2   6   74.78    2.03
  -3  -2  -7   94.69    3.50
  -3  -2  -7   77.14    2.40
  -3   2  -7  101.42    3.45
   3  -2   7   94.42    3.31
   3   2   7  101.46    3.66
   3   2   7   72.59    2.12
  -3  -2  -8    0.02    1.69
  -3  -2  -8    1.32    1.15
  -3   2  -8    2.06    1.67
  -3   2  -8   -0.25    0.46
  -3   2  -8    2.67    1.30
   3  -2   8    1.72    1.55
   3   2   8    0.97    1.59
   3   2   8    1.73    1.14
  -3  -2  -9   18.91    2.40
  -3  -2  -9   14.99    1.57
  -3   2  -9   23.61    2.47
  -3   2  -9   -0.01    0.47
  -3   2  -9   19.11    2.20
   3  -2   9   18.38    2.19
   3  -2   9   15.21    1.73
   3   2   9   19.16    2.38
   3   2   9   15.21    1.82
  -3  -2 -10    0.55    1.88
  -3  -2 -10    1.65    1.26
  -3   2 -10    4.81    2.00
  -3   2 -10   -0.09    0.49
  -3   2 -10    5.08    1.47
   3  -2  10    4.03    1.28
   3   2  10    1.80    1.85
   3   2  10    1.34    1.33
  -3  -2 -11  125.93    4.85
  -3  -2 -11   94.19    2.85
  -3   2 -11  128.45    4.69
  -3   2 -11  121.93    3.66
   3  -2  11  107.26    3.00
   3   2  11  129.71    4.83
   3   2  11  100.02    2.96
  -3  -2 -12   18.09    2.98
  -3  -2 -12   12.99    1.80
  -3   2 -12   19.93    2.84
  -3   2 -12   18.68    2.08
   3  -2  12   17.41    1.92
   3   2  12   16.00    2.78
   3   2  12   14.89    1.90
   3   2  12   11.68    1.64
  -3  -2 -13   41.07    4.41
  -3   2 -13   54.60    4.42
  -3   2 -13   46.36    3.01
   3  -2  13   40.44    2.69
   3   2  13   40.30    4.22
   3   2  13   31.73    2.53
   3   2  13   32.84    2.42
  -3  -2 -14   15.99    3.18
  -3   2 -14   25.26    3.41
  -3   2 -14   18.92    2.29
   3  -2  14   18.49    2.17
   3   2  14   15.19    1.98
  -3  -2 -15   11.45    3.33
  -3   2 -15   12.55    3.27
  -3   2 -15   11.57    2.11
   3  -2  15   10.52    2.15
   3   2  15    8.08    1.88
  -3   2 -16    2.92    3.09
   3  -2  16    1.20    2.01
   3   2  16    0.79    1.73
  -3   2 -17    0.88    3.32
   3  -2  17    1.63    2.09
   3   2  17    1.56    1.85
  -3   2 -18   -1.84    3.37
   3  -2  18   -2.25    2.10
   3   2  18   -0.37    1.91
  -3   2 -19   23.11    4.45
   3  -2  19   18.52    2.83
   3   2  19   14.11    2.41
  -3   2 -20   -3.24    3.87
   3  -2  20    0.63    2.43
   3   2  20    1.25    2.18
  -3   2 -21   42.94    5.60
   3  -2  21   31.45    3.53
   3   2  21   24.15    2.96
  -3   2 -22   -3.80    4.35
   3  -2  22    3.08    2.78
   3   2  22    4.29    2.43
  -3   2 -23   14.73    5.24
   3  -2  23   12.78    3.32
   3   2  23   11.45    2.80
   3   3 -25   23.02    5.21
  -3   3  24    2.46    2.38
   3   3 -24    7.27    4.46
  -3   3  23    0.14    2.20
   3   3 -23    2.27    4.08
  -3   3  22    2.75    2.12
   3   3 -22   -1.96    3.61
  -3   3  21    2.76    2.04
   3   3 -21    7.39    3.72
  -3   3  20    4.77    2.03
   3   3 -20    4.23    3.32
  -3   3  19    1.50    1.83
   3   3 -19    3.41    3.08
  -3   3  18    3.20    1.81
   3   3 -18    4.83    2.94
  -3  -3  17   49.30    3.61
  -3   3  17   40.09    2.80
   3   3 -17   55.54    4.70
  -3  -3  16    9.23    2.00
  -3   3  16    7.57    1.73
   3  -3 -16   10.95    3.19
   3  -3 -16    9.92    1.85
   3   3 -16   10.43    2.71
  -3   3  15   52.87    4.66
  -3   3  15   43.27    2.57
   3  -3 -15   57.39    4.71
   3  -3 -15   44.41    2.75
   3   3 -15   58.75    4.14
  -3   3  14   33.92    4.11
  -3   3  14   24.47    2.21
   3  -3 -14   35.12    4.15
   3  -3 -14   27.26    2.41
   3   3 -14   31.13    3.56
  -3   3  13  187.57    5.58
   3  -3 -13  193.31    5.67
   3  -3 -13  159.06    3.56
   3   3 -13  206.73    5.08
  -3   3  12  101.72    4.37
   3  -3 -12   98.79    4.30
   3  -3 -12   80.46    2.74
   3   3 -12  105.00    3.82
   3   3 -12   96.96    3.44
  -3   3  11  718.64    8.72
  -3   3  11  577.88    7.04
  -3   3  11  592.87    5.14
   3  -3 -11  756.68    8.96
   3  -3 -11  633.67    5.94
   3   3 -11  791.44    7.63
   3   3 -11  736.21    7.23
  -3   3  10  140.71    4.31
  -3   3  10  108.74    3.29
  -3   3  10  110.38    2.45
   3  -3 -10  158.26    4.50
   3  -3 -10  120.27    2.92
   3   3 -10  136.42    3.59
   3   3 -10  130.95    3.38
  -3   3   9  598.28    7.32
  -3   3   9  486.55    5.95
   3  -3  -9  658.51    7.70
   3  -3  -9  524.16    5.10
   3   3  -9  623.28    6.13
   3   3  -9  615.39    6.03
   3   3  -8    4.94    1.34
   3   3  -8    5.28    1.34
  -3   3   7  572.53    6.66
   3  -3  -7  580.09    6.65
   3  -3  -7  452.89    4.40
   3   3  -7  587.04    5.41
   3   3  -7  594.67    5.40
  -3   3   6  227.30    4.40
   3  -3  -6  222.49    4.25
   3  -3  -6  181.30    2.86
   3   3  -6  221.43    3.47
   3   3  -6  227.08    3.44
  -3   3   5  370.96    5.11
   3  -3  -5  390.36    5.21
   3  -3  -5  293.99    3.28
   3   3  -5  384.36    4.20
   3   3  -5  395.47    4.17
  -3   3   4  220.33    3.91
  -3   3   4  220.39    4.06
   3  -3  -4  218.82    3.97
   3  -3  -4  170.83    2.46
   3   3  -4  221.31    3.31
   3   3  -4  230.74    3.28
  -3   3   3  941.47    7.20
   3  -3  -3  951.87    7.13
   3   3  -3  949.38    6.15
   3   3  -3  967.84    6.14
  -3   3   2   -0.32    0.59
  -3   3   2  153.01    3.40
   3  -3  -2  152.93    3.21
   3   3  -2  155.61    2.92
   3   3  -2  165.63    3.02
  -3   3   1  219.04    3.57
  -3   3   1  236.57    3.81
   3  -3  -1  228.49    3.64
   3   3  -1  253.63    3.65
   3   3  -1  258.97    3.61
  -3   3   0  428.50    4.72
  -3   3   0  445.53    4.85
   3   3   0  468.11    4.87
   3   3   0  489.72    4.98
  -3  -3  -1  378.07    4.54
  -3   3  -1  355.38    4.39
  -3   3  -1  355.87    4.42
   3   3   1  384.46    4.68
   3   3   1  395.34    4.70
  -3  -3  -2  569.00    5.68
  -3   3  -2  532.90    5.23
  -3   3  -2  539.31    5.32
   3   3   2  568.42    5.78
  -3  -3  -3  173.72    3.70
  -3   3  -3  162.11    3.30
  -3   3  -3  164.14    3.42
   3   3   3  172.21    3.82
   3   3   3   64.41    2.26
   3   3   3  174.63    3.87
  -3  -3  -4  795.70    7.30
  -3  -3  -4  673.48    4.93
  -3   3  -4  729.40    6.35
  -3   3  -4  742.37    6.41
   3   3   4  807.75    7.67
   3   3   4  779.59    7.34
  -3  -3  -5   22.29    2.48
  -3  -3  -5   20.93    1.81
  -3   3  -5   27.91    2.41
  -3   3  -5   35.49    2.48
   3   3   5   26.37    2.68
  -3  -3  -6  694.29    7.52
  -3  -3  -6  575.18    5.15
  -3   3  -6  640.31    6.50
  -3   3  -6  641.63    6.49
   3   3   6  681.72    7.52
  -3  -3  -7  321.80    5.60
  -3  -3  -7  269.43    3.89
  -3   3  -7  326.63    5.09
  -3   3  -7  319.18    5.02
  -3   3  -7  299.29    5.18
   3   3   7  326.71    5.75
  -3  -3  -8  586.60    7.65
  -3  -3  -8  464.88    5.11
  -3   3  -8  576.39    6.84
  -3   3  -8  527.79    6.41
  -3   3  -8  495.45    6.54
   3   3   8  580.59    7.66
  -3  -3  -9  348.82    6.46
  -3  -3  -9  267.02    4.16
  -3   3  -9  359.79    5.86
  -3   3  -9  316.74    5.40
  -3   3  -9  313.95    5.53
   3   3   9  343.15    6.38
  -3  -3 -10  167.07    5.12
  -3  -3 -10  128.21    3.31
  -3   3 -10  159.14    4.63
  -3   3 -10  146.62    4.22
   3   3  10  170.09    5.25
  -3  -3 -11   92.77    4.63
  -3  -3 -11   68.84    2.83
  -3   3 -11   95.07    4.27
  -3   3 -11   82.50    3.61
   3   3  11   99.35    4.67
  -3  -3 -12   18.95    3.05
  -3  -3 -12   15.19    1.95
  -3   3 -12   20.47    2.87
  -3   3 -12   12.85    2.20
   3   3  12   25.36    3.30
  -3  -3 -13   21.30    2.21
  -3   3 -13   32.87    3.44
  -3   3 -13   23.05    2.58
   3   3  13   28.69    3.67
  -3  -3 -14   54.41    2.97
  -3   3 -14   68.01    4.90
  -3   3 -14   67.60    3.86
   3   3  14   76.95    5.35
   3   3  14   54.77    2.77
  -3   3 -15   13.83    3.25
  -3   3 -15   12.39    2.38
   3  -3  15   10.55    2.11
  -3   3 -16    0.83    3.06
  -3   3 -16   -0.29    1.99
   3  -3  16   -2.14    1.83
   3   3  16   -1.06    1.71
  -3   3 -17    5.01    3.49
   3  -3  17    5.36    2.20
  -3   3 -18   10.93    3.90
   3  -3  18    8.27    2.39
   3   3  18    8.13    2.10
  -3   3 -19   -4.27    3.54
   3  -3  19   -1.18    2.22
  -3   3 -20    3.89    4.05
   3  -3  20    2.23    2.53
  -3   3 -21    4.85    4.37
   3  -3  21    3.38    2.70
  -3   3 -22    5.80    4.64
   3  -3  22    6.49    2.97
  -3   3 -23   -2.23    4.58
   3  -3  23    3.72    3.08
   3   4 -25    8.70    4.72
   3   4 -24   22.30    4.84
   3   4 -23   -0.29    3.90
   3   4 -22   23.43    4.34
   3   4 -21    3.72    3.46
   3   4 -20    1.12    3.33
   3   4 -19    3.22    3.04
  -3  -4  18    9.72    2.32
   3  -4 -18   12.93    2.22
   3   4 -18   14.06    3.16
  -3  -4  17    2.38    1.94
   3  -4 -17    1.69    1.87
   3   4 -17    1.93    2.63
  -3  -4  16   52.61    3.64
  -3   4  16   67.48    5.54
   3  -4 -16   53.20    3.12
   3   4 -16   67.17    4.35
  -3   4  15   60.20    5.20
   3  -4 -15   36.64    2.83
   3   4 -15   49.41    3.86
  -3   4  14  181.65    6.17
   3  -4 -14  134.96    3.79
   3   4 -14  167.22    4.72
  -3   4  13    4.28    2.38
   3  -4 -13    1.09    1.56
   3   4 -13    1.39    1.86
   3   4 -13    1.59    1.53
  -3   4  12   78.74    4.31
   3  -4 -12   80.50    4.22
   3  -4 -12   67.15    2.85
   3   4 -12   75.05    3.51
   3   4 -12   66.69    2.92
  -3   4  11    3.86    2.02
   3  -4 -11    3.19    1.95
   3  -4 -11    4.81    1.48
   3   4 -11    2.20    1.59
   3   4 -11    2.55    1.40
  -3   4  10    6.02    2.00
   3  -4 -10    5.36    1.90
   3  -4 -10    5.43    1.38
   3   4 -10    5.51    1.59
  -3   4   9    6.49    1.82
   3  -4  -9    5.36    1.85
   3  -4  -9    5.10    1.29
  -3   4   8  154.87    4.27
   3  -4  -8  161.99    4.29
   3  -4  -8  120.59    2.79
  -3   4   7   16.83    2.07
   3  -4  -7   21.20    2.57
   3  -4  -7   16.66    1.70
  -3   4   6  654.83    7.00
  -3   4   6  632.45    7.02
   3  -4  -6  617.36    6.79
   3  -4  -6  484.65    4.38
  -3   4   5   -0.23    0.34
  -3   4   5   25.09    2.63
   3  -4  -5   23.71    2.44
  -3   4   4  284.16    4.35
  -3   4   4  507.09    5.85
   3  -4  -4  479.35    5.65
  -3   4   3   31.30    2.32
  -3   4   3   32.71    2.51
  -3   4   2   73.43    2.69
  -3   4   2   80.72    2.93
   3   4  -2   76.77    2.51
  -3   4   1  557.44    5.49
  -3   4   1  566.20    5.65
   3   4  -1  510.29    4.92
   3   4  -1  548.49    5.06
  -3   4   0    6.50    1.36
  -3   4   0    7.97    1.44
   3   4   0    7.64    1.43
   3   4   0    8.60    1.37
  -3   4  -1    2.17    1.26
  -3   4  -1    3.90    1.33
  -3   4  -2  482.83    5.03
  -3   4  -2  500.41    5.18
   3   4   2  462.60    5.46
   3   4   2  473.67    5.40
   3   4   2  487.99    5.66
  -3  -4  -3   38.57    2.59
  -3   4  -3   45.76    2.33
  -3   4  -3   52.14    2.50
   3   4   3   45.76    2.52
   3   4   3   45.69    2.93
  -3   4  -4  357.06    4.58
  -3   4  -4  384.05    4.81
   3   4   4  380.27    5.59
  -3  -4  -5   39.34    2.76
  -3  -4  -5   27.27    1.84
  -3   4  -5   36.01    2.49
  -3   4  -5   38.07    2.52
   3   4   5   25.89    2.07
   3   4   5   38.36    2.99
  -3  -4  -6  203.92    4.62
  -3  -4  -6  161.29    3.11
  -3   4  -6  205.90    4.15
  -3   4  -6  198.26    3.93
  -3   4  -6  180.04    4.55
   3   4   6  198.34    4.76
  -3  -4  -7   15.09    2.08
  -3  -4  -7   15.97    1.95
  -3   4  -7   19.69    2.07
  -3   4  -7   19.69    2.37
  -3   4  -7   18.14    2.18
   3   4   7   23.37    2.62
  -3  -4  -8    5.52    2.00
  -3  -4  -8    5.05    1.47
  -3   4  -8    7.74    1.84
  -3   4  -8    5.51    1.62
  -3   4  -8    6.70    1.80
   3   4   8   10.88    2.28
  -3  -4  -9   57.84    4.00
  -3  -4  -9   41.28    2.55
  -3   4  -9   54.81    3.41
  -3   4  -9   49.74    2.97
  -3   4  -9   50.07    3.31
   3   4   9   53.20    3.92
  -3  -4 -10   45.95    2.69
  -3   4 -10   64.87    3.80
  -3   4 -10   52.62    3.40
   3   4  10   61.31    4.26
  -3  -4 -11   20.37    2.54
  -3   4 -11   40.27    3.79
  -3   4 -11   30.54    3.20
   3   4  11   25.39    3.24
  -3  -4 -12   46.40    2.95
  -3   4 -12   72.35    4.38
  -3   4 -12   57.70    3.84
   3   4  12   74.15    5.07
  -3  -4 -13    0.80    1.74
  -3   4 -13    1.30    2.52
  -3   4 -13   -2.00    1.82
   3   4  13    1.79    2.81
  -3  -4 -14   29.18    2.85
  -3   4 -14   46.04    4.67
  -3   4 -14   45.32    3.86
   3   4  14   48.83    5.28
  -3  -4 -15   11.15    2.26
  -3   4 -15   14.40    3.44
  -3   4 -15   12.68    2.65
  -3  -4 -16    2.73    2.12
  -3   4 -16    2.38    3.24
  -3   4 -16    2.34    2.36
  -3  -4 -17    2.14    2.13
  -3   4 -17    5.48    3.53
  -3   4 -18    5.45    3.75
  -3   4 -19   -3.00    3.71
  -3   4 -20   21.69    4.74
  -3   4 -21    4.50    4.19
  -3   4 -22   11.58    4.79
   3   5 -24   16.47    4.51
   3   5 -23    1.23    3.91
   3   5 -22    2.36    3.76
   3   5 -21    2.15    3.55
   3  -5 -20    0.48    2.17
   3   5 -20    0.90    3.17
   3  -5 -19    2.49    2.16
   3   5 -19    2.00    3.06
  -3  -5  18    2.17    1.98
   3  -5 -18    0.59    2.05
   3   5 -18   -2.05    2.75
  -3  -5  17    0.42    1.90
  -3   5  17   -0.89    3.27
   3  -5 -17    3.01    2.04
   3   5 -17    0.18    2.57
  -3   5  16    0.77    3.10
   3  -5 -16    1.20    1.99
   3   5 -16   -0.59    2.29
  -3   5  15   47.51    5.30
   3  -5 -15   35.38    3.07
   3   5 -15   51.23    3.78
  -3   5  14   68.91    5.39
   3  -5 -14   55.45    3.19
   3   5 -14   62.89    3.61
  -3   5  13   42.64    4.69
   3  -5 -13   32.47    2.83
  -3   5  12  127.27    5.32
   3  -5 -12  100.84    3.46
  -3   5  11  118.10    4.86
   3  -5 -11   90.24    3.15
  -3   5  10  267.08    6.07
   3  -5 -10  222.78    4.06
  -3   5   9   90.09    4.05
   3  -5  -9   65.87    2.58
  -3   5   8  288.79    6.19
  -3   5   8  280.45    5.65
   3  -5  -8  276.72    6.17
   3  -5  -8  217.28    3.58
  -3   5   7   -0.10    0.44
  -3   5   7    6.64    1.81
   3  -5  -7    7.42    1.76
   3  -5  -7    6.71    1.22
  -3   5   6   20.46    1.87
  -3   5   6   43.21    3.02
   3  -5  -6   43.29    2.85
  -3   5   5   13.98    1.83
  -3   5   5   15.28    2.06
  -3   5   4   15.75    1.90
  -3   5   4   13.90    1.90
  -3   5   3   64.03    2.75
  -3   5   3   65.26    2.91
  -3   5   2   35.38    2.31
  -3   5   2   35.24    2.57
  -3   5   1   26.17    2.12
  -3   5   1   27.70    2.41
   3   5  -1   30.62    2.05
  -3   5   0  140.76    3.24
  -3   5   0  144.64    3.35
   3   5   0  148.20    3.26
   3   5   0  152.17    3.18
  -3   5  -1   18.49    1.97
  -3   5  -1   18.26    2.17
   3   5   1   16.03    1.79
   3   5   1   17.07    2.05
  -3   5  -2    3.99    1.23
  -3   5  -2    0.95    1.29
   3   5   2    1.65    1.49
   3   5   2    1.51    1.33
   3   5   2    2.96    1.66
  -3   5  -3    0.33    1.19
   3   5   3   -0.05    1.31
   3   5   3   -1.55    1.57
   3   5   4   72.34    3.05
   3   5   4   76.82    3.48
  -3   5  -5   49.83    3.35
   3   5   5   72.98    3.09
   3   5   5   75.65    3.68
  -3  -5  -6  266.57    3.84
  -3   5  -6  310.25    4.69
  -3   5  -6  310.89    4.63
  -3   5  -6  265.37    5.70
   3   5   6    0.73    0.48
   3   5   6  341.74    6.16
  -3  -5  -7   80.42    2.73
  -3   5  -7   89.33    3.31
  -3   5  -7   76.63    3.77
   3   5   7  104.18    4.44
  -3  -5  -8  338.30    4.82
  -3   5  -8  404.99    5.78
  -3   5  -8  382.83    5.40
  -3   5  -8  342.80    6.54
   3   5   8  441.03    7.46
  -3  -5  -9   22.32    2.48
  -3   5  -9   26.83    3.02
  -3   5  -9   26.33    2.68
  -3   5  -9   23.11    2.59
   3   5   9   32.60    3.41
  -3  -5 -10   89.86    3.39
  -3   5 -10  112.74    4.13
  -3   5 -10   99.72    4.51
   3   5  10  130.38    5.54
  -3  -5 -11   24.60    2.79
  -3   5 -11   32.63    3.62
  -3   5 -11   24.83    2.99
   3   5  11   33.94    3.79
  -3  -5 -12   69.50    3.43
  -3   5 -12   83.04    4.45
  -3   5 -12   82.69    4.54
   3   5  12   92.81    5.55
  -3  -5 -13   -1.17    1.85
  -3   5 -13    1.76    2.60
  -3   5 -13    0.82    2.15
   3   5  13    2.37    3.13
  -3  -5 -14    2.20    2.01
  -3   5 -14   -0.78    2.67
  -3   5 -14   -1.69    2.26
   3   5  14   -1.75    3.15
  -3  -5 -15    7.76    2.25
  -3   5 -15    6.63    3.19
  -3   5 -15    6.27    2.63
   3   5  15    9.21    3.74
  -3  -5 -16    5.26    2.25
  -3   5 -16    4.96    3.27
  -3   5 -16    3.11    2.62
  -3  -5 -17    4.82    2.30
  -3   5 -17    5.17    3.49
  -3   5 -17    2.85    2.67
  -3  -5 -18    1.08    2.26
  -3   5 -18   -2.27    3.61
  -3  -5 -19    2.57    2.31
  -3   5 -19    1.80    3.80
  -3   5 -20   -1.76    3.96
  -3   5 -21    2.99    4.25
  -3   5 -22    0.60    4.57
   3   6 -23   35.95    4.65
   3  -6 -22    3.88    2.53
   3   6 -22    4.58    3.72
   3  -6 -21    4.92    2.52
   3   6 -21    6.23    3.55
   3  -6 -20   -1.49    2.29
   3   6 -20   -2.10    3.20
  -3  -6  19   -1.66    2.12
   3  -6 -19    0.15    2.27
  -3  -6  18    9.20    2.24
   3  -6 -18    6.33    2.38
   3   6 -18    9.76    3.00
  -3  -6  17   20.50    2.62
  -3   6  17   28.18    4.48
   3  -6 -17   15.77    2.58
  -3   6  16   -0.82    3.33
   3  -6 -16   -0.67    2.05
  -3   6  15   65.21    5.86
   3  -6 -15   45.52    3.40
  -3   6  14    2.88    3.07
   3  -6 -14    1.85    1.93
  -3   6  13   60.95    5.21
   3  -6 -13   41.22    3.10
  -3   6  12    2.02    2.70
   3  -6 -12   -0.40    1.66
  -3   6  11   49.82    4.66
   3  -6 -11   35.18    2.78
  -3   6  10   -0.25    2.19
   3  -6 -10    0.54    1.50
  -3   6   9   46.06    3.95
   3  -6  -9   35.84    2.45
  -3   6   8  177.33    5.12
   3  -6  -8  135.32    3.17
  -3   6   7   28.69    3.22
  -3   6   6    7.70    1.76
  -3   6   6    7.65    1.98
  -3   6   5  193.55    4.37
  -3   6   5  187.30    4.57
  -3   6   4   13.84    1.89
  -3   6   4   14.89    2.05
  -3   6   3   45.69    2.58
  -3   6   3   45.05    2.89
  -3   6   2    0.29    1.22
  -3   6   2    1.35    1.42
  -3   6   1   -0.37    1.20
  -3   6   1    2.38    1.48
  -3   6   0   21.16    2.24
   3   6   1   30.33    2.51
   3   6   1   29.32    2.29
   3   6   2   11.55    1.84
   3   6   2   18.86    2.25
   3   6   2   13.62    2.05
  -3   6  -3  167.14    4.85
   3   6   3  190.26    4.20
   3   6   3  217.63    4.78
  -3   6  -4   47.81    3.51
   3   6   4   58.28    3.05
   3   6   4   59.72    3.54
  -3   6  -5   50.76    3.65
   3   6   5   77.75    3.86
  -3   6  -6  119.29    4.53
   3   6   6  158.19    4.91
  -3  -6  -7   34.85    2.43
  -3   6  -7   34.79    3.45
   3   6   7   49.12    4.07
  -3  -6  -8    5.90    1.70
  -3   6  -8    4.79    2.11
   3   6   8    7.48    2.65
  -3  -6  -9    4.73    1.78
  -3   6  -9    6.13    2.23
   3   6   9    8.62    2.82
  -3  -6 -10   56.96    3.18
  -3   6 -10   52.43    4.12
   3   6  10   82.26    5.34
  -3  -6 -11   19.59    2.43
  -3   6 -11   21.19    3.03
   3   6  11   28.25    3.91
  -3  -6 -12   16.23    2.41
  -3   6 -12   14.84    2.67
  -3   6 -12   14.19    2.87
   3   6  12   24.31    3.98
  -3  -6 -13   38.94    3.32
  -3   6 -13   52.10    4.31
  -3   6 -13   42.27    4.38
   3   6  13   58.24    6.04
  -3  -6 -14   -1.26    2.11
  -3   6 -14   -5.06    2.58
  -3   6 -14   -0.72    2.52
   3   6  14   -1.85    3.47
  -3  -6 -15    7.35    2.42
  -3   6 -15    7.77    3.08
  -3   6 -15    8.27    2.97
   3   6  15   14.97    4.35
  -3  -6 -16    1.96    2.37
  -3   6 -16    0.80    3.20
  -3   6 -16    1.97    2.88
   3   6  16    0.93    3.93
  -3  -6 -17    1.18    2.35
  -3   6 -17    2.18    3.37
  -3   6 -17    2.11    2.90
  -3  -6 -18    6.96    2.61
  -3   6 -18   12.39    3.87
  -3  -6 -19    1.01    2.49
  -3   6 -19    3.99    3.83
  -3  -6 -20   -1.36    2.46
  -3   6 -20    3.44    3.99
  -3   6 -21   13.52    4.60
   3  -7 -22    4.18    2.73
   3  -7 -21    3.48    2.66
   3  -7 -20    2.21    2.59
  -3  -7  19    1.76    2.13
   3  -7 -19   -0.11    2.48
  -3  -7  18    1.66    2.05
  -3   7  18    1.59    4.05
   3  -7 -18    0.97    2.39
  -3  -7  17    0.09    1.88
  -3   7  17    1.21    3.91
   3  -7 -17    0.52    2.29
  -3   7  16    1.98    3.65
   3  -7 -16    5.74    2.35
  -3   7  15    3.98    3.65
   3  -7 -15    2.67    2.16
  -3   7  14    4.45    3.46
   3  -7 -14    4.94    2.14
  -3   7  13   32.84    4.33
   3  -7 -13   18.83    2.45
  -3   7  12   86.74    5.80
   3  -7 -12   58.90    3.33
  -3   7  11  112.89    5.76
   3  -7 -11   85.13    3.49
  -3   7  10   52.85    4.84
   3  -7 -10   36.23    2.76
  -3   7   9  192.45    5.88
   3  -7  -9  146.62    3.65
  -3   7   8   70.71    4.28
  -3   7   7   30.19    3.64
  -3   7   6  131.07    4.52
  -3   7   5   81.13    3.75
  -3   7   4    1.54    1.50
  -3   7   4    2.68    1.84
  -3   7   3   13.44    1.88
  -3   7   3   14.37    2.12
  -3   7   2    6.67    1.54
  -3   7   2    9.02    1.83
  -3   7  -1   16.40    2.61
  -3   7  -2    6.30    2.23
   3   7   2    5.61    1.55
   3   7   2    7.29    2.06
  -3   7  -3   88.93    4.36
   3   7   3   90.94    3.45
   3   7   3  109.17    4.13
  -3   7  -4   30.75    3.49
   3   7   4   17.65    2.59
  -3   7  -5  223.89    6.06
   3   7   5  289.27    6.02
  -3   7  -6   11.52    2.41
   3   7   6    2.60    2.43
  -3   7  -7   69.36    4.33
   3   7   7   58.84    4.57
  -3  -7  -8   30.25    2.70
  -3   7  -8   34.30    3.90
   3   7   8   47.46    4.63
  -3  -7  -9  228.57    4.71
  -3   7  -9  237.79    6.73
   3   7   9  328.57    7.63
  -3  -7 -10    3.32    1.98
  -3   7 -10    7.97    2.62
   3   7  10    2.94    3.08
  -3  -7 -11   36.69    3.27
  -3   7 -11   42.19    4.47
   3   7  11   48.55    5.60
  -3  -7 -12   -2.20    2.05
  -3   7 -12   -0.90    2.55
   3   7  12    0.23    3.48
  -3  -7 -13   -2.64    2.08
  -3   7 -13    1.05    2.73
   3   7  13   -0.86    3.61
  -3  -7 -14   -0.25    2.26
  -3   7 -14   -1.37    2.76
   3   7  14    0.55    3.80
  -3  -7 -15   -0.27    2.32
  -3   7 -15   -0.77    2.86
   3   7  15    0.91    3.96
  -3  -7 -16    0.68    2.43
  -3   7 -16   -0.75    2.97
   3   7  16    1.63    4.08
  -3  -7 -17    3.21    2.65
  -3   7 -17    7.40    3.46
  -3   7 -17    1.39    3.23
  -3  -7 -18    1.92    2.70
  -3  -7 -19    1.18    2.66
  -3   7 -19    0.10    3.69
  -3  -7 -20   -1.33    2.65
  -3   7 -20   -1.21    3.89
   3  -8 -21    2.93    2.90
  -3  -8  20   -1.57    2.34
   3  -8 -20   -0.03    2.75
  -3  -8  19   -0.42    2.24
   3  -8 -19    1.33    2.79
  -3  -8  18    0.62    2.11
  -3   8  18    0.62    4.34
   3  -8 -18   -1.68    2.47
  -3  -8  17    3.10    2.02
  -3   8  17    1.09    4.13
   3  -8 -17    1.70    2.46
  -3   8  16   15.46    4.53
   3  -8 -16    9.34    2.58
  -3   8  15   -0.22    3.72
   3  -8 -15    0.80    2.24
  -3   8  14   31.18    4.64
   3  -8 -14   19.09    2.68
  -3   8  13    2.54    3.39
   3  -8 -13    1.02    2.04
  -3   8  12   11.53    3.64
   3  -8 -12    8.44    2.22
  -3   8  11    0.69    3.07
   3  -8 -11    1.56    1.89
  -3   8  10    3.71    2.88
   3  -8 -10    1.18    1.82
  -3   8   9   14.96    3.14
  -3   8   8   56.40    4.55
  -3   8   7   71.43    4.45
  -3   8   6   57.69    3.98
  -3   8   5    8.11    2.30
  -3   8   4   80.34    3.84
  -3   8   3    7.33    1.93
  -3   8   2    9.55    2.57
  -3   8   1    6.18    2.44
  -3   8   0   44.64    3.93
  -3   8  -1   23.16    3.04
  -3   8  -2   97.32    4.69
  -3   8  -3   36.67    3.91
   3   8   3   40.76    3.40
   3   8   3   43.49    3.72
  -3   8  -4   49.84    4.12
   3   8   4   68.64    4.20
  -3   8  -5    2.18    2.17
   3   8   5    6.89    2.51
  -3   8  -6   50.49    4.37
   3   8   6   67.31    4.64
  -3   8  -7    7.80    2.62
   3   8   7   10.39    2.93
  -3   8  -8   -2.56    2.32
   3   8   8   -1.03    2.79
  -3   8  -9    0.72    2.50
   3   8   9    1.25    3.07
  -3  -8 -10   13.99    2.37
  -3   8 -10   14.76    3.24
   3   8  10   19.93    3.95
  -3  -8 -11    3.51    2.16
  -3   8 -11    4.89    2.84
   3   8  11    5.06    3.53
  -3  -8 -12   22.24    2.83
  -3   8 -12   27.56    3.84
   3   8  12   34.67    4.82
  -3  -8 -13    3.66    2.43
  -3   8 -13    0.40    2.98
   3   8  13    6.58    4.16
  -3  -8 -14    7.74    2.64
  -3   8 -14   10.85    3.57
   3   8  14   17.58    4.68
  -3  -8 -15   -0.48    2.53
  -3   8 -15   -0.21    3.25
   3   8  15    0.58    4.27
  -3  -8 -16   -0.37    2.58
  -3   8 -16    0.74    3.43
   3   8  16   -3.53    4.18
  -3  -8 -17    5.01    2.89
  -3   8 -17    2.42    3.61
   3   8  17    1.83    4.62
  -3  -8 -18   -0.55    2.80
  -3  -9  19    2.14    2.28
  -3   9  19    5.40    5.10
   3  -9 -19    1.49    2.85
  -3  -9  18    3.40    2.18
  -3   9  18    1.49    4.68
   3  -9 -18   -0.36    2.68
  -3  -9  17    6.41    2.16
  -3   9  17    9.18    4.76
   3  -9 -17    4.13    2.77
  -3   9  16    0.22    4.16
   3  -9 -16    1.84    2.48
  -3   9  15    2.74    4.04
   3  -9 -15    0.01    2.36
  -3   9  14    9.54    4.20
   3  -9 -14    8.37    2.54
  -3   9  13    0.84    3.63
   3  -9 -13    1.72    2.27
  -3   9  12   93.69    6.59
   3  -9 -12   59.12    3.91
  -3   9  11   21.27    4.05
  -3   9  10  128.13    6.37
  -3   9   9   36.32    4.02
  -3   9   8  153.75    6.05
  -3   9   8  139.51    5.25
  -3   9   7   19.80    3.12
  -3   9   7   21.16    3.05
  -3   9   6   55.15    4.43
  -3   9   6   47.99    4.16
  -3   9   5   12.92    2.63
  -3   9   5   17.71    2.98
  -3   9   4    3.44    2.09
  -3   9   4    2.47    2.46
  -3   9   3   10.05    2.79
  -3   9   2    0.71    2.37
  -3   9   1   -2.34    2.25
  -3   9   0    4.20    2.43
  -3   9  -1   24.00    3.17
  -3   9  -2   11.05    2.77
  -3   9  -3    3.01    2.43
  -3   9  -4   52.96    4.65
   3   9   4   54.36    3.97
   3   9   4   59.83    4.44
  -3   9  -5    4.68    2.66
   3   9   5    7.13    2.87
  -3   9  -6  126.88    5.95
   3   9   6  148.71    5.83
  -3   9  -7   10.06    2.97
   3   9   7    5.37    3.22
  -3   9  -8  102.08    5.89
   3   9   8  114.99    6.13
  -3   9  -9   17.72    3.57
   3   9   9   20.18    4.07
  -3   9 -10   58.90    5.52
   3   9  10   70.53    6.11
  -3   9 -11    0.17    3.10
   3   9  11   -2.56    3.63
  -3  -9 -12    6.95    2.67
  -3   9 -12   10.59    3.55
   3   9  12   19.18    4.49
  -3  -9 -13    7.38    2.82
  -3   9 -13    7.29    3.58
   3   9  13    9.02    4.33
  -3  -9 -14   -1.50    2.56
  -3   9 -14    2.88    3.55
   3   9  14    0.49    4.19
  -3  -9 -15    1.06    2.75
  -3   9 -15    0.72    3.59
   3   9  15    0.61    4.38
  -3  -9 -16   -2.26    2.74
  -3   9 -16   -1.12    3.57
   3   9  16   -2.98    4.54
  -3  -9 -17    1.17    2.86
   3   9  17   -1.13    4.71
  -3 -10  17    9.08    2.40
  -3  10  17   16.19    5.32
   3 -10 -17    5.81    2.99
  -3  10  16    4.12    4.60
   3 -10 -16    3.15    2.76
  -3  10  15   11.46    4.63
   3 -10 -15    6.10    2.76
  -3  10  14   11.73    4.42
   3 -10 -14    9.67    2.78
  -3  10  13    2.50    3.99
  -3  10  12    3.38    3.78
  -3  10  11    5.51    3.72
  -3  10  10   -0.94    3.45
  -3  10   9   23.25    3.97
  -3  10   8   10.51    3.37
  -3  10   8   10.70    2.71
  -3  10   7   96.68    5.64
  -3  10   7   81.12    4.86
  -3  10   6   54.87    4.80
  -3  10   6   41.19    4.37
  -3  10   5  103.54    5.07
  -3  10   5   97.83    5.20
  -3  10   4   28.72    3.53
  -3  10   3    5.18    2.71
  -3  10   2   10.48    3.00
  -3  10   1    1.17    2.58
  -3  10   0   11.58    3.03
  -3  10  -1   42.06    4.63
  -3  10  -2   21.09    3.45
  -3  10  -3   87.55    5.56
  -3  10  -4   43.36    4.92
  -3  10  -5   48.03    5.09
   3  10   5   51.09    4.43
   3  10   5   54.19    4.90
  -3  10  -6   25.45    3.93
   3  10   6   27.30    3.93
  -3  10  -7   -1.67    2.85
   3  10   7    4.24    3.36
  -3  10  -8   -0.48    3.01
   3  10   8    2.91    3.55
  -3  10  -9    7.01    3.43
   3  10   9    4.31    3.70
  -3  10 -10    2.54    3.33
   3  10  10    0.25    3.72
  -3  10 -11    3.79    3.50
   3  10  11    6.99    4.29
  -3  10 -12    6.48    3.69
   3  10  12    5.77    4.24
  -3  10 -13   13.98    4.21
   3  10  13   27.84    5.25
  -3 -10 -14    1.44    2.88
  -3  10 -14   -1.04    3.72
   3  10  14    5.83    4.62
  -3 -10 -15    0.38    2.97
  -3  10 -15    0.33    3.85
   3  10  15    4.95    4.86
  -3  11  14   -2.43    4.33
  -3  11  13   22.11    4.88
  -3  11  12    8.99    4.25
  -3  11  11   81.97    6.90
  -3  11  10    5.11    3.90
  -3  11   9   88.07    6.53
  -3  11   8   10.73    3.66
  -3  11   7   66.87    5.70
  -3  11   7   57.26    4.88
  -3  11   6    5.33    2.91
  -3  11   5    9.88    3.05
  -3  11   4    3.23    2.89
  -3  11   3   -0.23    2.74
  -3  11   2    4.65    2.93
  -3  11   1    3.51    2.97
  -3  11   0    5.27    3.13
  -3  11  -1    0.14    2.91
  -3  11  -2    0.61    2.96
  -3  11  -3   11.21    3.48
  -3  11  -4    2.84    3.12
  -3  11  -5   41.85    4.77
  -3  11  -6   10.23    3.53
   3  11   6    9.01    3.17
   3  11   6    9.19    3.54
  -3  11  -7   69.51    6.25
   3  11   7   76.89    5.43
   3  11   7   78.41    6.16
  -3  11  -8    9.98    3.84
   3  11   8   16.38    4.13
  -3  11  -9   50.11    6.25
   3  11   9   59.56    6.18
  -3  11 -10    7.25    3.90
   3  11  10    6.12    4.29
  -3  11 -11   19.31    4.47
   3  11  11   26.50    4.95
  -3  11 -12    4.82    4.13
   3  11  12   13.17    4.61
  -3  12  11   -0.98    4.09
  -3  12  10   12.78    4.31
  -3  12   9    4.15    3.80
  -3  12   8    3.02    3.68
  -3  12   6   25.14    4.12
  -3  12   5    8.64    3.27
  -3  12   4    7.21    3.31
  -3  12   3    6.71    3.18
  -3  12   2   -2.62    2.92
  -3  12   1    0.85    3.08
  -3  12   0    5.30    3.41
  -3  12  -1    4.30    3.32
  -3  12  -2   23.15    4.20
  -3  12  -3    7.54    3.53
  -3  12  -4    6.58    3.69
  -3  12  -5   30.44    4.59
  -3  12  -6   11.60    4.03
  -3  12  -7   -0.60    3.62
  -3  12  -8    1.06    3.80
   3  12   8    3.16    3.39
   3  12   8    4.60    3.92
  -3  12  -9    1.07    3.81
   3  12   9    2.93    3.45
   3  12   9    2.03    4.03
  -3  13   4   -1.32    3.14
  -3  13   3   -1.14    3.23
  -3  13   2    1.25    3.22
  -3  13   1    2.74    3.45
  -3  13   0    1.91    3.42
  -3  13  -1    2.22    3.48
  -3  13  -2    6.09    3.73
  -3  13  -3    0.14    3.63
  -4   0  25    2.90    2.57
   4   0 -25    2.21    4.64
  -4   0  24    7.18    2.56
   4   0 -24    9.61    4.62
  -4   0  23    0.64    2.26
   4   0 -23   -0.84    4.04
  -4   0  22   25.74    2.99
   4   0 -22   28.88    4.81
  -4   0  21   -1.94    2.02
   4   0 -21    3.83    3.73
  -4   0  20  102.33    4.22
   4   0 -20  135.41    6.98
  -4   0  19    2.57    1.98
   4   0 -19    5.28    3.22
  -4   0  18  146.07    4.27
   4   0 -18  180.11    6.80
  -4   0  17    2.41    1.73
   4   0 -17    7.47    2.93
  -4   0  16   98.54    3.45
   4   0 -16  113.78    5.48
  -4   0  15    1.37    1.48
   4   0 -15    0.60    2.38
  -4   0  14   22.76    2.73
  -4   0  14   21.92    2.24
   4   0 -14   25.64    2.99
  -4   0  13    0.23    1.22
   4   0 -13   -0.29    2.00
  -4   0  12    6.67    1.81
  -4   0  12    7.68    1.39
   4   0 -12    9.60    2.21
  -4   0  11    0.04    1.39
  -4   0  11    1.79    1.12
   4   0 -11   -0.28    1.67
  -4   0  10    4.41    1.57
  -4   0  10    4.09    1.14
   4   0 -10    3.55    1.67
  -4   0   9   -0.29    1.34
  -4   0   9    0.11    0.95
   4   0  -9    0.56    1.51
  -4   0   8  135.98    3.65
  -4   0   8  123.41    2.57
   4   0  -8  133.00    3.82
  -4   0   7    0.27    1.17
  -4   0   7   -0.36    0.86
   4   0  -7    0.08    1.32
  -4   0   6   11.28    1.70
  -4   0   6    8.17    1.09
   4   0  -6    9.59    1.64
  -4   0   5    1.11    1.23
  -4   0   5    0.61    0.86
   4   0  -5    0.51    1.19
  -4   0   4    3.21    1.35
  -4   0   4    3.08    0.91
   4   0  -4    4.20    1.35
   4   0  -4    2.31    0.86
  -4   0   3    0.32    1.15
  -4   0   3   -0.74    0.80
   4   0  -3   -0.43    1.17
   4   0  -3   -0.09    0.81
  -4   0   2   28.77    2.29
  -4   0   2   24.95    1.51
   4   0  -2   27.83    2.28
   4   0  -2   21.27    1.41
  -4   0   1    0.57    1.31
  -4   0   1   -0.22    0.84
   4   0  -1    0.17    1.24
   4   0  -1    0.91    0.84
  -4   0   0   19.56    1.95
  -4   0   0   13.82    1.19
   4   0   0   17.23    1.80
   4   0   0   11.11    1.35
  -4   0  -1   -0.54    1.35
  -4   0  -1   -1.00    0.89
   4   0   1   -0.09    1.25
   4   0   1    0.18    0.88
  -4   0  -2   30.37    2.48
  -4   0  -2   30.11    1.66
   4   0   2   33.53    2.54
   4   0   2   24.06    1.61
  -4   0  -3   -0.52    1.46
  -4   0  -3    0.80    0.98
   4   0   3    0.12    1.31
   4   0   3    1.57    1.02
  -4   0  -4    2.67    1.60
  -4   0  -4    3.30    1.05
   4   0   4    2.86    1.49
   4   0   4    3.18    1.12
  -4   0  -5    2.85    1.60
   4   0   5    0.81    1.44
   4   0   5    2.39    1.12
  -4   0  -6    0.14    1.58
   4   0   6    0.30    1.46
   4   0   6    0.13    1.08
  -4   0  -7   -1.08    1.69
   4   0   7   -2.37    1.52
   4   0   7    1.03    1.12
  -4   0  -8   67.58    3.69
   4   0   8   71.99    3.69
   4   0   8   52.26    2.29
  -4   0  -9   -0.48    1.96
   4   0   9   -0.54    1.74
   4   0   9    0.75    1.73
   4   0   9    1.01    1.23
  -4   0 -10   29.73    3.58
  -4   0 -10   25.35    2.04
   4   0  10   31.16    3.44
   4   0  10   27.61    3.39
   4   0  10   23.49    2.22
  -4   0 -11    0.35    2.16
  -4   0 -11    0.97    1.16
   4   0  11    0.56    1.44
  -4   0 -12   82.45    4.78
  -4   0 -12   61.88    2.59
   4   0  12   64.70    3.01
  -4   0 -13    2.78    2.66
   4   0  13    1.18    1.76
  -4   0 -14  182.92    6.67
   4   0  14  137.26    4.09
  -4   0 -15    4.90    3.14
   4   0  15    0.16    1.87
  -4   0 -16  134.71    6.79
   4   0  16  108.22    4.10
  -4   0 -17    1.65    3.47
   4   0  17    2.86    2.18
  -4   0 -18   63.00    6.48
   4   0  18   43.24    3.56
  -4   0 -19   -4.19    3.81
   4   0  19   -3.57    2.21
   4   0  20    6.69    2.74
   4   0  21    0.06    2.71
   4   0  22    6.20    2.99
   4   0  22    3.18    2.60
  -4  -1  25    9.33    2.87
  -4   1  25    6.99    2.62
   4   1 -25   14.50    5.01
  -4  -1  24    3.35    2.52
  -4   1  24    4.02    2.47
   4   1 -24    6.09    4.39
  -4  -1  23    1.85    2.38
  -4   1  23    2.21    2.33
   4   1 -23    3.37    4.08
  -4  -1  22    2.90    2.30
  -4   1  22    4.44    2.28
   4  -1 -22    5.87    4.02
   4   1 -22    2.51    3.84
  -4  -1  21    4.08    2.20
  -4   1  21    3.54    2.18
   4  -1 -21    3.68    3.58
   4   1 -21    4.87    3.72
  -4  -1  20    0.31    1.98
  -4   1  20    0.08    1.96
   4  -1 -20   -1.93    3.18
   4   1 -20   -0.37    3.25
  -4  -1  19    0.42    1.89
  -4   1  19    0.83    1.91
   4  -1 -19    0.78    3.10
   4   1 -19   -1.13    2.97
  -4  -1  18   23.04    2.84
  -4   1  18   20.87    2.38
   4  -1 -18   27.61    3.88
   4   1 -18   26.26    3.73
  -4  -1  17   94.99    3.52
  -4   1  17   85.26    3.49
   4  -1 -17  109.14    5.80
   4   1 -17  112.51    5.63
  -4  -1  16   53.28    2.93
  -4   1  16   59.84    3.07
   4  -1 -16   72.34    5.12
   4   1 -16   70.48    4.87
  -4  -1  15   84.43    3.06
  -4   1  15   75.32    3.10
   4  -1 -15   94.39    5.06
   4   1 -15   94.99    4.92
  -4  -1  14   16.21    1.81
  -4   1  14   19.39    1.93
   4  -1 -14   23.88    3.07
   4   1 -14   19.84    2.89
  -4  -1  13   79.94    2.69
  -4   1  13   79.74    4.02
  -4   1  13   79.02    3.43
  -4   1  13   75.59    2.81
   4  -1 -13   87.25    4.42
   4   1 -13  100.56    4.43
  -4  -1  12   -0.19    1.10
  -4   1  12    0.02    1.59
  -4   1  12    0.34    1.18
   4  -1 -12   -0.82    1.85
   4   1 -12    0.19    1.75
  -4  -1  11    3.15    1.57
  -4  -1  11    4.34    1.19
  -4   1  11    7.30    1.94
  -4   1  11    5.60    1.32
   4  -1 -11    6.81    2.00
   4   1 -11    5.13    1.86
   4   1 -11    4.24    1.66
  -4  -1  10   62.20    3.00
  -4  -1  10   59.57    2.08
  -4   1  10   63.96    3.25
  -4   1  10   53.37    2.18
   4  -1 -10   60.38    3.43
   4   1 -10   60.30    3.27
   4   1 -10   62.80    2.95
  -4  -1   9   13.32    1.78
  -4   1   9    8.79    1.86
  -4   1   9    7.49    1.20
   4  -1  -9    8.71    1.85
   4  -1  -9    6.35    1.11
   4   1  -9   12.88    1.86
   4   1  -9   13.31    1.75
  -4  -1   8  530.73    6.17
  -4  -1   8  474.14    4.21
  -4   1   8  584.14    6.88
  -4   1   8  538.11    4.85
   4  -1  -8  586.56    6.96
   4  -1  -8  443.52    4.12
   4   1  -8  539.65    6.36
   4   1  -8  522.67    6.18
  -4  -1   7  680.56    6.73
  -4  -1   7  589.67    4.49
  -4   1   7  625.14    6.84
  -4   1   7  568.09    4.80
   4  -1  -7  640.73    7.02
   4  -1  -7  476.02    4.23
   4   1  -7  679.76    6.81
   4   1  -7  691.89    6.79
  -4  -1   6  155.90    3.60
  -4  -1   6  127.82    2.28
  -4   1   6  203.96    4.23
  -4   1   6  188.66    2.89
   4  -1  -6  199.76    4.20
   4  -1  -6  153.11    2.63
   4   1  -6  158.59    3.65
   4   1  -6  166.69    3.61
  -4  -1   5  526.57    5.76
  -4  -1   5  411.07    3.61
  -4   1   5  484.80    5.84
  -4   1   5  415.21    3.89
   4  -1  -5  464.77    5.71
   4  -1  -5  341.45    3.56
   4   1  -5  491.43    5.60
   4   1  -5  498.95    5.54
  -4  -1   4   66.37    2.72
  -4  -1   4   49.46    1.65
  -4   1   4   77.82    3.00
  -4   1   4   70.99    1.97
   4  -1  -4   76.99    2.93
   4  -1  -4   58.89    1.89
   4   1  -4   61.15    2.67
   4   1  -4   58.30    2.52
  -4  -1   3  265.44    4.18
  -4  -1   3  207.65    2.68
  -4   1   3  250.94    4.23
  -4   1   3  210.97    2.76
   4  -1  -3  249.59    4.24
   4  -1  -3  181.72    2.69
   4   1  -3  243.70    4.07
  -4  -1   2   57.30    2.61
  -4  -1   2   45.49    1.66
  -4   1   2   50.17    2.60
  -4   1   2   41.73    1.63
   4  -1  -2   46.50    2.59
   4  -1  -2   36.68    1.67
   4   1  -2   55.76    2.59
  -4  -1   1   37.13    2.44
  -4  -1   1   25.25    1.57
  -4   1   1   36.67    2.55
   4  -1  -1   36.36    2.43
   4  -1  -1   26.23    1.60
   4   1  -1   33.05    2.35
  -4  -1   0  441.14    5.32
  -4  -1   0  358.50    3.56
  -4   1   0  451.52    5.41
   4  -1   0  442.63    5.34
   4  -1   0  332.63    3.45
   4   1   0  432.21    5.30
  -4  -1  -1   82.58    3.02
  -4  -1  -1   67.58    2.04
  -4   1  -1   61.95    2.78
   4  -1   1   65.16    2.75
   4  -1   1   49.05    1.84
   4   1   1   84.27    3.04
  -4  -1  -2  510.09    5.97
  -4  -1  -2  412.87    4.00
  -4   1  -2  535.84    6.03
   4  -1   2  535.04    5.97
   4  -1   2  396.98    3.85
   4   1   2  491.57    5.87
   4   1   2  359.64    3.42
  -4  -1  -3  207.37    4.27
  -4  -1  -3  171.10    2.90
  -4   1  -3  167.20    3.95
   4  -1   3  165.24    3.84
   4  -1   3  119.48    2.49
   4   1   3  197.63    4.24
   4   1   3  155.11    2.57
  -4  -1  -4  734.70    7.47
  -4  -1  -4  599.34    4.96
  -4   1  -4  809.42    7.66
   4  -1   4  780.79    7.47
   4  -1   4  585.32    4.84
   4   1   4  716.99    7.42
   4   1   4  520.48    4.45
  -4  -1  -5  413.63    6.02
  -4  -1  -5  334.21    3.91
  -4   1  -5  378.74    5.69
   4  -1   5  370.66    5.60
   4  -1   5  268.05    3.56
   4   1   5  424.59    6.14
   4   1   5  306.97    3.69
  -4  -1  -6    1.06    1.67
  -4  -1  -6    1.46    1.07
  -4   1  -6   10.18    1.97
   4  -1   6   12.88    1.94
   4  -1   6   10.27    1.32
   4   1   6    0.95    1.57
   4   1   6    1.01    1.06
  -4  -1  -7    4.69    1.90
  -4  -1  -7    2.84    1.13
  -4   1  -7    6.74    1.98
   4  -1   7    5.49    1.77
   4  -1   7    5.69    1.28
   4   1   7    2.17    1.66
   4   1   7    1.61    1.69
   4   1   7    2.02    1.17
  -4  -1  -8    7.74    2.16
  -4  -1  -8    8.02    1.33
  -4   1  -8    7.26    2.23
   4  -1   8    6.64    1.98
   4  -1   8    5.07    1.37
   4   1   8    8.21    2.00
   4   1   8    9.47    2.13
   4   1   8    5.99    1.36
  -4  -1  -9    0.88    1.96
  -4   1  -9    2.66    2.09
   4  -1   9    1.92    1.86
   4  -1   9    0.24    1.33
   4   1   9    1.22    1.90
   4   1   9   -0.19    1.81
  -4  -1 -10   72.50    4.21
  -4   1 -10   79.16    4.25
  -4   1 -10   65.57    2.86
   4  -1  10   59.83    2.66
   4   1  10   74.33    4.24
   4   1  10   73.06    4.21
   4   1  10   56.13    2.57
  -4  -1 -11   25.35    3.14
  -4  -1 -11   19.62    2.01
  -4   1 -11   32.32    3.32
  -4   1 -11   24.31    2.43
   4  -1  11   22.75    2.38
   4   1  11   32.44    3.39
   4   1  11   20.56    2.28
  -4  -1 -12  124.62    5.42
  -4   1 -12  130.88    5.32
  -4   1 -12  105.88    3.50
   4  -1  12  102.09    3.42
   4   1  12   91.16    3.22
  -4  -1 -13   48.91    4.82
  -4   1 -13   41.65    4.49
  -4   1 -13   33.48    2.72
   4  -1  13   35.68    2.84
   4   1  13   40.23    2.79
  -4  -1 -14   58.15    5.26
  -4   1 -14   64.56    5.18
   4  -1  14   51.19    3.21
   4   1  14   41.92    2.93
  -4  -1 -15   -0.32    3.03
  -4   1 -15    2.80    3.13
   4  -1  15    2.60    2.04
   4   1  15    1.22    1.91
  -4  -1 -16    5.09    3.46
  -4   1 -16    4.09    3.36
   4  -1  16    3.77    2.17
   4   1  16    4.29    2.12
  -4  -1 -17    1.08    3.63
  -4   1 -17    0.59    3.43
   4  -1  17   -0.36    2.12
   4   1  17    0.78    2.12
  -4   1 -18   -0.75    3.69
   4  -1  18    4.23    2.42
   4   1  18    2.75    2.31
  -4   1 -19    6.86    4.21
   4  -1  19    7.76    2.62
   4   1  19    6.00    2.55
   4   1  19    6.48    2.33
  -4   1 -20   -2.59    4.07
   4  -1  20    0.65    2.49
   4   1  20   -0.03    2.18
  -4   1 -21    2.06    4.49
   4  -1  21    1.45    2.65
   4   1  21    3.73    2.44
  -4   1 -22   15.12    5.26
   4  -1  22    9.84    3.23
   4   1  22    6.88    2.62
  -4  -2  25   -0.02    2.53
  -4   2  25    2.24    2.44
   4   2 -25    2.50    4.51
  -4  -2  24    0.84    2.50
  -4   2  24    1.29    2.31
   4   2 -24   -0.36    4.21
  -4  -2  23    9.43    2.65
  -4   2  23    7.65    2.47
   4   2 -23   12.63    4.43
  -4  -2  22    1.28    2.22
  -4   2  22    2.27    2.18
   4   2 -22    1.93    3.79
  -4  -2  21   34.27    3.49
  -4   2  21   28.73    3.24
   4   2 -21   45.38    4.92
  -4  -2  20    0.78    1.93
  -4   2  20    3.28    2.00
   4   2 -20    3.72    3.37
  -4  -2  19  137.87    4.30
  -4   2  19  130.29    4.18
   4  -2 -19  164.73    7.58
   4   2 -19  172.24    6.82
  -4  -2  18    9.05    2.02
  -4   2  18    7.55    1.95
   4  -2 -18   12.40    3.51
   4   2 -18    8.91    3.19
  -4  -2  17   63.13    3.10
  -4   2  17   55.11    3.03
   4  -2 -17   75.22    5.55
   4   2 -17   75.29    5.08
  -4  -2  16    1.29    1.52
  -4   2  16   -0.46    1.53
   4  -2 -16    0.12    2.60
   4   2 -16    1.33    2.55
  -4  -2  15   62.89    2.73
  -4   2  15   53.74    2.76
   4  -2 -15   70.68    4.87
   4   2 -15   74.45    4.56
  -4  -2  14   12.99    1.60
  -4   2  14   17.37    2.88
  -4   2  14   17.01    1.85
   4  -2 -14   20.08    2.98
   4   2 -14   20.62    2.88
  -4   2  13   -0.15    1.88
  -4   2  13    0.95    1.28
   4  -2 -13    2.76    2.19
   4  -2 -13    1.36    1.30
   4   2 -13    2.73    2.05
  -4   2  12   11.51    2.19
  -4   2  12    9.99    1.83
  -4   2  12    8.60    1.40
   4  -2 -12    9.96    2.28
   4  -2 -12    9.17    1.48
   4   2 -12    8.52    2.04
   4   2 -12    8.32    1.98
  -4   2  11    1.65    1.68
  -4   2  11    3.91    1.28
  -4   2  11    1.98    1.17
   4  -2 -11    1.89    1.90
   4  -2 -11    2.06    1.21
   4   2 -11    3.65    1.75
   4   2 -11    4.23    1.47
  -4   2  10   22.03    2.75
  -4   2  10   20.59    2.09
  -4   2  10   19.77    1.77
   4  -2 -10   25.04    2.62
   4  -2 -10   20.57    1.84
   4   2 -10   25.24    2.76
   4   2 -10   24.99    2.40
  -4   2   9   37.15    2.97
  -4   2   9   30.04    1.82
   4  -2  -9   36.70    2.98
   4   2  -9   39.57    2.68
   4   2  -9   40.28    2.55
  -4   2   8  252.03    5.00
  -4   2   8  216.72    3.17
   4  -2  -8  248.91    5.00
   4  -2  -8  194.27    3.19
   4   2  -8  253.72    4.48
   4   2  -8  264.91    4.48
  -4  -2   7    4.03    1.39
  -4   2   7    4.86    1.47
  -4   2   7    2.33    0.99
   4  -2  -7    3.46    1.51
   4  -2  -7    4.62    1.12
   4   2  -7    4.91    1.45
   4   2  -7    4.27    1.35
  -4  -2   6  226.13    4.01
  -4   2   6  241.66    4.67
  -4   2   6  209.33    2.90
   4  -2  -6  244.76    4.69
   4  -2  -6  176.74    2.97
   4   2  -6  232.53    4.09
   4   2  -6  242.65    4.06
  -4  -2   5  223.14    3.96
  -4   2   5  225.96    4.45
   4  -2  -5  219.51    4.31
   4  -2  -5  161.00    2.79
   4   2  -5  221.96    3.99
   4   2  -5  194.27    3.56
  -4  -2   4  210.22    3.77
  -4   2   4  208.66    4.21
   4  -2  -4  205.55    4.08
   4  -2  -4  170.24    2.81
   4   2  -4  211.95    3.87
  -4  -2   3  444.11    5.11
  -4   2   3  472.51    5.76
   4  -2  -3  456.94    5.56
   4  -2  -3  334.98    3.57
   4   2  -3  452.71    5.22
  -4  -2   2   86.79    2.97
  -4   2   2   69.50    2.90
   4  -2  -2   78.53    2.96
   4  -2  -2   65.94    1.99
   4   2  -2   81.80    2.87
   4   2  -2   -0.01    0.31
  -4  -2   1  537.07    5.72
  -4  -2   1  428.69    3.56
  -4   2   1  518.46    5.86
   4  -2  -1  528.77    5.82
   4  -2  -1  376.07    3.62
   4   2  -1  512.81    5.65
   4   2  -1  363.20    4.64
  -4  -2   0  127.11    3.38
  -4  -2   0   96.00    2.13
  -4   2   0  113.74    3.38
   4  -2   0  115.33    3.24
   4  -2   0   90.83    2.12
   4   2   0  123.43    3.45
   4   2   0  116.75    3.23
  -4  -2  -1  773.95    7.02
  -4  -2  -1  625.79    4.64
  -4   2  -1  683.53    6.84
  -4   2  -1  758.53    6.95
   4  -2   1  736.63    6.77
   4  -2   1  539.03    4.22
   4   2   1  741.58    6.93
  -4  -2  -2   80.44    3.13
  -4  -2  -2   65.04    2.09
  -4   2  -2   73.36    2.88
  -4   2  -2   82.50    3.10
   4  -2   2   81.43    3.01
   4  -2   2   56.59    1.87
   4   2   2   77.90    3.15
  -4  -2  -3  111.62    3.50
  -4  -2  -3   87.73    2.44
  -4   2  -3   97.52    3.13
  -4   2  -3  106.48    3.41
   4  -2   3  101.73    3.18
   4  -2   3   78.17    2.08
   4   2   3  111.25    3.54
  -4  -2  -4  143.16    3.91
  -4  -2  -4  117.95    2.76
  -4   2  -4  123.21    3.40
  -4   2  -4  137.99    3.80
  -4   2  -4  101.32    3.24
   4  -2   4  130.86    3.62
   4  -2   4   93.64    2.22
   4   2   4  144.14    4.01
  -4  -2  -5    6.92    1.85
  -4  -2  -5    5.70    1.26
  -4   2  -5    7.41    1.78
  -4   2  -5    5.69    1.46
   4  -2   5    7.67    1.62
   4  -2   5    6.21    1.13
   4   2   5    7.35    1.83
  -4  -2  -6   20.43    2.42
  -4  -2  -6   17.29    1.86
  -4   2  -6   22.60    2.76
  -4   2  -6   15.96    1.96
   4  -2   6   23.40    2.56
   4  -2   6   17.49    1.70
   4   2   6   23.12    2.54
   4   2   6   24.20    2.47
   4   2   6   14.37    1.58
  -4  -2  -7   21.37    2.54
  -4  -2  -7   14.62    1.58
  -4   2  -7   20.75    2.44
  -4   2  -7   13.31    1.97
   4  -2   7   17.87    2.20
   4  -2   7   14.73    1.48
   4   2   7   19.41    2.50
   4   2   7   21.41    2.55
  -4  -2  -8    3.50    1.94
  -4  -2  -8    2.14    1.26
  -4   2  -8    3.93    1.99
  -4   2  -8    1.97    1.50
   4  -2   8    3.11    1.69
   4  -2   8    3.26    1.28
   4   2   8    4.80    2.06
   4   2   8    4.95    1.99
   4   2   8    1.90    1.20
  -4  -2  -9   14.18    2.52
  -4  -2  -9   11.99    1.62
  -4   2  -9   15.44    2.54
  -4   2  -9   14.31    2.02
   4  -2   9   13.21    1.64
   4   2   9   17.14    2.67
   4   2   9   12.87    1.57
  -4  -2 -10   28.29    3.16
  -4  -2 -10   23.98    2.19
  -4   2 -10   30.69    3.78
  -4   2 -10   28.79    2.73
   4  -2  10   24.69    2.28
   4   2  10   34.21    3.88
   4   2  10   24.03    2.17
  -4  -2 -11   21.19    3.17
  -4  -2 -11   14.55    1.81
  -4   2 -11   18.03    2.90
  -4   2 -11   18.49    2.19
   4  -2  11   16.05    1.95
   4   2  11   20.17    3.12
   4   2  11   13.45    1.82
  -4  -2 -12   13.60    2.96
  -4  -2 -12   13.86    1.88
  -4   2 -12   20.33    3.10
  -4   2 -12   13.21    2.05
   4  -2  12   14.29    2.04
   4   2  12   15.63    3.06
   4   2  12   14.81    1.98
  -4  -2 -13   31.49    3.76
  -4  -2 -13   25.69    2.49
  -4   2 -13   33.09    3.79
  -4   2 -13   27.33    2.95
   4  -2  13   25.47    2.78
   4   2  13   26.75    2.66
  -4   2 -14   30.54    3.90
  -4   2 -14   24.94    3.07
   4  -2  14   24.56    2.55
   4   2  14   22.41    2.71
   4   2  14   21.59    2.59
  -4   2 -15  170.24    6.76
  -4   2 -15  138.54    4.89
   4  -2  15  130.79    4.23
   4   2  15  133.85    4.05
   4   2  15  128.61    3.95
  -4   2 -16   27.44    4.17
   4  -2  16   19.90    2.67
   4   2  16   15.90    2.28
  -4   2 -17   56.89    6.12
   4  -2  17   38.98    3.56
   4   2  17   39.55    3.14
  -4   2 -18   -0.45    3.68
   4  -2  18    3.28    2.41
   4   2  18   -0.62    2.01
  -4   2 -19   24.46    4.86
   4  -2  19   21.62    3.07
   4   2  19   19.33    2.62
  -4   2 -20   -2.59    4.17
   4  -2  20   -0.89    2.56
  -4   2 -21    2.75    4.51
   4  -2  21    3.45    2.74
   4   2  21    3.58    2.41
  -4   2 -22   -3.83    4.51
   4  -2  22    1.67    2.89
   4   2  22    1.38    2.47
  -4   3  25    6.95    2.66
   4   3 -25    4.98    4.59
  -4   3  24    8.58    2.61
   4   3 -24   13.05    4.60
  -4   3  23    3.15    2.32
   4   3 -23    2.12    4.04
  -4   3  22    2.84    2.19
   4   3 -22    3.32    3.83
  -4   3  21    1.16    2.05
   4   3 -21   -0.43    3.45
  -4   3  20    1.58    1.96
   4   3 -20    1.22    3.27
  -4   3  19    4.71    1.96
   4   3 -19    6.06    3.19
  -4   3  18   48.72    3.08
   4   3 -18   62.28    5.11
  -4   3  17   26.36    2.70
   4   3 -17   25.86    3.37
  -4   3  16   14.23    1.96
   4   3 -16   20.19    3.18
  -4   3  15  119.05    5.56
  -4   3  15   97.19    3.21
   4  -3 -15  125.80    5.65
   4   3 -15  128.34    5.13
  -4   3  14  144.03    5.60
  -4   3  14  113.61    3.21
   4  -3 -14  148.63    5.66
   4  -3 -14  116.82    3.35
   4   3 -14  148.01    4.95
  -4   3  13   41.92    4.00
  -4   3  13   29.63    2.22
   4  -3 -13   37.48    4.05
   4  -3 -13   31.59    2.41
   4   3 -13   32.86    3.57
  -4   3  12   81.89    4.30
   4  -3 -12   90.62    4.52
   4  -3 -12   68.56    2.73
   4   3 -12   81.79    3.82
   4   3 -12   76.03    3.54
  -4   3  11    0.57    1.77
   4  -3 -11   -1.71    1.78
   4  -3 -11   -0.35    1.25
   4   3 -11    1.09    1.66
   4   3 -11   -0.28    1.35
  -4   3  10   -0.09    1.59
  -4   3  10   -1.34    1.12
   4  -3 -10    0.27    1.78
   4  -3 -10    0.66    1.20
   4   3 -10    0.17    1.46
   4   3 -10    0.04    1.33
  -4   3   9   12.59    2.08
  -4   3   9   10.79    1.64
   4  -3  -9   13.28    2.08
   4  -3  -9    8.21    1.36
   4   3  -9    8.40    1.61
   4   3  -9    7.75    1.58
  -4   3   8   71.09    3.55
   4  -3  -8   67.32    3.34
   4  -3  -8   52.10    2.22
   4   3  -8   66.88    2.90
   4   3  -8   67.03    2.74
  -4   3   7  233.75    4.91
   4  -3  -7  221.10    4.78
   4  -3  -7  162.66    3.05
   4   3  -7  197.78    3.87
   4   3  -7  203.55    3.82
  -4   3   6  278.06    5.04
   4  -3  -6  277.43    5.00
   4  -3  -6  197.99    3.18
   4   3  -6  268.30    4.26
   4   3  -6  279.47    4.24
  -4   3   5  354.76    5.49
   4  -3  -5  345.81    5.38
   4  -3  -5  241.13    3.33
   4   3  -5  295.36    4.39
   4   3  -5  305.03    4.33
  -4   3   4   54.71    3.01
   4  -3  -4   55.33    2.88
   4  -3  -4   38.93    1.80
   4   3  -4   53.65    2.55
   4   3  -4   52.99    2.44
  -4   3   3    9.09    1.66
  -4   3   3   12.42    1.83
   4  -3  -3    7.49    1.58
   4  -3  -3    6.66    1.08
   4   3  -3   19.00    2.26
   4   3  -3   16.48    2.03
  -4   3   2  295.33    4.53
  -4   3   2  499.07    5.97
   4  -3  -2  473.46    5.67
   4   3  -2  424.94    5.09
   4   3  -2  447.19    5.22
  -4  -3   1  182.62    3.99
  -4   3   1  196.29    4.07
   4  -3  -1  188.02    3.89
   4   3  -1  193.78    3.89
   4   3  -1  195.43    3.76
  -4  -3   0   54.49    2.73
  -4   3   0   -0.44    0.41
  -4   3   0   55.38    2.85
   4  -3   0   51.44    2.65
   4   3   0   56.91    2.82
  -4  -3  -1  159.16    3.72
  -4   3  -1  191.10    4.01
   4  -3   1  188.71    3.87
   4   3   1  161.04    3.84
   4   3   1   -0.14    0.33
  -4  -3  -2  163.33    3.92
  -4  -3  -2  132.06    2.55
  -4   3  -2  110.63    3.01
  -4   3  -2  153.39    3.76
   4  -3   2  150.30    3.58
   4   3   2  165.30    3.99
   4   3   2  132.24    3.42
  -4  -3  -3  418.68    5.79
  -4  -3  -3  345.52    3.90
  -4   3  -3  357.38    5.02
  -4   3  -3  459.06    5.79
   4  -3   3  421.24    5.51
   4   3   3  416.10    5.89
  -4  -3  -4   57.44    3.09
  -4  -3  -4   45.32    2.14
  -4   3  -4   46.71    2.51
  -4   3  -4   57.50    3.03
   4   3   4   69.84    3.40
  -4  -3  -5  231.35    5.02
  -4  -3  -5  190.44    3.41
  -4   3  -5  244.83    4.76
  -4   3  -5  231.17    4.62
   4   3   5  241.19    5.09
   4   3   5  238.71    5.16
  -4  -3  -6   21.27    2.52
  -4  -3  -6   20.93    2.10
  -4   3  -6   26.63    2.60
  -4   3  -6   26.32    2.45
   4   3   6   30.42    3.17
   4   3   6   26.87    3.28
  -4  -3  -7   -1.79    1.83
  -4  -3  -7    0.79    1.37
  -4   3  -7   -2.85    1.76
  -4   3  -7   -1.14    1.60
   4   3   7    0.62    1.80
   4   3   7   -1.75    1.83
  -4  -3  -8   -0.52    1.92
  -4  -3  -8   -0.96    1.33
  -4   3  -8   -3.88    1.80
  -4   3  -8   -1.46    1.59
   4   3   8    2.62    2.14
  -4  -3  -9  130.28    4.89
  -4  -3  -9   93.93    3.10
  -4   3  -9  127.86    4.60
  -4   3  -9  115.29    4.06
   4   3   9  131.94    5.11
  -4  -3 -10   34.64    3.95
  -4  -3 -10   22.11    2.41
  -4   3 -10   30.74    3.14
  -4   3 -10   27.17    3.04
   4  -3  10   23.07    2.25
   4   3  10   36.20    4.14
  -4  -3 -11  128.73    3.59
  -4   3 -11  198.34    5.81
  -4   3 -11  169.83    4.79
   4  -3  11  152.20    3.61
   4   3  11  195.47    6.33
  -4  -3 -12   58.75    2.98
  -4   3 -12   88.62    5.03
  -4   3 -12   79.43    3.97
   4  -3  12   63.97    3.01
   4   3  12   88.93    5.36
  -4  -3 -13   42.39    2.86
  -4   3 -13   67.63    5.07
  -4   3 -13   55.15    3.74
   4  -3  13   49.08    3.05
   4   3  13   67.31    5.46
  -4  -3 -14    2.38    1.87
  -4   3 -14    3.50    3.04
  -4   3 -14    4.06    2.00
   4  -3  14    2.62    1.98
  -4  -3 -15   69.74    3.42
  -4   3 -15  104.61    6.12
  -4   3 -15   81.69    4.33
   4  -3  15   73.65    3.65
  -4   3 -16    1.52    3.38
  -4   3 -16    1.80    2.14
   4  -3  16    1.32    2.18
  -4   3 -17    1.08    3.57
   4  -3  17    1.03    2.24
  -4   3 -18    4.18    3.86
   4  -3  18    0.66    2.33
  -4   3 -19    2.63    4.04
   4  -3  19    4.47    2.64
  -4   3 -20   -0.23    4.25
   4  -3  20    1.35    2.65
  -4   3 -21    3.69    4.60
   4  -3  21    2.63    2.87
  -4   3 -22    4.25    4.89
   4  -3  22    0.28    2.94
   4   4 -24    7.69    4.41
   4   4 -23   -0.70    3.95
   4   4 -22   24.52    4.37
   4   4 -21   -0.89    3.52
   4   4 -20   65.73    5.83
   4   4 -19    3.44    3.07
   4  -4 -18   25.10    2.91
   4   4 -18   26.70    3.57
   4  -4 -17   25.44    2.89
   4   4 -17   30.11    3.51
  -4   4  16  119.01    6.41
   4  -4 -16   78.80    3.41
   4   4 -16  125.51    5.18
  -4   4  15    9.95    3.14
   4  -4 -15    7.96    1.92
   4   4 -15    8.45    2.55
  -4   4  14   14.32    3.14
   4  -4 -14   13.17    1.99
   4   4 -14   12.29    2.48
  -4   4  13    4.19    2.46
   4  -4 -13    2.95    1.66
   4   4 -13    0.46    2.05
  -4   4  12    0.47    2.20
   4  -4 -12    0.76    1.51
   4   4 -12   -1.73    1.73
   4   4 -12   -0.34    1.47
  -4   4  11   17.85    2.68
   4  -4 -11   15.67    2.55
   4  -4 -11   13.98    1.78
   4   4 -11   15.37    2.04
   4   4 -11   20.24    2.39
  -4   4  10   52.13    3.66
   4  -4 -10   47.89    3.63
   4  -4 -10   38.51    2.38
   4   4 -10   43.03    2.80
   4   4 -10   47.80    2.61
  -4   4   9    6.50    1.98
   4  -4  -9    6.41    1.93
   4  -4  -9    7.08    1.40
   4   4  -9    3.74    1.46
   4   4  -9    7.18    1.49
  -4   4   8   19.14    2.43
   4  -4  -8   13.39    2.07
   4  -4  -8   13.00    1.48
   4   4  -8   12.86    1.74
   4   4  -8   17.55    2.03
  -4   4   7    9.25    1.93
   4  -4  -7    8.12    1.72
   4  -4  -7    9.25    1.32
   4   4  -7    6.97    1.46
   4   4  -7    7.60    1.42
  -4   4   6  319.49    5.54
   4  -4  -6  320.50    5.51
   4  -4  -6  237.26    3.47
   4   4  -6  312.81    4.45
   4   4  -6  321.00    4.39
   4   4  -5   32.75    2.42
   4   4  -5   32.46    2.21
  -4   4   4  236.18    4.85
   4  -4  -4  222.72    4.58
   4   4  -4  234.44    4.00
   4   4  -4  234.67    3.92
  -4   4   3  578.86    6.73
   4  -4  -3  581.72    6.60
   4   4  -3  672.24    6.23
   4   4  -3  712.62    6.38
  -4   4   2 2915.04   13.79
  -4   4   2 3441.23   15.02
   4  -4  -2 3204.62   14.36
   4   4  -2 3300.52   13.38
   4   4  -2 3369.02   13.49
   4   4  -1  157.75    3.74
   4   4  -1  160.94    3.69
  -4   4   0  482.21    5.81
  -4   4   0  501.37    5.98
   4   4   0  452.68    5.64
   4   4   0  484.37    5.78
  -4   4  -1   88.61    3.12
  -4   4  -1  102.37    3.37
   4   4   1   98.68    3.43
   4   4   1  100.59    3.28
  -4  -4  -2  689.28    7.48
  -4   4  -2  610.64    6.41
  -4   4  -2  679.33    6.85
   4   4   2  716.93    7.34
   4   4   2  702.50    7.18
  -4  -4  -3    5.72    1.67
   4   4   3    9.07    1.88
   4   4   3    0.50    0.42
  -4  -4  -4   61.91    3.20
  -4  -4  -4   53.40    2.17
  -4   4  -4   59.32    2.78
  -4   4  -4   61.15    3.12
   4   4   4   64.18    3.47
   4   4   4   51.72    2.65
  -4  -4  -5   10.09    2.06
  -4  -4  -5    9.06    1.46
  -4   4  -5    8.20    1.66
  -4   4  -5    9.95    1.92
  -4   4  -5   11.46    1.89
   4   4   5   12.08    2.16
   4   4   5   11.46    2.27
  -4  -4  -6   62.94    3.56
  -4  -4  -6   51.28    2.47
  -4   4  -6   53.78    3.24
  -4   4  -6   54.99    3.03
   4   4   6   58.73    3.69
   4   4   6   59.69    3.93
  -4  -4  -7   28.81    2.35
  -4   4  -7   34.07    3.27
  -4   4  -7   35.15    2.89
   4   4   7   42.16    3.86
  -4  -4  -8   34.94    2.59
  -4   4  -8   35.89    3.51
  -4   4  -8   36.65    3.27
   4   4   8   48.34    4.21
  -4  -4  -9   -0.26    1.57
  -4   4  -9    0.63    2.07
  -4   4  -9    0.79    1.81
   4   4   9    3.03    2.42
  -4  -4 -10   58.82    3.10
  -4   4 -10   71.37    4.28
  -4   4 -10   62.46    3.80
   4   4  10   80.03    5.03
  -4  -4 -11   65.36    3.22
  -4   4 -11   85.41    4.69
  -4   4 -11   72.50    4.12
   4   4  11  101.29    5.51
  -4  -4 -12   25.61    2.81
  -4   4 -12   36.45    4.42
  -4   4 -12   28.67    3.06
   4   4  12   40.31    4.26
  -4  -4 -13    3.35    1.98
  -4   4 -13    7.20    2.99
  -4   4 -13   10.94    2.39
   4   4  13    7.93    3.45
  -4  -4 -14    9.23    2.19
  -4   4 -14   11.23    3.41
  -4   4 -14   17.60    2.83
   4   4  14   11.48    3.88
  -4  -4 -15   39.20    3.21
  -4   4 -15   62.03    5.63
  -4   4 -15   48.00    4.16
  -4  -4 -16   49.60    3.47
  -4   4 -16   67.24    5.92
  -4   4 -16   60.91    4.55
  -4  -4 -17    5.73    2.26
  -4   4 -17   10.26    3.88
  -4   4 -17    8.44    2.76
  -4   4 -18   48.37    5.20
  -4   4 -19    1.84    4.01
  -4   4 -20   12.95    4.56
  -4   4 -21   -0.34    4.44
   4   5 -24   14.88    4.50
   4   5 -23    1.89    3.95
   4   5 -22    3.44    3.80
   4   5 -21    5.18    3.58
   4  -5 -20    1.39    2.18
   4   5 -20    2.88    3.28
   4  -5 -19   11.62    2.35
   4   5 -19   17.55    3.46
   4  -5 -18    3.81    2.16
   4   5 -18    5.53    2.99
   4  -5 -17    0.58    2.01
   4   5 -17   -2.12    2.56
  -4   5  16   77.43    6.14
   4  -5 -16   56.01    3.47
   4   5 -16   79.38    4.47
  -4   5  15   38.76    4.42
   4  -5 -15   18.03    2.35
   4   5 -15   33.19    3.75
  -4   5  14  109.10    5.89
   4  -5 -14   76.10    3.48
   4   5 -14   97.64    4.35
  -4   5  13   36.26    3.93
   4  -5 -13   23.85    2.75
   4   5 -13   28.22    3.34
  -4   5  12  146.73    5.73
   4  -5 -12  113.69    3.65
   4   5 -12  145.55    4.25
  -4   5  11   41.92    4.05
   4  -5 -11   28.68    2.57
   4   5 -11   39.23    2.92
  -4   5  10    1.13    2.09
   4  -5 -10   -0.99    1.38
  -4   5   9    0.01    1.94
   4  -5  -9    0.56    1.32
  -4   5   8    1.06    1.92
   4  -5  -8    2.05    1.29
  -4   5   7   33.72    3.37
   4  -5  -7   23.39    1.93
  -4   5   6    0.20    0.45
  -4   5   6   66.45    3.60
  -4   5   5    4.32    1.28
  -4   5   5    5.64    1.79
   4  -5  -5    5.18    1.77
  -4   5   4  197.40    4.33
  -4   5   4  199.23    4.62
   4   5  -4  168.29    3.43
  -4   5   3    1.98    1.40
  -4   5   3    3.52    1.67
   4   5  -3    2.39    1.29
   4   5  -3    1.12    1.23
  -4   5   2   20.93    2.32
  -4   5   2   24.06    2.82
   4   5  -2   24.57    2.54
   4   5  -2   24.82    2.37
  -4   5   1  149.40    3.77
  -4   5   1  159.00    4.03
   4   5  -1  143.76    3.62
   4   5  -1  159.78    3.65
  -4   5   0    2.34    1.38
  -4   5   0    2.11    1.63
   4   5   0    3.22    1.52
   4   5   0    1.62    1.37
  -4   5  -1  102.50    3.23
  -4   5  -1  109.64    3.51
   4   5   1  106.24    3.56
   4   5   1  101.60    3.25
  -4   5  -2   36.67    2.42
  -4   5  -2   42.33    2.84
   4   5   2   41.82    3.04
   4   5   2   35.78    2.51
  -4   5  -3   19.54    2.28
  -4   5  -3   24.02    2.72
   4   5   3   17.81    2.28
   4   5   3   21.64    2.64
  -4   5  -4    5.93    1.53
  -4   5  -4    6.41    1.79
   4   5   4    7.93    2.05
   4   5   4    6.25    1.71
   4   5   4    5.98    2.12
  -4  -5  -5   -1.47    1.24
  -4   5  -5   -0.96    1.42
  -4   5  -5    0.06    1.69
  -4   5  -5   -0.03    1.55
   4   5   5   -1.53    1.86
   4   5   5   -2.05    1.94
  -4  -5  -6    6.75    1.65
  -4   5  -6    8.89    2.10
  -4   5  -6    9.33    1.98
   4   5   6    7.03    2.53
  -4  -5  -7    1.06    1.57
  -4   5  -7   -0.56    1.82
  -4   5  -7    0.62    1.62
  -4   5  -7   -0.68    1.91
   4   5   7    1.95    2.39
  -4  -5  -8   15.99    2.07
  -4   5  -8   20.01    2.53
  -4   5  -8   23.07    2.84
   4   5   8   23.57    3.29
  -4  -5  -9   43.50    2.95
  -4   5  -9   56.67    3.99
  -4   5  -9   43.60    3.80
   4   5   9   65.68    4.95
  -4  -5 -10   78.98    3.50
  -4   5 -10   98.51    4.66
  -4   5 -10   85.99    4.53
   4   5  10  119.95    5.76
  -4  -5 -11   60.42    3.40
  -4   5 -11   78.94    4.63
  -4   5 -11   73.44    4.43
   4   5  11   94.03    5.74
  -4  -5 -12   34.59    3.14
  -4   5 -12   47.86    4.47
  -4   5 -12   42.21    4.03
   4   5  12   48.48    5.46
  -4  -5 -13    5.22    2.12
  -4   5 -13    6.10    2.87
  -4   5 -13    6.45    2.51
   4   5  13    4.53    3.45
  -4  -5 -14   22.49    2.72
  -4   5 -14   27.34    3.82
  -4   5 -14   26.95    3.37
   4   5  14   28.90    4.42
  -4  -5 -15   13.61    2.51
  -4   5 -15   17.08    3.79
  -4   5 -15   13.96    3.03
  -4  -5 -16    1.24    2.24
  -4   5 -16    5.61    3.48
  -4   5 -16    3.03    2.75
  -4  -5 -17    0.66    2.29
  -4   5 -17    3.96    3.66
  -4   5 -17   -0.05    2.76
  -4  -5 -18    1.64    2.32
  -4   5 -18   -2.35    3.68
  -4   5 -18    1.50    2.87
  -4   5 -19   -1.12    3.92
  -4   5 -20   11.21    4.62
  -4   5 -21    9.95    4.70
   4   6 -23   28.89    4.50
   4   6 -22   18.22    4.10
   4  -6 -21   15.82    2.73
   4   6 -21   29.99    4.14
   4  -6 -20   11.19    2.63
   4   6 -20   16.35    3.75
  -4  -6  19   46.75    4.39
   4  -6 -19   39.40    3.69
   4   6 -19   72.09    5.29
   4  -6 -18   10.45    2.52
   4   6 -18    8.32    3.06
  -4   6  17   22.61    4.60
   4  -6 -17   13.07    2.56
  -4   6  16   15.69    4.15
   4  -6 -16    9.67    2.37
  -4   6  15   17.02    3.86
   4  -6 -15   11.02    2.31
  -4   6  14    1.99    3.09
   4  -6 -14   -0.87    1.92
  -4   6  13   13.12    3.32
   4  -6 -13   10.93    2.10
  -4   6  12   12.71    3.21
   4  -6 -12   10.35    2.02
  -4   6  11  106.90    5.33
   4  -6 -11   68.92    3.19
  -4   6  10  144.15    5.54
   4  -6 -10   99.21    3.38
  -4   6   9   14.80    2.74
   4  -6  -9   12.99    1.81
  -4   6   8   18.53    2.80
   4  -6  -8   15.25    1.80
  -4   6   7    8.09    2.30
   4  -6  -7    4.75    1.41
  -4   6   6    0.04    1.92
  -4   6   5  257.20    5.51
  -4   6   4   43.15    2.97
  -4   6   4   47.77    3.35
  -4   6   3  435.99    6.16
  -4   6   3  479.03    6.59
  -4   6   2  152.90    3.98
  -4   6   2  170.57    4.42
  -4   6   1  558.21    6.67
  -4   6   1  630.34    7.14
   4   6  -1  612.16    6.36
  -4   6   0  174.64    4.03
  -4   6   0  193.08    4.37
   4   6   0  141.27    3.91
   4   6   0  144.24    3.66
  -4   6  -1  236.88    4.46
  -4   6  -1  270.27    5.01
   4   6   1  265.03    4.99
   4   6   1  269.58    4.89
  -4   6  -2  111.43    3.32
  -4   6  -2  120.87    3.77
   4   6   2  105.16    3.86
   4   6   2  104.93    3.59
  -4   6  -3    9.49    1.66
  -4   6  -3   10.08    1.94
   4   6   3    9.61    2.17
  -4   6  -4   16.25    1.91
  -4   6  -4   17.96    2.22
   4   6   4   17.39    2.55
   4   6   4   18.93    2.73
  -4   6  -5   20.57    2.41
  -4   6  -5   22.61    2.39
  -4   6  -5   19.79    2.21
  -4   6  -5   20.35    2.85
   4   6   5   19.66    2.76
   4   6   5   22.23    2.99
  -4  -6  -6   48.04    2.69
  -4   6  -6   50.68    2.98
  -4   6  -6   42.08    3.85
   4   6   6   56.51    4.15
   4   6   6   58.70    4.40
  -4  -6  -7   48.03    2.84
  -4   6  -7   59.13    3.57
  -4   6  -7   48.16    3.94
   4   6   7   64.84    4.70
  -4  -6  -8   11.89    2.02
  -4   6  -8   18.37    2.52
  -4   6  -8   16.74    2.74
   4   6   8   14.22    3.23
  -4  -6  -9   22.31    2.41
  -4   6  -9   23.45    2.76
  -4   6  -9   22.72    3.06
   4   6   9   32.06    3.88
  -4  -6 -10    0.79    1.90
  -4   6 -10   -0.78    2.21
  -4   6 -10    3.85    2.38
   4   6  10   -0.14    3.04
  -4  -6 -11    3.30    2.08
  -4   6 -11    4.28    2.54
  -4   6 -11    5.36    2.62
   4   6  11    2.22    3.25
  -4  -6 -12   -0.62    2.04
  -4   6 -12   -1.88    2.66
  -4   6 -12    1.95    2.55
   4   6  12   -2.46    3.23
  -4  -6 -13   13.93    2.59
  -4   6 -13   26.29    3.56
  -4   6 -13   17.71    3.31
   4   6  13   22.43    4.39
  -4  -6 -14    8.63    2.48
  -4   6 -14   11.90    3.41
  -4   6 -14   16.58    3.21
   4   6  14    8.95    4.03
  -4  -6 -15   42.67    3.69
  -4   6 -15   52.96    5.38
  -4   6 -15   50.87    4.95
   4   6  15   63.61    6.81
  -4  -6 -16    4.67    2.45
  -4   6 -16    6.84    3.60
  -4   6 -16    4.98    3.06
  -4  -6 -17   30.81    3.68
  -4   6 -17   48.66    5.86
  -4   6 -17   35.22    4.34
  -4  -6 -18    3.72    2.63
  -4   6 -18    2.30    3.80
  -4   6 -18   -0.85    3.04
  -4  -6 -19   19.40    3.04
  -4   6 -19   33.64    4.92
  -4  -6 -20    7.29    2.79
  -4   6 -20   12.15    4.57
   4  -7 -22    6.95    2.79
   4  -7 -21    0.88    2.59
   4  -7 -20   -1.66    2.49
  -4  -7  19    2.44    2.32
   4  -7 -19    3.99    2.59
   4  -7 -18   -0.21    2.35
  -4   7  17   17.13    4.51
   4  -7 -17    7.08    2.52
  -4   7  16    4.74    3.92
   4  -7 -16    3.47    2.31
  -4   7  15   36.56    4.85
   4  -7 -15   17.61    2.63
  -4   7  14    6.89    3.57
   4  -7 -14    3.23    2.14
  -4   7  13   44.26    5.47
   4  -7 -13   25.85    3.08
  -4   7  12    6.68    3.31
   4  -7 -12    5.20    2.01
  -4   7  11   43.49    5.17
   4  -7 -11   28.83    2.92
  -4   7  10    0.63    2.75
   4  -7 -10    2.04    1.73
  -4   7   9   36.51    4.50
   4  -7  -9   22.17    2.54
  -4   7   8   15.10    2.89
  -4   7   7    8.17    2.47
  -4   7   6    0.74    2.19
  -4   7   5   17.65    2.64
  -4   7   4   10.09    2.35
  -4   7   3   42.25    3.41
  -4   7   2   35.81    3.20
  -4   7   1    7.83    1.81
  -4   7   1    9.72    2.10
  -4   7   0   55.05    2.93
  -4   7   0   64.25    3.45
  -4   7  -1   15.72    1.97
  -4   7  -1   19.81    2.36
   4   7   1   18.19    2.29
   4   7   1   16.57    2.02
   4   7   2    1.36    1.92
   4   7   3   20.27    2.55
  -4   7  -4   46.44    4.14
   4   7   4   54.70    3.93
  -4   7  -5    2.64    2.29
   4   7   5    1.52    2.26
   4   7   5    2.33    2.53
  -4   7  -6   -0.17    2.13
   4   7   6    3.86    2.42
   4   7   6    1.71    2.68
  -4  -7  -7    4.21    1.87
  -4   7  -7    3.00    2.45
   4   7   7    2.85    2.99
  -4  -7  -8   17.20    2.30
  -4   7  -8   20.80    3.16
   4   7   8   26.85    3.92
  -4  -7  -9    8.24    2.11
  -4   7  -9    7.67    2.64
   4   7   9   11.45    3.50
  -4  -7 -10   23.25    2.68
  -4   7 -10   25.81    3.57
   4   7  10   31.36    4.23
  -4  -7 -11   21.30    2.68
  -4   7 -11   18.66    3.43
   4   7  11   24.20    4.30
  -4  -7 -12   15.35    2.67
  -4   7 -12   19.56    3.17
  -4   7 -12   17.07    3.41
   4   7  12   21.48    4.36
  -4  -7 -13   14.75    2.75
  -4   7 -13   17.64    3.54
   4   7  13   22.65    4.60
  -4  -7 -14    3.02    2.47
  -4   7 -14   11.33    3.31
  -4   7 -14    7.56    3.27
   4   7  14    9.70    4.41
  -4  -7 -15    0.41    2.47
  -4   7 -15   -0.84    3.15
  -4   7 -15    1.70    3.09
   4   7  15   -0.32    4.13
  -4  -7 -16    2.80    2.64
  -4   7 -16    3.04    3.54
  -4   7 -16    2.10    3.35
  -4  -7 -17    0.25    2.64
  -4   7 -17   -0.45    3.57
  -4   7 -17    0.22    3.34
  -4  -7 -18    3.40    2.81
  -4   7 -18    2.24    3.87
  -4   7 -18   -0.44    3.32
  -4  -7 -19    2.59    2.79
  -4   7 -19    2.23    4.04
   4  -8 -20   19.78    3.32
  -4  -8  19   17.73    2.80
   4  -8 -19   17.17    3.17
  -4   8  18   77.99    7.91
   4  -8 -18   38.13    4.14
  -4   8  17   34.63    5.42
   4  -8 -17   16.36    2.94
  -4   8  16    8.03    4.41
   4  -8 -16    6.32    2.54
  -4   8  15    0.11    3.82
   4  -8 -15    1.37    2.25
  -4   8  14   -2.43    3.55
   4  -8 -14    0.69    2.13
  -4   8  13   -0.11    3.45
   4  -8 -13    1.02    2.07
  -4   8  12   17.50    3.93
   4  -8 -12   11.91    2.32
  -4   8  11   24.52    3.99
   4  -8 -11   13.87    2.32
  -4   8  10   23.65    3.73
   4  -8 -10   24.07    2.48
  -4   8   9    5.48    2.93
  -4   8   8   12.36    3.01
  -4   8   7    2.01    2.51
  -4   8   6   17.28    2.87
  -4   8   5   18.41    2.82
  -4   8   4  157.82    5.13
  -4   8   3  104.19    4.40
  -4   8   2  161.31    4.77
  -4   8  -1   79.07    4.75
  -4   8  -2   44.57    4.33
   4   8   2   43.83    3.50
  -4   8  -3    4.18    2.56
   4   8   3    3.17    2.24
  -4   8  -4    2.60    2.36
   4   8   4   -0.88    2.19
  -4   8  -5    6.34    2.71
   4   8   5    5.80    2.57
   4   8   5    4.53    2.69
  -4   8  -6   22.69    3.34
   4   8   6   27.84    3.43
   4   8   6   32.33    3.78
  -4   8  -7    1.88    2.46
   4   8   7    3.76    2.80
   4   8   7    2.86    3.09
  -4   8  -8   11.58    2.93
   4   8   8   11.33    3.55
  -4  -8  -9    2.08    2.02
  -4   8  -9    4.37    2.74
   4   8   9    1.61    3.30
  -4  -8 -10   -1.49    2.03
  -4   8 -10    2.01    2.81
   4   8  10   -3.34    3.37
  -4  -8 -11   -1.11    2.24
  -4   8 -11   -1.14    2.79
   4   8  11   -4.93    3.43
  -4  -8 -12   10.98    2.63
  -4   8 -12   12.37    3.48
   4   8  12   14.85    4.45
  -4  -8 -13   -0.58    2.44
  -4   8 -13    5.79    3.35
   4   8  13    4.04    4.09
  -4  -8 -14   39.74    3.94
  -4   8 -14   44.12    5.50
   4   8  14   65.12    7.24
  -4  -8 -15    8.69    2.87
  -4   8 -15    7.56    3.74
   4   8  15   13.07    4.77
  -4  -8 -16   39.98    4.17
  -4   8 -16   37.33    4.96
   4   8  16   73.86    7.73
  -4  -8 -17    3.30    2.94
  -4   8 -17    1.78    3.63
  -4  -9  19   -0.14    2.22
   4  -9 -19   -1.71    2.80
  -4   9  18    4.01    4.65
   4  -9 -18    2.45    2.80
  -4   9  17    3.73    4.63
   4  -9 -17    5.89    2.80
  -4   9  16   23.66    5.09
   4  -9 -16   12.14    2.84
  -4   9  15    0.24    4.11
   4  -9 -15    1.16    2.47
  -4   9  14    0.58    4.02
   4  -9 -14    1.81    2.36
  -4   9  13    6.21    4.04
   4  -9 -13    5.18    2.41
  -4   9  12    5.40    3.79
   4  -9 -12    1.67    2.16
  -4   9  11    0.69    3.37
  -4   9  10    0.28    3.17
  -4   9   9    5.72    3.06
  -4   9   8   29.15    3.77
  -4   9   7   18.57    3.16
  -4   9   6   68.07    4.79
  -4   9   5   34.48    4.18
  -4   9   4   35.72    3.93
  -4   9   3    5.45    2.35
  -4   9   2    2.62    2.73
  -4   9   1   11.57    3.11
  -4   9   0    9.46    2.99
  -4   9  -1   12.89    3.05
  -4   9  -2   73.96    5.10
  -4   9  -3   18.52    3.27
   4   9   3   17.42    2.80
  -4   9  -4   63.80    5.03
   4   9   4   77.96    4.62
  -4   9  -5    7.53    2.94
   4   9   5    6.36    2.81
  -4   9  -6   18.08    3.50
   4   9   6   21.96    3.39
   4   9   6   23.30    3.74
  -4   9  -7   -2.07    2.72
   4   9   7    2.98    2.98
   4   9   7   -2.35    3.16
  -4   9  -8   -1.20    2.94
   4   9   8    2.47    3.08
   4   9   8   -0.23    3.37
  -4   9  -9    0.39    2.97
   4   9   9   -3.80    3.55
  -4   9 -10   12.69    3.76
   4   9  10   13.29    4.23
  -4  -9 -11   -2.08    2.34
  -4   9 -11    0.17    3.20
   4   9  11   -0.05    3.85
  -4  -9 -12    9.44    2.85
  -4   9 -12   11.59    3.80
   4   9  12   10.56    4.50
  -4  -9 -13    7.28    2.86
  -4   9 -13   13.48    3.97
   4   9  13   17.65    4.89
  -4  -9 -14   10.76    3.04
  -4   9 -14   14.91    4.13
   4   9  14   15.57    4.95
  -4  -9 -15    0.27    2.83
  -4   9 -15   -3.81    3.59
   4   9  15    3.12    4.62
  -4  -9 -16    0.96    2.98
  -4   9 -16    0.63    3.74
   4   9  16   -3.48    4.61
  -4  10  17   22.17    5.48
   4 -10 -17   12.36    3.22
  -4  10  16   14.70    5.00
   4 -10 -16   11.13    3.02
  -4  10  15    0.51    4.33
   4 -10 -15    2.46    2.70
  -4  10  14   -1.22    3.97
   4 -10 -14    3.55    2.56
  -4  10  13    1.31    4.01
  -4  10  12   -0.45    3.70
  -4  10  11    3.90    3.83
  -4  10  10    0.89    3.55
  -4  10   9    8.10    3.60
  -4  10   9    5.55    3.00
  -4  10   8    1.04    3.25
  -4  10   8   -2.53    2.76
  -4  10   7    0.34    3.08
  -4  10   7    0.71    2.78
  -4  10   6   13.15    3.31
  -4  10   6    9.02    3.17
  -4  10   5   65.39    4.95
  -4  10   5   51.44    4.88
  -4  10   4   37.79    4.38
  -4  10   4   32.02    3.89
  -4  10   3   69.46    5.18
  -4  10   2   76.02    5.31
  -4  10   1  100.68    5.71
  -4  10   0   56.55    5.01
  -4  10  -1   69.66    5.35
  -4  10  -2   22.04    3.70
  -4  10  -3    5.39    2.96
  -4  10  -4    3.62    3.04
   4  10   4    0.14    2.59
  -4  10  -5    5.27    3.19
   4  10   5   10.06    3.05
  -4  10  -6    5.54    3.31
   4  10   6    6.29    3.06
  -4  10  -7   11.21    3.64
   4  10   7   13.25    3.49
  -4  10  -8   -0.01    3.16
   4  10   8   -1.78    3.23
   4  10   8    3.50    3.83
  -4  10  -9   -0.69    3.27
   4  10   9    0.32    3.36
   4  10   9    4.45    3.80
  -4  10 -10   -0.74    3.34
   4  10  10   -0.57    3.36
   4  10  10   -2.05    3.78
  -4  10 -11   -2.54    3.35
   4  10  11    0.16    3.57
   4  10  11   -2.44    4.03
  -4  10 -12    6.06    3.90
   4  10  12    5.52    4.45
  -4 -10 -13    9.22    3.15
  -4  10 -13   14.92    4.43
   4  10  13   14.49    5.03
  -4 -10 -14   10.50    3.27
  -4  11  14    8.23    4.62
  -4  11  13   12.26    4.80
  -4  11  12   -2.94    4.00
  -4  11  11   -1.03    3.83
  -4  11  10    3.22    3.92
  -4  11   9    3.32    3.81
  -4  11   8    9.27    3.85
  -4  11   8    9.52    3.15
  -4  11   7   36.40    4.39
  -4  11   7   35.03    4.13
  -4  11   6   16.64    3.72
  -4  11   6   14.36    3.44
  -4  11   5   25.17    3.70
  -4  11   5   24.27    3.81
  -4  11   4   11.62    3.38
  -4  11   3   12.56    3.42
  -4  11   2    5.44    3.15
  -4  11   1    1.43    3.00
  -4  11   0    7.78    3.24
  -4  11  -1   27.17    4.08
  -4  11  -2    9.98    3.52
  -4  11  -3   34.72    4.46
  -4  11  -4   12.66    3.73
  -4  11  -5   13.00    3.87
   4  11   5   17.77    3.48
  -4  11  -6    0.66    3.55
   4  11   6   -0.44    3.06
  -4  11  -7   -0.89    3.52
   4  11   7    0.46    3.26
  -4  11  -8    3.42    3.77
   4  11   8    6.78    3.54
  -4  11  -9    0.98    3.83
   4  11   9    3.35    3.51
  -4  11 -10   -0.09    3.76
   4  11  10    5.32    3.74
   4  11  10   -0.16    4.19
  -4  11 -11   16.53    4.60
   4  11  11   22.37    4.67
   4  11  11   26.47    5.18
  -4  12  10   -1.99    3.96
  -4  12   9    1.90    4.01
  -4  12   8    0.48    3.77
  -4  12   7   -1.02    3.53
  -4  12   6   19.97    3.92
  -4  12   5   23.00    4.00
  -4  12   4   26.33    4.10
  -4  12   3   22.16    4.05
  -4  12   2   47.98    5.66
  -4  12   1   34.58    4.62
  -4  12   0   33.16    4.60
  -4  12  -1   20.98    4.29
  -4  12  -2   11.27    3.84
  -4  12  -3    3.67    3.57
  -4  12  -4   -0.15    3.52
  -4  12  -5   -0.17    3.71
  -4  12  -6    3.62    3.87
   4  12   6    3.72    3.21
  -4  12  -7    7.60    4.04
   4  12   7    0.88    3.36
  -5   0  25    0.55    2.51
  -5   0  24    4.58    2.51
   5   0 -24   12.14    4.83
  -5   0  23   -0.36    2.24
   5   0 -23   -1.13    4.10
  -5   0  22   10.28    2.48
   5   0 -22   10.93    4.15
  -5   0  21   -0.63    2.07
   5   0 -21   -2.90    3.46
  -5   0  20    6.19    2.22
   5   0 -20   11.72    3.91
  -5   0  19   -1.63    1.84
   5   0 -19   -1.87    3.06
  -5   0  18    8.03    2.04
   5   0 -18   10.72    3.44
  -5   0  17    2.25    1.77
   5   0 -17    0.72    2.76
  -5   0  16   35.08    2.79
   5   0 -16   42.37    4.15
  -5   0  15   -0.48    1.48
   5   0 -15   -1.55    2.39
  -5   0  14   11.93    1.79
   5   0 -14   18.80    3.03
  -5   0  13    0.42    1.33
   5   0 -13    1.50    2.03
  -5   0  12    1.91    1.81
  -5   0  12    1.89    1.24
   5   0 -12    1.62    1.96
  -5   0  11    0.10    1.54
  -5   0  11   -0.81    1.07
   5   0 -11    2.21    1.85
  -5   0  10   81.20    3.62
  -5   0  10   76.36    2.50
   5   0 -10   83.38    3.84
  -5   0   9    0.51    1.43
  -5   0   9    0.22    1.01
   5   0  -9    0.93    1.64
  -5   0   8  395.20    6.11
  -5   0   8  337.40    4.16
   5   0  -8  396.79    6.18
  -5   0   7    9.80    1.79
  -5   0   7    7.58    1.22
   5   0  -7    9.22    1.77
  -5   0   6  427.36    6.03
  -5   0   6  370.19    4.16
   5   0  -6  411.97    5.91
  -5   0   5    6.88    1.65
  -5   0   5    5.22    1.12
   5   0  -5    8.56    1.66
  -5   0   4  152.76    3.88
  -5   0   4  124.58    2.66
   5   0  -4  146.55    3.83
  -5   0   3   -0.82    1.36
  -5   0   3    0.67    0.98
   5   0  -3    0.37    1.29
   5   0  -3    0.90    0.94
  -5   0   2    3.91    1.52
  -5   0   2    0.52    1.02
   5   0  -2    1.66    1.41
   5   0  -2    1.82    0.97
  -5   0   1    0.30    1.41
  -5   0   1    0.32    1.01
   5   0  -1   -0.36    1.33
   5   0  -1    1.61    0.98
  -5   0   0  191.65    4.36
  -5   0   0  146.59    2.74
   5   0   0  178.86    4.18
   5   0   0  132.68    2.58
  -5   0  -1    5.36    1.75
  -5   0  -1    5.22    1.15
   5   0   1    6.13    1.62
   5   0   1    5.66    1.14
  -5   0  -2  445.95    6.25
  -5   0  -2  349.91    3.88
   5   0   2  427.51    6.11
   5   0   2  314.34    3.81
  -5   0  -3    7.04    1.84
  -5   0  -3    5.41    1.14
   5   0   3    8.29    1.79
   5   0   3    5.26    1.19
  -5   0  -4  313.17    5.72
  -5   0  -4  242.86    3.33
   5   0   4  298.92    5.53
   5   0   4  224.95    3.52
  -5   0  -5    2.23    1.82
   5   0   5    0.26    1.59
   5   0   5    1.35    1.14
  -5   0  -6  100.74    4.17
   5   0   6   95.44    4.00
   5   0   6   65.81    2.47
  -5   0  -7    1.03    2.01
   5   0   7    0.50    1.75
   5   0   7    0.18    1.22
  -5   0  -8   12.33    2.54
   5   0   8   11.77    2.39
   5   0   8    7.01    1.50
  -5   0  -9    0.04    2.22
   5   0   9    1.90    2.07
   5   0   9    1.80    1.41
  -5   0 -10    2.08    2.54
   5   0  10    1.79    1.54
  -5   0 -11    0.11    2.55
  -5   0 -11    1.43    1.46
   5   0  11    0.54    1.63
  -5   0 -12   32.37    3.88
   5   0  12   23.15    2.38
  -5   0 -13    0.71    2.89
   5   0  13    2.20    1.94
  -5   0 -14   -0.47    2.98
  -5   0 -15   -1.58    3.20
   5   0  15   -2.32    1.95
  -5   0 -16    3.70    3.54
   5   0  16    1.67    2.19
  -5   0 -17   -2.61    3.61
   5   0  17   -0.30    2.20
   5   0  18    6.46    2.54
   5   0  19   -1.44    2.43
   5   0  20    5.68    2.85
   5   0  21   -0.05    2.79
  -5  -1  25    0.28    2.49
  -5   1  25    0.05    2.45
   5   1 -25   -0.93    4.54
  -5  -1  24    0.40    2.41
  -5   1  24    3.74    2.47
   5   1 -24    5.20    4.52
  -5  -1  23    2.21    2.34
  -5   1  23   -1.35    2.17
   5   1 -23    1.96    4.05
  -5  -1  22    7.35    2.43
  -5   1  22    6.85    2.38
   5   1 -22   13.33    4.17
  -5  -1  21    3.94    2.18
  -5   1  21    3.93    2.18
   5  -1 -21    6.83    3.72
   5   1 -21    8.15    3.84
  -5  -1  20    8.65    2.28
  -5   1  20    3.51    2.09
   5  -1 -20    5.15    3.57
   5   1 -20    6.37    3.57
  -5  -1  19    5.85    2.11
  -5   1  19    9.40    2.19
   5  -1 -19   13.88    3.68
   5   1 -19    6.97    3.40
  -5  -1  18   19.57    2.37
  -5   1  18   23.47    2.53
   5  -1 -18   25.16    3.93
   5   1 -18   25.12    3.88
  -5  -1  17    7.56    1.91
  -5   1  17    5.65    1.86
   5  -1 -17    5.37    3.04
   5   1 -17    7.96    3.10
  -5  -1  16   24.76    2.62
  -5   1  16   21.17    2.60
   5  -1 -16   29.66    3.71
   5   1 -16   30.70    3.64
  -5  -1  15   36.36    2.67
  -5   1  15   35.56    2.68
   5  -1 -15   46.78    4.65
   5   1 -15   44.25    4.48
  -5  -1  14  109.55    3.28
  -5   1  14  101.28    3.29
   5  -1 -14  138.25    5.52
   5   1 -14  125.63    5.15
  -5  -1  13  249.08    4.23
  -5   1  13  254.69    6.39
  -5   1  13  235.80    4.27
   5  -1 -13  279.72    6.60
   5   1 -13  288.80    6.38
  -5  -1  12  258.11    4.13
  -5   1  12  291.74    6.19
  -5   1  12  253.55    4.25
   5  -1 -12  308.58    6.54
   5   1 -12  310.70    6.27
  -5  -1  11  241.30    3.87
  -5   1  11  248.88    5.66
  -5   1  11  224.73    3.90
   5  -1 -11  268.57    5.95
   5   1 -11  267.76    5.74
  -5  -1  10  581.04    7.42
  -5  -1  10  505.48    5.14
  -5   1  10  600.19    7.97
  -5   1  10  521.03    5.42
   5  -1 -10  626.46    8.22
   5   1 -10  588.71    7.63
  -5  -1   9  486.58    6.60
  -5  -1   9  456.34    4.74
  -5   1   9  500.00    7.08
  -5   1   9  453.49    4.94
   5  -1  -9  543.96    7.48
   5   1  -9  522.58    7.02
  -5  -1   8  185.85    4.45
  -5  -1   8  152.78    2.90
  -5   1   8  187.28    4.57
  -5   1   8  174.47    3.19
   5  -1  -8  211.40    4.96
   5  -1  -8  148.75    2.78
   5   1  -8  191.67    4.56
  -5  -1   7  146.79    3.95
  -5  -1   7  120.30    2.58
  -5   1   7  155.71    4.29
  -5   1   7  128.11    2.76
   5  -1  -7  150.26    4.21
   5  -1  -7  108.53    2.46
   5   1  -7  152.26    4.05
  -5  -1   6   21.36    2.57
  -5  -1   6   16.50    1.56
  -5   1   6   25.57    2.71
  -5   1   6   18.85    1.70
   5  -1  -6   25.48    2.65
   5  -1  -6   17.33    1.61
   5   1  -6   20.77    2.50
  -5  -1   5   30.92    2.61
  -5  -1   5   22.94    1.67
  -5   1   5   29.52    2.83
  -5   1   5   21.29    1.70
   5  -1  -5   26.52    2.54
   5  -1  -5   18.49    1.62
   5   1  -5   29.48    2.58
  -5  -1   4  193.11    4.13
  -5  -1   4  162.68    2.84
  -5   1   4  204.58    4.50
  -5   1   4  157.92    2.80
   5  -1  -4  200.67    4.41
   5  -1  -4  141.83    2.71
   5   1  -4  190.14    4.19
  -5  -1   3    2.88    1.42
  -5  -1   3    3.11    1.04
  -5   1   3    4.03    1.50
  -5   1   3    4.20    1.04
   5   1  -3    3.91    1.43
  -5  -1   2   14.90    1.97
  -5  -1   2    9.69    1.26
  -5   1   2    9.37    1.74
  -5   1   2    7.81    1.16
   5  -1  -2    9.23    1.71
   5  -1  -2    7.84    1.24
   5   1  -2   14.00    1.91
  -5  -1   1  244.19    4.66
  -5  -1   1  194.21    3.12
  -5   1   1  244.04    4.77
   5  -1  -1  241.92    4.64
   5  -1  -1  173.51    2.99
   5   1  -1  239.81    4.64
  -5  -1   0  100.60    3.55
  -5  -1   0   77.90    2.34
  -5   1   0  105.97    3.63
  -5   1   0   77.03    2.07
   5  -1   0   94.30    3.34
   5  -1   0   73.33    2.29
   5   1   0   94.76    3.44
  -5  -1  -1    5.28    1.73
  -5  -1  -1    4.33    1.17
  -5   1  -1    6.19    1.77
   5  -1   1    5.58    1.60
   5  -1   1    5.49    1.19
   5   1   1    5.77    1.67
   5   1   1    3.05    0.98
  -5  -1  -2   47.33    3.11
  -5  -1  -2   38.89    2.08
  -5   1  -2   44.70    3.11
   5  -1   2   42.41    2.88
   5  -1   2   32.83    1.91
   5   1   2   43.60    3.01
   5   1   2   33.94    1.72
  -5  -1  -3   31.52    3.01
  -5  -1  -3   24.03    1.90
  -5   1  -3   33.86    3.07
   5  -1   3   27.95    2.73
   5  -1   3   21.99    1.89
   5   1   3   28.73    2.89
   5   1   3   21.00    1.67
  -5  -1  -4  466.42    6.78
  -5  -1  -4  358.56    4.29
  -5   1  -4  476.79    6.74
   5  -1   4  461.14    6.58
   5  -1   4  325.93    4.16
   5   1   4  459.16    6.75
   5   1   4  326.83    3.92
  -5  -1  -5  392.51    6.48
  -5  -1  -5  294.50    3.99
  -5   1  -5  405.58    6.50
   5  -1   5  381.04    6.21
   5  -1   5  286.50    4.06
   5   1   5  393.16    6.49
   5   1   5  272.63    3.78
  -5  -1  -6  315.95    6.15
  -5  -1  -6  237.39    3.68
  -5   1  -6  332.26    6.14
   5  -1   6  307.40    5.87
   5  -1   6  233.33    3.86
   5   1   6  322.28    6.19
   5   1   6  219.58    3.59
  -5  -1  -7  247.47    5.79
  -5  -1  -7  181.64    3.35
  -5   1  -7  253.46    5.77
   5  -1   7  236.84    5.55
   5  -1   7  178.07    3.60
   5   1   7  251.04    5.81
   5   1   7  174.26    3.44
  -5  -1  -8  371.89    7.01
  -5  -1  -8  270.13    4.02
  -5   1  -8  386.80    7.02
   5  -1   8  274.82    4.43
   5   1   8  373.97    7.09
   5   1   8  266.91    4.23
  -5  -1  -9  145.48    5.34
  -5  -1  -9  106.16    2.90
  -5   1  -9  153.14    5.29
   5  -1   9  108.79    3.34
   5   1   9  149.73    5.41
   5   1   9  103.79    3.12
  -5  -1 -10  100.01    4.98
  -5   1 -10  103.65    4.98
   5  -1  10   79.01    3.16
   5   1  10   97.72    5.00
   5   1  10   73.00    2.95
  -5  -1 -11   46.12    4.50
  -5  -1 -11   31.48    2.23
  -5   1 -11   44.24    4.46
  -5   1 -11   36.35    2.90
   5  -1  11   36.14    2.79
   5   1  11   33.04    2.62
  -5  -1 -12   20.32    3.48
  -5   1 -12   18.68    3.46
  -5   1 -12   20.88    2.27
   5  -1  12   16.04    2.21
   5   1  12   18.74    2.19
  -5  -1 -13    7.29    3.20
  -5   1 -13    8.45    3.25
   5  -1  13    7.51    2.15
   5   1  13    4.53    1.93
  -5  -1 -14    8.27    3.45
  -5   1 -14    8.05    3.27
   5  -1  14   11.18    2.35
   5   1  14    7.15    2.07
  -5  -1 -15   16.62    4.27
  -5   1 -15   13.15    3.76
   5  -1  15   11.13    2.45
   5   1  15    8.77    2.22
  -5   1 -16   15.26    3.96
   5  -1  16    9.61    2.50
   5   1  16   10.42    2.40
  -5   1 -17   19.17    4.39
   5  -1  17   15.92    2.82
   5   1  17   15.07    2.64
  -5   1 -18   -1.42    3.87
   5  -1  18    0.54    2.36
   5   1  18    0.13    2.34
  -5   1 -19   -2.65    4.08
   5  -1  19   -0.28    2.55
   5   1  19   -1.15    2.46
   5   1  19   -1.17    2.18
  -5   1 -20   -0.64    4.36
   5  -1  20    2.41    2.69
   5   1  20    2.70    2.42
   5  -1  21   -0.46    2.75
   5   1  21   -0.44    2.45
  -5  -2  25    2.20    2.63
  -5   2  25    3.47    2.55
   5   2 -25    1.96    4.54
  -5  -2  24    2.64    2.57
  -5   2  24    3.26    2.43
   5   2 -24    0.53    4.31
  -5  -2  23   21.34    3.04
  -5   2  23   19.36    2.82
   5   2 -23   30.72    5.11
  -5  -2  22    3.61    2.38
  -5   2  22    1.89    2.20
   5   2 -22    1.55    3.91
  -5  -2  21    5.88    2.33
  -5   2  21    6.54    2.22
   5   2 -21    9.59    3.94
  -5  -2  20   -0.42    1.95
  -5   2  20    0.40    1.94
   5   2 -20    1.15    3.33
  -5  -2  19    2.00    1.92
  -5   2  19   -0.54    1.82
   5   2 -19   -1.62    3.17
  -5  -2  18    1.31    1.76
  -5   2  18   -0.20    1.76
   5  -2 -18   -1.06    3.05
   5   2 -18    1.96    3.09
  -5  -2  17   37.40    2.86
  -5   2  17   31.07    2.77
   5  -2 -17   43.89    5.26
   5   2 -17   46.23    4.97
  -5  -2  16    8.69    1.80
  -5   2  16    6.48    1.78
   5  -2 -16   11.42    3.11
   5   2 -16    7.96    2.87
  -5  -2  15   19.20    2.35
  -5   2  15   14.19    1.90
   5  -2 -15   20.83    3.32
   5   2 -15   17.52    3.00
  -5  -2  14    4.37    1.48
  -5   2  14    4.22    1.54
   5  -2 -14    5.37    2.66
   5   2 -14    3.44    2.29
  -5  -2  13    6.72    1.43
  -5   2  13    7.38    2.36
  -5   2  13    3.46    1.45
   5  -2 -13    3.94    2.40
   5  -2 -13    4.35    1.45
   5   2 -13    5.87    2.23
  -5  -2  12   24.34    1.96
  -5   2  12   27.46    3.02
  -5   2  12   21.77    2.10
   5  -2 -12   31.73    3.70
   5  -2 -12   21.89    2.06
   5   2 -12   29.44    3.39
  -5  -2  11   32.01    1.92
  -5   2  11   31.95    3.40
  -5   2  11   25.81    2.06
   5  -2 -11   32.70    3.49
   5  -2 -11   23.07    2.01
   5   2 -11   36.73    3.31
  -5   2  10   18.88    2.52
  -5   2  10   15.86    1.58
   5  -2 -10   18.18    2.50
   5  -2 -10   14.90    1.83
   5   2 -10   20.93    2.39
  -5  -2   9  123.15    3.71
  -5   2   9  126.62    4.35
  -5   2   9  109.22    2.71
   5  -2  -9  125.10    4.41
   5  -2  -9   94.65    2.64
   5   2  -9  137.54    4.16
  -5  -2   8    6.22    1.63
   5  -2  -8    3.11    1.69
   5  -2  -8    3.09    1.12
   5   2  -8    6.73    1.66
   5   2  -8    0.05    0.53
  -5  -2   7  125.70    3.65
  -5   2   7  163.74    4.52
  -5   2   7  136.09    2.72
   5  -2  -7  148.06    4.31
   5  -2  -7  112.83    2.72
   5   2  -7  138.00    3.82
  -5  -2   6   55.14    2.84
  -5   2   6   57.01    3.30
  -5   2   6   46.30    1.94
   5  -2  -6   56.02    3.25
   5  -2  -6   37.24    1.98
   5   2  -6   52.56    2.93
   5   2  -6    0.02    0.36
  -5  -2   5  164.78    3.94
  -5   2   5  156.76    4.24
   5  -2  -5  147.71    4.06
   5  -2  -5  107.64    2.62
   5   2  -5  159.63    3.93
   5   2  -5    0.80    0.49
  -5  -2   4   60.22    2.76
  -5  -2   4   49.32    1.78
  -5   2   4   59.58    3.23
   5  -2  -4   57.09    2.94
   5  -2  -4   42.21    2.00
   5   2  -4   56.80    2.89
   5   2  -4   26.81    1.86
  -5  -2   3   12.62    1.82
  -5  -2   3   10.83    1.15
  -5   2   3   14.30    2.07
   5  -2  -3   10.33    1.82
   5  -2  -3    7.28    1.23
   5   2  -3   11.05    1.81
   5   2  -3   11.90    1.66
  -5  -2   2   10.65    1.82
  -5  -2   2    8.91    1.18
  -5   2   2   11.64    1.96
   5  -2  -2    8.80    1.74
   5  -2  -2    7.41    1.22
   5   2  -2   13.07    1.88
   5   2  -2    9.65    1.67
  -5  -2   1   28.84    2.67
  -5  -2   1   23.84    1.74
  -5   2   1   29.66    2.82
   5  -2  -1   26.97    2.63
   5  -2  -1   17.85    1.71
   5   2  -1   30.00    2.66
  -5  -2   0   77.77    3.30
  -5  -2   0   61.88    2.18
  -5   2   0   76.48    3.40
   5  -2   0   72.94    3.17
   5  -2   0   50.08    2.06
   5   2   0   81.21    3.39
  -5  -2  -1  213.32    4.61
  -5  -2  -1  164.08    3.02
  -5   2  -1  226.06    4.76
   5  -2   1  217.28    4.52
   5  -2   1  156.01    2.93
   5   2   1  203.33    4.59
  -5  -2  -2   24.65    2.76
  -5  -2  -2   18.09    1.85
  -5   2  -2   21.61    2.38
   5  -2   2   18.40    2.10
   5  -2   2   14.48    1.42
   5   2   2   25.58    2.85
  -5  -2  -3  459.77    6.62
  -5  -2  -3  368.95    4.45
  -5   2  -3  449.27    6.45
   5  -2   3  410.62    6.04
   5  -2   3  316.54    3.97
   5   2   3  454.77    6.61
  -5  -2  -4   31.29    3.09
  -5  -2  -4   23.36    2.06
  -5   2  -4   24.56    3.01
   5  -2   4   19.17    2.18
   5  -2   4   12.17    1.46
   5   2   4   27.56    3.08
  -5  -2  -5   51.77    3.54
  -5  -2  -5   38.41    2.26
  -5   2  -5   50.87    3.45
   5  -2   5   45.38    3.16
   5  -2   5   35.81    2.13
   5   2   5   48.32    3.48
  -5  -2  -6   -0.40    1.80
  -5  -2  -6    0.92    1.29
  -5   2  -6   -0.63    1.92
   5  -2   6    1.80    1.70
   5  -2   6    2.38    1.28
   5   2   6   -0.51    1.80
  -5  -2  -7    0.34    1.95
  -5  -2  -7    2.08    1.34
  -5   2  -7    4.68    2.16
   5  -2   7    3.07    1.39
   5   2   7    1.07    2.05
  -5  -2  -8    0.10    2.20
  -5  -2  -8    1.59    1.41
  -5   2  -8    2.86    2.20
   5  -2   8    2.19    1.50
   5   2   8    3.21    2.28
  -5  -2  -9   21.62    3.13
  -5  -2  -9   12.79    1.77
  -5   2  -9   18.92    2.97
   5  -2   9   13.61    1.89
   5   2   9   19.47    3.00
   5   2   9   14.96    1.78
  -5  -2 -10    4.35    2.65
  -5  -2 -10    1.90    1.55
  -5   2 -10    2.45    2.52
  -5   2 -10    0.46    1.82
   5  -2  10    0.66    1.64
   5   2  10    0.16    2.45
   5   2  10   -0.50    2.35
   5   2  10    1.02    1.48
  -5  -2 -11   29.48    3.66
  -5  -2 -11   22.22    2.38
  -5   2 -11   30.96    3.71
  -5   2 -11   28.35    3.12
   5  -2  11   25.21    2.72
   5   2  11   30.72    3.63
   5   2  11   33.44    3.82
   5   2  11   20.46    2.44
  -5  -2 -12    4.24    1.72
  -5   2 -12    6.19    3.01
  -5   2 -12    3.45    1.90
   5  -2  12    3.76    1.93
   5   2  12    4.65    1.82
  -5  -2 -13   57.73    2.94
  -5   2 -13   82.82    5.60
  -5   2 -13   72.83    3.85
   5  -2  13   62.12    3.42
   5   2  13   66.28    3.20
  -5   2 -14   -1.12    3.21
  -5   2 -14    0.89    2.01
   5  -2  14    0.52    2.08
   5   2  14    0.30    1.92
   5   2  14   -1.93    1.76
  -5   2 -15   -0.93    3.34
   5  -2  15   -1.48    2.14
   5   2  15    2.29    2.10
   5   2  15    1.83    1.90
  -5   2 -16   -2.14    3.56
   5  -2  16   -1.32    2.25
   5   2  16   -0.16    1.97
  -5   2 -17    7.62    4.03
   5  -2  17    5.45    2.53
   5   2  17    6.91    2.17
  -5   2 -18   -2.47    3.86
   5  -2  18   -3.52    2.41
   5   2  18   -1.27    2.07
  -5   2 -19   16.62    4.78
   5  -2  19   12.09    2.98
   5   2  19    9.79    2.49
  -5   2 -20    0.57    4.41
   5  -2  20   -2.37    2.63
  -5   2 -21    8.27    4.99
   5  -2  21   10.10    3.21
  -5  -3  25    8.12    3.18
   5   3 -25   14.40    4.90
  -5   3  24    1.08    2.41
   5   3 -24    2.47    4.33
  -5   3  23    0.22    2.23
   5   3 -23   -3.82    3.99
  -5   3  22    0.94    2.14
   5   3 -22   -2.65    3.68
  -5   3  21    2.53    2.09
   5   3 -21    4.03    3.70
  -5   3  20    1.63    2.01
   5   3 -20    0.53    3.35
  -5   3  19    1.53    1.95
   5   3 -19    4.74    3.28
  -5   3  18    1.49    1.80
   5   3 -18   -1.76    2.98
  -5   3  17   -1.90    1.66
   5   3 -17   -0.91    2.78
  -5   3  16   22.62    2.60
   5  -3 -16   22.67    2.57
   5   3 -16   28.96    3.58
  -5   3  15   35.61    2.66
   5  -3 -15   32.29    2.71
   5   3 -15   41.13    4.28
  -5   3  14   18.30    3.12
  -5   3  14   12.49    1.77
   5  -3 -14   19.87    3.26
   5  -3 -14   12.34    1.88
   5   3 -14   13.56    2.73
  -5   3  13   82.19    4.67
   5  -3 -13   85.60    4.94
   5  -3 -13   58.67    2.82
   5   3 -13   78.59    4.17
  -5   3  12  113.02    4.89
  -5   3  12   93.44    2.85
   5  -3 -12  114.01    5.03
   5  -3 -12   83.30    3.00
   5   3 -12  109.48    4.30
  -5   3  11  219.15    5.81
   5  -3 -11  218.28    5.81
   5  -3 -11  175.02    3.71
   5   3 -11  189.97    4.83
  -5   3  10  122.87    4.71
   5  -3 -10  117.66    4.57
   5  -3 -10   87.91    2.87
   5   3 -10  106.81    3.87
   5   3 -10  110.97    3.69
  -5   3   9  247.64    5.72
   5  -3  -9  242.86    5.64
   5  -3  -9  187.02    3.62
   5   3  -9  228.11    4.83
   5   3  -9  218.38    4.55
  -5   3   8   34.94    3.21
   5  -3  -8   38.21    3.28
   5  -3  -8   25.83    2.01
   5   3  -8   34.88    2.82
   5   3  -8   33.94    2.52
  -5   3   7   57.84    3.42
   5  -3  -7   58.72    3.42
   5  -3  -7   41.46    2.16
   5   3  -7   50.59    2.89
   5   3  -7   50.73    2.68
  -5   3   6    1.63    1.67
   5  -3  -6    1.44    1.58
   5  -3  -6    1.70    1.10
   5   3  -6    0.98    1.46
   5   3  -6    2.11    1.32
  -5   3   5    2.93    1.69
   5  -3  -5    3.10    1.61
   5  -3  -5    2.12    1.09
   5   3  -5    3.31    1.47
   5   3  -5    2.40    1.39
  -5   3   4   50.66    3.20
   5  -3  -4   47.28    2.93
   5  -3  -4   33.12    1.90
   5   3  -4   42.77    2.75
   5   3  -4   39.35    2.48
  -5  -3   3   15.00    1.92
  -5   3   3   28.43    2.98
   5  -3  -3   24.15    2.55
   5  -3  -3   20.37    1.75
   5   3  -3   15.48    2.00
   5   3  -3   15.54    1.79
  -5  -3   2   25.03    2.63
  -5   3   2   22.08    2.29
   5  -3  -2   21.85    2.57
   5  -3  -2   15.84    1.68
   5   3  -2   27.99    2.65
   5   3  -2    0.30    0.84
  -5  -3   1  150.92    3.92
  -5   3   1  157.71    4.23
   5  -3  -1  138.61    3.84
   5  -3  -1  110.04    2.52
   5   3  -1  152.36    4.07
   5   3  -1   -0.08    0.36
  -5  -3   0   31.93    2.74
  -5  -3   0   24.57    1.69
  -5   3   0   32.14    2.58
  -5   3   0   33.99    2.97
   5  -3   0   36.05    2.73
   5  -3   0   26.27    1.74
   5   3   0   28.02    2.91
   5   3   0   18.75    1.94
  -5  -3  -1    0.07    1.52
  -5  -3  -1   -0.12    1.02
  -5   3  -1    1.55    1.24
  -5   3  -1    2.06    1.65
   5  -3   1    1.62    1.41
   5  -3   1    1.60    0.98
   5   3   1    0.48    1.59
   5   3   1    0.73    1.46
  -5  -3  -2    4.21    1.72
  -5  -3  -2    3.48    1.22
  -5   3  -2    0.11    0.86
  -5   3  -2    5.36    1.82
   5  -3   2    4.30    1.56
   5  -3   2    4.17    1.09
   5   3   2    3.70    1.75
  -5  -3  -3   27.34    2.96
  -5  -3  -3   19.50    1.98
  -5   3  -3    0.33    0.65
  -5   3  -3   23.81    2.48
   5  -3   3   21.54    2.26
   5   3   3   22.62    2.47
  -5  -3  -4  141.12    4.47
  -5  -3  -4  113.16    3.05
  -5   3  -4  144.04    4.41
   5  -3   4  130.55    4.02
   5  -3   4  101.90    2.58
   5   3   4  145.59    4.51
  -5  -3  -5  279.06    5.84
  -5  -3  -5  222.49    3.96
  -5   3  -5  284.06    5.65
   5  -3   5  206.10    3.42
   5   3   5  276.81    5.92
  -5  -3  -6  190.74    5.24
  -5  -3  -6  149.89    3.53
  -5   3  -6  186.71    5.06
   5  -3   6  138.85    3.09
   5   3   6  196.21    5.48
  -5  -3  -7  402.20    7.33
  -5  -3  -7  318.47    4.83
  -5   3  -7  415.23    7.02
   5  -3   7  309.58    4.35
   5   3   7  424.96    7.57
  -5  -3  -8   75.38    3.07
  -5   3  -8  103.90    4.70
   5  -3   8   79.59    2.89
   5   3   8  105.36    4.96
  -5  -3  -9   97.07    3.37
  -5   3  -9  138.18    5.22
   5  -3   9  102.55    3.26
   5   3   9  140.27    5.58
   5   3   9  139.35    5.69
  -5  -3 -10   44.70    2.86
  -5   3 -10   65.74    4.67
  -5   3 -10   51.06    3.71
   5  -3  10   47.72    2.88
   5   3  10   74.71    4.95
   5   3  10   63.54    5.06
  -5  -3 -11   75.63    3.24
  -5   3 -11  116.04    5.54
  -5   3 -11   95.68    4.30
   5  -3  11   86.24    3.43
   5   3  11  110.59    5.62
   5   3  11  118.40    5.91
  -5  -3 -12    1.07    1.77
  -5   3 -12    1.24    2.87
  -5   3 -12    1.35    2.03
   5  -3  12    0.26    1.86
   5   3  12    3.08    2.82
   5   3  12    2.10    2.99
  -5  -3 -13    3.43    1.94
  -5   3 -13    0.59    3.13
  -5   3 -13    3.59    2.20
   5  -3  13    1.21    2.01
  -5   3 -14    3.98    3.44
  -5   3 -14    5.47    2.30
   5  -3  14    1.84    2.13
  -5   3 -15    1.33    3.45
  -5   3 -15    2.33    2.19
   5  -3  15    0.87    2.21
  -5   3 -16    9.09    3.92
   5  -3  16    8.81    2.52
  -5   3 -17    0.96    3.83
   5  -3  17    1.42    2.42
  -5   3 -18   -4.46    3.90
   5  -3  18   -0.21    2.55
  -5   3 -19   -3.18    4.17
   5  -3  19   -0.40    2.71
  -5   3 -20    1.71    4.57
   5  -3  20    1.11    2.85
  -5   3 -21    9.25    4.94
   5  -3  21    3.55    3.01
   5   4 -24   30.42    5.07
   5   4 -23    8.55    4.30
   5   4 -22   10.18    4.14
   5   4 -21    2.21    3.71
   5   4 -20    0.11    3.26
   5   4 -19    0.66    3.11
   5  -4 -18    0.91    1.98
   5   4 -18   -1.55    2.88
   5   4 -17    9.65    3.20
   5   4 -16   67.94    4.82
  -5   4  15   25.09    3.78
   5  -4 -15   10.74    2.05
   5   4 -15   19.05    2.97
  -5   4  14   73.03    5.11
   5  -4 -14   51.54    3.02
   5   4 -14   73.05    4.41
  -5   4  13   14.06    3.00
   5  -4 -13    8.55    1.85
   5   4 -13   12.09    2.45
  -5   4  12   36.67    4.21
   5  -4 -12   25.98    2.61
   5   4 -12   37.11    3.48
  -5   4  11   69.53    4.44
   5  -4 -11   49.11    2.75
   5   4 -11   62.77    3.52
  -5   4  10   38.84    3.91
   5  -4 -10   28.27    2.39
   5   4 -10   33.25    2.95
   5   4 -10   36.09    2.63
  -5   4   9    8.86    2.28
   5  -4  -9    8.96    2.30
   5  -4  -9    7.10    1.52
   5   4  -9    8.69    1.88
   5   4  -9    7.89    1.65
  -5   4   8    0.04    1.88
   5  -4  -8    2.02    1.84
   5  -4  -8    1.49    1.26
   5   4  -8    1.84    1.54
   5   4  -8   -0.47    1.33
  -5   4   7    5.82    2.01
   5  -4  -7    5.72    1.98
   5  -4  -7    3.90    1.29
   5   4  -7    5.44    1.64
   5   4  -7    4.32    1.48
  -5   4   6  112.14    4.33
   5  -4  -6  116.86    4.16
   5  -4  -6   79.86    2.59
   5   4  -6  106.10    3.49
   5   4  -6  107.37    3.30
  -5   4   5  190.75    5.00
   5  -4  -5  178.66    4.67
   5  -4  -5  130.56    2.95
   5   4  -5  163.71    3.96
   5   4  -5  161.24    3.77
  -5   4   4   93.69    3.71
  -5   4   4  104.37    4.01
   5  -4  -4   99.91    3.72
   5  -4  -4   71.67    2.35
   5   4  -4   94.20    3.32
   5   4  -4   92.94    3.13
  -5   4   3   21.58    2.24
  -5   4   3   39.46    3.24
   5  -4  -3   38.05    2.90
   5   4  -3   34.11    2.82
   5   4  -3   32.32    2.58
  -5   4   2    0.20    0.45
  -5   4   2   24.77    3.09
   5  -4  -2   17.60    2.08
   5   4  -2   22.40    2.60
   5   4  -2   23.71    2.41
  -5   4   1   -0.04    0.60
  -5   4   1   84.34    3.68
   5  -4  -1   77.43    3.28
   5   4  -1   87.80    3.58
   5   4  -1   92.60    3.47
  -5   4   0   35.30    2.29
  -5   4   0   47.72    3.26
   5  -4   0   49.10    2.93
   5   4   0   45.14    3.20
   5   4   0   47.55    2.99
  -5  -4  -1   49.77    3.23
  -5   4  -1   35.84    2.51
  -5   4  -1   46.09    3.22
   5   4   1   49.45    3.26
  -5  -4  -2  172.11    5.03
  -5  -4  -2  136.55    2.94
  -5   4  -2  148.23    3.94
  -5   4  -2  169.85    4.54
   5   4   2  164.16    4.56
   5   4   2   -0.14    0.48
  -5  -4  -3   23.88    2.02
  -5   4  -3   28.98    2.54
  -5   4  -3   34.44    3.26
   5   4   3   29.01    3.26
  -5  -4  -4   -0.56    1.30
  -5   4  -4    0.53    1.43
  -5   4  -4   -0.13    1.85
   5   4   4   -1.83    1.78
  -5  -4  -5    0.59    1.44
  -5   4  -5    0.52    2.01
   5   4   5    1.84    2.08
  -5  -4  -6   47.03    2.75
  -5   4  -6   59.05    3.88
   5   4   6   67.31    4.35
  -5  -4  -7   22.17    2.61
  -5   4  -7   29.95    3.65
   5   4   7   33.56    3.44
  -5  -4  -8   72.54    3.28
  -5   4  -8   94.54    4.61
   5   4   8   99.20    5.11
   5   4   8  100.31    5.26
  -5  -4  -9    8.44    1.97
  -5   4  -9   10.25    2.86
  -5   4  -9   10.59    2.53
   5   4   9   16.07    3.13
   5   4   9   12.27    3.16
  -5  -4 -10   93.91    3.66
  -5   4 -10  132.71    5.49
  -5   4 -10  110.22    4.74
   5   4  10  135.02    5.94
   5   4  10  145.65    6.27
  -5  -4 -11    6.14    1.96
  -5   4 -11    7.13    2.86
  -5   4 -11    8.03    2.44
   5   4  11    7.14    2.88
   5   4  11    8.02    3.15
  -5  -4 -12   27.29    2.96
  -5   4 -12   39.55    4.88
  -5   4 -12   33.86    3.80
   5   4  12   43.10    5.07
   5   4  12   43.15    5.32
  -5  -4 -13    1.78    1.98
  -5   4 -13    3.63    3.25
  -5   4 -13    5.70    2.47
   5   4  13    5.68    3.23
   5   4  13    1.70    3.56
  -5  -4 -14   11.75    2.40
  -5   4 -14   18.41    3.88
  -5   4 -14   14.57    2.86
  -5  -4 -15    0.01    2.11
  -5   4 -15    1.59    3.54
  -5   4 -15   -1.31    2.29
  -5  -4 -16    0.45    2.21
  -5   4 -16    1.88    3.73
  -5   4 -16   -0.01    2.52
  -5   4 -17    4.24    4.08
  -5   4 -18   11.94    4.41
  -5   4 -19   -0.13    4.32
  -5   4 -20   50.35    6.15
   5  -4  20   31.35    4.31
   5   5 -23    1.71    3.97
   5   5 -22    0.23    3.72
   5   5 -21    1.14    3.51
   5  -5 -20    4.85    2.36
   5   5 -20    5.52    3.45
   5   5 -19   -0.42    3.04
   5  -5 -18    2.01    2.14
   5   5 -18    3.37    3.00
   5  -5 -17    9.07    2.24
   5   5 -17   14.77    3.31
  -5   5  16    6.22    3.60
   5  -5 -16    2.99    2.01
   5   5 -16    8.18    2.99
  -5   5  15    0.86    3.15
   5  -5 -15    0.62    1.89
   5   5 -15    1.54    2.47
  -5   5  14   28.66    3.95
   5  -5 -14   19.14    2.34
   5   5 -14   25.71    3.01
  -5   5  13   37.56    4.65
   5  -5 -13   31.67    2.93
   5   5 -13   45.85    3.70
  -5   5  12  228.91    6.72
   5  -5 -12  159.42    4.20
   5   5 -12  197.32    4.97
  -5   5  11   82.39    4.91
   5  -5 -11   56.35    3.05
   5   5 -11   66.14    3.52
  -5   5  10  120.23    5.12
   5  -5 -10   86.39    3.24
   5   5 -10  103.34    3.71
   5   5 -10  109.28    3.65
  -5   5   9    0.31    2.14
   5  -5  -9   -0.18    1.42
   5   5  -9    0.48    1.64
   5   5  -9    1.44    1.46
  -5   5   8   27.66    3.10
   5  -5  -8   19.18    2.20
   5   5  -8   19.74    2.14
   5   5  -8   14.75    1.79
  -5   5   7   24.18    2.92
   5  -5  -7   17.42    2.07
   5   5  -7   21.91    2.62
   5   5  -7   19.51    2.31
  -5   5   6  187.06    5.16
   5  -5  -6  137.97    3.17
   5   5  -6  167.38    4.02
   5   5  -6  174.13    3.88
  -5   5   5   11.37    2.36
   5  -5  -5    9.17    1.38
   5   5  -5    6.63    1.70
   5   5  -5    4.84    1.57
  -5   5   4   17.51    2.50
   5  -5  -4   12.46    1.41
   5   5  -4   16.17    1.98
   5   5  -4   16.81    1.91
  -5   5   3   75.89    3.67
  -5   5   3   79.21    3.90
   5   5  -3   69.87    3.20
   5   5  -3   75.09    3.05
  -5   5   2   39.82    2.80
  -5   5   2   42.95    3.40
   5   5  -2   37.85    2.86
   5   5  -2   40.03    2.75
  -5   5   1   21.25    2.52
  -5   5   1   29.13    2.82
   5   5  -1   16.72    2.21
   5   5  -1   16.04    2.01
  -5   5   0    2.77    1.60
  -5   5   0    4.86    1.95
   5   5   0    1.71    1.74
   5   5   0    1.41    1.54
  -5   5  -1   53.11    2.95
  -5   5  -1   64.05    3.59
   5   5   1   63.45    3.59
   5   5   1   66.95    3.39
  -5   5  -2   22.48    2.50
  -5   5  -2   28.93    3.18
   5   5   2   11.76    2.21
  -5  -5  -3   29.07    2.19
  -5   5  -3   34.79    3.34
   5   5   3   34.49    3.54
  -5  -5  -4   64.10    2.71
  -5   5  -4   71.13    3.85
   5   5   4   83.79    4.32
  -5  -5  -5    4.03    1.64
  -5   5  -5    2.27    2.09
   5   5   5    5.25    2.38
  -5  -5  -6   40.70    2.80
  -5   5  -6   54.61    3.94
   5   5   6   56.32    4.44
  -5  -5  -7  151.88    3.99
  -5   5  -7  163.28    5.20
   5   5   7  200.84    6.17
  -5  -5  -8  228.22    4.77
  -5   5  -8  266.41    6.22
  -5   5  -8  245.99    6.41
   5   5   8  305.58    7.33
   5   5   8  312.02    7.57
  -5  -5  -9   10.58    2.18
  -5   5  -9   12.04    2.83
  -5   5  -9   17.69    2.94
   5   5   9   15.91    3.10
   5   5   9   13.84    3.32
  -5  -5 -10   24.31    3.00
  -5   5 -10   28.60    3.48
  -5   5 -10   29.89    3.35
   5   5  10   34.43    3.96
   5   5  10   38.23    4.24
  -5  -5 -11    0.87    1.99
  -5   5 -11    3.48    2.92
  -5   5 -11    2.21    2.37
   5   5  11    3.40    2.91
   5   5  11    4.60    3.20
  -5  -5 -12    0.50    2.03
  -5   5 -12   -0.69    3.00
  -5   5 -12    0.22    2.39
   5   5  12   -1.29    2.87
   5   5  12   -1.13    3.24
  -5  -5 -13    0.25    2.09
  -5   5 -13   -0.48    3.15
  -5   5 -13    0.47    2.49
   5   5  13   -2.32    2.96
   5   5  13    0.93    3.49
  -5  -5 -14   12.98    2.54
  -5   5 -14   21.91    3.96
  -5   5 -14   16.07    3.25
  -5  -5 -15    2.85    2.30
  -5   5 -15    3.75    3.59
  -5   5 -15   -0.16    2.68
  -5  -5 -16    0.85    2.38
  -5   5 -16    2.77    3.75
  -5   5 -16    3.74    2.84
  -5  -5 -17   -0.54    2.34
  -5   5 -17    1.08    4.03
  -5   5 -17    3.66    3.02
  -5   5 -18   -1.68    4.03
  -5   5 -19    1.21    4.24
   5   6 -22    0.83    3.77
   5   6 -21    4.71    3.55
   5  -6 -20    0.49    2.35
   5   6 -20    1.24    3.36
   5  -6 -19   -0.06    2.28
   5   6 -19   -3.06    3.09
   5  -6 -18    1.13    2.20
   5   6 -18   -0.45    2.84
   5  -6 -17   10.05    2.48
   5   6 -17   14.77    3.15
  -5   6  16   13.08    3.94
   5  -6 -16    5.12    2.31
   5   6 -16    8.68    2.88
  -5   6  15  119.44    6.83
   5  -6 -15   73.50    3.88
   5   6 -15  112.41    4.93
  -5   6  14    4.96    3.36
   5  -6 -14    3.40    2.03
  -5   6  13   31.11    4.12
   5  -6 -13   22.62    2.52
  -5   6  12    0.33    2.79
   5  -6 -12    0.14    1.80
  -5   6  11    6.97    2.85
   5  -6 -11    4.53    1.84
  -5   6  10    3.41    2.59
   5  -6 -10    1.26    1.59
  -5   6   9   94.80    5.05
   5  -6  -9   67.93    3.05
  -5   6   8   42.08    4.19
   5  -6  -8   30.58    2.50
  -5   6   7  116.54    4.97
   5  -6  -7   87.53    3.00
  -5   6   6    0.62    2.19
  -5   6   5  183.27    5.31
   5   6  -5  147.57    3.88
  -5   6   4   11.56    2.44
  -5   6   3  106.37    4.36
   5   6  -3   77.88    3.38
   5   6  -3   92.92    3.39
  -5   6   2    6.56    2.17
   5   6  -2    5.21    1.81
   5   6  -2    3.01    1.66
  -5   6   1   90.50    4.09
   5   6  -1   76.76    3.78
   5   6  -1   84.78    3.47
  -5   6   0   28.78    3.49
   5   6   0   16.99    2.36
  -5   6  -1   99.89    4.15
   5   6   1   83.66    4.03
  -5   6  -2   45.49    3.56
   5   6   2   35.35    3.59
  -5   6  -3   33.40    3.42
   5   6   3   34.84    3.74
  -5   6  -4    4.99    2.12
   5   6   4    5.34    2.38
  -5  -6  -5   70.46    3.07
  -5   6  -5   81.14    4.12
   5   6   5   88.74    4.79
  -5  -6  -6    3.71    1.77
  -5   6  -6    1.34    2.26
   5   6   6    2.82    2.55
  -5  -6  -7   -1.77    1.73
  -5   6  -7   -2.29    2.21
  -5   6  -7   -1.02    2.34
   5   6   7   -0.16    2.56
  -5  -6  -8    5.31    2.00
  -5   6  -8    6.25    2.64
  -5   6  -8    5.29    2.60
   5   6   8    7.17    3.00
   5   6   8    9.03    3.27
  -5  -6  -9   29.13    3.11
  -5   6  -9   35.37    4.24
  -5   6  -9   34.21    4.13
   5   6   9   39.52    4.23
   5   6   9   42.52    4.46
  -5  -6 -10    7.61    2.21
  -5   6 -10   13.27    3.01
  -5   6 -10    7.57    2.78
   5   6  10    8.74    3.27
   5   6  10   12.75    3.72
  -5  -6 -11   39.68    3.47
  -5   6 -11   52.23    4.80
  -5   6 -11   43.77    4.62
   5   6  11   53.44    5.55
   5   6  11   63.52    5.89
  -5  -6 -12    5.47    2.35
  -5   6 -12    8.94    3.24
  -5   6 -12   10.74    3.10
   5   6  12    7.80    3.42
   5   6  12    6.56    3.66
  -5  -6 -13    4.76    2.42
  -5   6 -13    2.17    3.27
  -5   6 -13    4.68    2.92
   5   6  13    6.70    3.53
   5   6  13    8.63    3.94
  -5  -6 -14    3.00    2.43
  -5   6 -14    1.40    3.43
  -5   6 -14    8.01    3.13
   5   6  14    9.25    3.84
   5   6  14    6.39    4.03
  -5  -6 -15    0.82    2.39
  -5   6 -15    2.93    3.67
  -5   6 -15    1.12    2.88
  -5  -6 -16    5.08    2.64
  -5   6 -16    5.63    3.97
  -5   6 -16    3.70    3.31
  -5  -6 -17   -1.34    2.51
  -5   6 -17   -1.95    3.80
  -5   6 -17    0.93    3.18
  -5  -6 -18    0.72    2.70
  -5   6 -18   -1.39    4.11
  -5  -6 -19   13.37    2.99
  -5   6 -19   28.04    5.14
   5  -7 -21    4.32    2.64
   5  -7 -20    5.41    2.63
   5  -7 -19   -0.62    2.41
   5  -7 -18    3.85    2.56
  -5   7  17    1.31    4.06
   5  -7 -17    1.04    2.36
  -5   7  16    6.12    4.10
   5  -7 -16    5.09    2.43
  -5   7  15   18.61    4.31
   5  -7 -15   11.30    2.58
  -5   7  14    3.81    3.65
   5  -7 -14    1.47    2.12
  -5   7  13  100.58    6.53
   5  -7 -13   63.48    3.67
  -5   7  12   22.56    3.81
   5  -7 -12   13.61    2.26
  -5   7  11  119.27    6.08
   5  -7 -11   81.64    3.65
  -5   7  10   79.29    5.52
   5  -7 -10   47.21    3.11
  -5   7   9  159.30    6.14
   5  -7  -9  106.43    3.65
  -5   7   8   46.28    4.65
   5  -7  -8   30.66    2.69
  -5   7   7   42.17    4.48
   5  -7  -7   31.31    2.54
  -5   7   6   34.24    3.50
  -5   7   5   11.57    2.70
  -5   7   4    2.33    2.26
  -5   7   3   -0.01    2.14
  -5   7   2   -1.36    2.11
   5   7  -2    0.74    1.75
  -5   7   1    2.05    2.20
   5   7  -1    3.09    2.01
  -5   7   0   30.43    3.01
   5   7   0   28.09    2.81
  -5   7  -1   19.11    2.65
   5   7   1   19.16    2.63
  -5   7  -2   10.41    2.51
   5   7   2    9.12    2.44
  -5   7  -3   75.60    4.07
   5   7   3   73.57    4.35
  -5   7  -4    7.45    2.31
   5   7   4    2.09    2.41
  -5   7  -5  119.73    4.56
  -5   7  -5  115.26    5.46
   5   7   5  130.60    5.44
  -5  -7  -6    7.28    1.97
  -5   7  -6   10.81    2.50
  -5   7  -6    7.72    2.79
   5   7   6    9.16    2.98
  -5  -7  -7   60.85    3.38
  -5   7  -7   75.72    4.42
  -5   7  -7   68.56    4.89
   5   7   7   73.37    5.28
  -5  -7  -8   21.77    2.58
  -5   7  -8   23.88    3.19
  -5   7  -8   24.81    3.50
   5   7   8   29.33    3.97
   5   7   8   30.33    4.11
  -5  -7  -9   45.38    3.47
  -5   7  -9   55.73    4.57
  -5   7  -9   53.64    4.83
   5   7   9   69.52    5.62
   5   7   9   70.83    5.94
  -5  -7 -10   -1.22    2.04
  -5   7 -10    2.48    2.83
  -5   7 -10    5.03    2.91
   5   7  10    4.32    3.24
   5   7  10    6.81    3.67
  -5  -7 -11    4.37    2.39
  -5   7 -11    3.78    3.04
  -5   7 -11    5.63    3.07
   5   7  11    2.57    3.31
   5   7  11    4.59    3.80
  -5  -7 -12   10.48    2.65
  -5   7 -12    9.68    3.36
  -5   7 -12    7.83    3.22
   5   7  12   17.65    4.08
   5   7  12   15.70    4.29
  -5  -7 -13    0.54    2.38
  -5   7 -13   -0.02    3.20
  -5   7 -13    1.63    3.15
   5   7  13    6.09    3.66
   5   7  13   -2.53    3.82
  -5  -7 -14   -1.11    2.44
  -5   7 -14   -3.01    3.31
  -5   7 -14   -1.13    3.04
   5   7  14    2.17    3.78
   5   7  14   -0.23    4.07
  -5  -7 -15    1.90    2.64
  -5   7 -15    2.08    3.59
  -5   7 -15    0.25    3.25
   5   7  15    2.93    3.92
   5   7  15   -3.32    4.42
  -5  -7 -16    0.30    2.68
  -5   7 -16    3.10    3.88
  -5   7 -16   -1.98    3.23
  -5  -7 -17    1.53    2.80
  -5   7 -17    0.18    3.85
  -5   7 -17   -2.49    3.39
   5  -8 -20   -1.39    2.61
   5  -8 -19    2.77    2.83
   5  -8 -18   15.98    3.09
  -5   8  17    1.50    4.34
   5  -8 -17    4.32    2.68
  -5   8  16   23.75    4.97
   5  -8 -16   13.98    2.84
  -5   8  15    5.26    4.11
   5  -8 -15    1.60    2.34
  -5   8  14   12.44    4.12
   5  -8 -14    9.28    2.52
  -5   8  13    5.47    3.83
   5  -8 -13    3.60    2.20
  -5   8  12    5.07    3.49
   5  -8 -12    1.03    2.01
  -5   8  11   13.95    3.77
   5  -8 -11   12.30    2.23
  -5   8  10   13.41    3.55
   5  -8 -10    9.97    2.14
  -5   8   9   42.83    5.23
   5  -8  -9   23.70    2.81
  -5   8   8  194.12    6.68
  -5   8   7   51.60    4.86
  -5   8   6  178.79    5.98
  -5   8   5   23.23    3.12
  -5   8   4   68.21    4.56
  -5   8   3   20.22    2.94
  -5   8   2   16.05    2.74
  -5   8   1   61.05    4.30
  -5   8   0   33.37    3.91
   5   8   0   21.79    2.83
  -5   8  -1   79.06    4.35
   5   8   1   76.00    4.23
  -5   8  -2  156.60    5.03
   5   8   2  139.42    5.02
  -5   8  -3   81.52    4.23
  -5   8  -3   78.63    5.21
   5   8   3   80.83    4.63
  -5   8  -4  170.16    6.47
   5   8   4  183.11    5.86
  -5   8  -5   11.18    3.14
   5   8   5    9.59    2.95
  -5   8  -6   14.63    3.27
   5   8   6   16.74    3.40
  -5   8  -7    4.37    2.83
   5   8   7    0.78    2.98
  -5   8  -8    3.63    2.96
   5   8   8    3.52    3.30
  -5  -8  -9   12.48    2.51
  -5   8  -9   17.97    3.63
   5   8   9   15.85    3.85
   5   8   9   16.66    4.16
  -5  -8 -10    3.27    2.44
  -5   8 -10    6.08    3.21
   5   8  10    3.31    3.48
   5   8  10    9.30    3.97
  -5  -8 -11    9.81    2.71
  -5   8 -11   11.50    3.58
   5   8  11   16.92    4.00
   5   8  11   16.86    4.45
  -5  -8 -12   16.97    3.03
  -5   8 -12   23.42    4.08
   5   8  12   25.98    4.52
   5   8  12   24.45    4.87
  -5  -8 -13    2.17    2.65
  -5   8 -13    1.61    3.38
  -5   8 -13    3.59    3.41
   5   8  13    5.79    3.93
   5   8  13    3.45    4.30
  -5  -8 -14    8.08    2.94
  -5   8 -14   12.05    3.94
   5   8  14   14.18    4.50
   5   8  14   12.03    4.76
  -5  -8 -15    0.26    2.86
  -5   8 -15    3.95    3.77
  -5   8 -15    2.57    3.74
   5   8  15    0.65    4.19
   5   8  15    4.12    4.73
  -5  -8 -16   -0.66    2.85
  -5   8 -16    5.31    3.87
  -5   9  18    0.77    4.84
   5  -9 -18    0.03    2.80
  -5   9  17   -3.13    4.40
   5  -9 -17   -1.13    2.68
  -5   9  16    3.16    4.50
   5  -9 -16    3.34    2.74
  -5   9  15    0.24    4.16
   5  -9 -15    2.25    2.58
  -5   9  14   33.70    5.13
   5  -9 -14   20.24    2.96
  -5   9  13    4.15    3.99
   5  -9 -13    1.37    2.29
  -5   9  12   45.64    5.11
   5  -9 -12   36.79    3.59
  -5   9  11    3.92    3.67
   5  -9 -11    4.19    2.36
  -5   9  10  123.44    6.84
  -5   9   9   33.78    4.22
  -5   9   8   83.37    5.86
  -5   9   7    4.75    3.08
  -5   9   6   29.29    3.67
  -5   9   5    0.63    2.73
  -5   9   4    4.15    2.74
  -5   9   3    1.18    2.55
  -5   9   2    2.00    2.52
  -5   9   1    7.18    2.63
  -5   9  -1    8.77    3.23
  -5   9  -2   17.74    3.60
   5   9   2   16.22    3.00
  -5   9  -3    3.28    3.02
   5   9   3    3.21    2.73
  -5   9  -4   93.82    5.82
   5   9   4   96.53    5.25
  -5   9  -5   13.73    3.41
   5   9   5   14.06    3.18
  -5   9  -6   89.40    5.88
   5   9   6   93.81    5.67
  -5   9  -7    5.99    3.19
   5   9   7    6.49    3.29
  -5   9  -8   69.21    5.81
   5   9   8   82.22    5.97
  -5   9  -9    8.05    3.49
   5   9   9   11.01    3.73
  -5   9 -10   27.71    4.45
   5   9  10   29.16    4.61
  -5  -9 -11    6.23    2.83
  -5   9 -11    5.40    3.61
   5   9  11    9.98    4.03
   5   9  11    9.77    4.36
  -5  -9 -12    3.57    2.82
  -5   9 -12    4.35    3.64
   5   9  12    4.50    4.03
   5   9  12    4.04    4.49
  -5  -9 -13    0.70    2.77
  -5   9 -13    0.39    3.55
   5   9  13   -1.27    3.92
   5   9  13    1.58    4.46
  -5  -9 -14    0.30    2.85
  -5   9 -14    0.44    3.79
   5   9  14    2.19    4.17
   5   9  14   -0.34    4.48
  -5  10  16    2.87    4.75
   5 -10 -16    2.98    2.88
  -5  10  15   12.06    4.89
   5 -10 -15    7.86    2.91
  -5  10  14    9.12    4.59
   5 -10 -14    6.33    2.72
  -5  10  13   -1.81    4.13
   5 -10 -13    0.19    2.47
  -5  10  12   -1.70    3.90
  -5  10  11   -1.37    3.77
  -5  10  10    6.25    3.98
  -5  10   9   25.47    4.30
  -5  10   8   30.53    4.27
  -5  10   7   54.40    5.81
  -5  10   6   37.25    4.14
  -5  10   5   35.23    4.02
  -5  10   4   19.19    3.40
  -5  10   3    4.27    2.86
  -5  10   3    4.99    3.32
  -5  10   2    3.02    3.22
  -5  10   1   11.88    3.52
  -5  10   0    9.25    3.52
  -5  10  -1   61.57    5.50
  -5  10  -2   28.14    4.24
  -5  10  -3   80.36    6.04
   5  10   3   88.30    5.14
  -5  10  -4   36.62    4.49
   5  10   4   36.27    4.01
  -5  10  -5   34.09    4.41
   5  10   5   36.84    4.05
  -5  10  -6   10.98    3.68
   5  10   6   11.22    3.55
  -5  10  -7    3.40    3.52
   5  10   7    4.65    3.34
  -5  10  -8    2.23    3.56
   5  10   8    0.28    3.41
  -5  10  -9    2.02    3.53
   5  10   9    1.85    3.65
  -5  10 -10   -0.08    3.61
   5  10  10    3.42    3.79
  -5  10 -11   20.82    4.56
   5  10  11   25.74    4.87
  -5 -10 -12    5.23    3.09
  -5  10 -12    8.19    4.23
   5  10  12    6.79    4.26
  -5  11  13   64.58    7.50
  -5  11  12    3.43    4.21
  -5  11  11   36.02    5.17
  -5  11  10    5.06    4.14
  -5  11   9   87.33    6.93
  -5  11   9   81.46    6.04
  -5  11   8   24.13    4.37
  -5  11   8   18.11    3.94
  -5  11   7   21.73    4.21
  -5  11   7   13.57    3.83
  -5  11   6    8.68    3.73
  -5  11   6    8.38    3.62
  -5  11   5    0.91    3.35
  -5  11   5   -5.14    3.04
  -5  11   4   21.32    3.70
  -5  11   4   14.28    3.77
  -5  11   3    0.78    3.20
  -5  11   2   -0.89    3.19
  -5  11   1   14.74    3.76
  -5  11   0    1.47    3.40
  -5  11  -1    3.11    3.38
  -5  11  -2    6.98    3.54
  -5  11  -3    7.22    3.68
  -5  11  -4   14.89    4.02
   5  11   4   12.98    3.47
  -5  11  -5   65.30    6.39
   5  11   5   61.11    5.35
  -5  11  -6   10.12    4.13
   5  11   6    8.58    3.60
  -5  11  -7   55.93    6.45
   5  11   7   65.39    5.87
  -5  11  -8    7.70    4.00
   5  11   8    7.05    3.67
  -5  11  -9   29.70    5.00
   5  11   9   29.80    4.65
  -5  12   9    1.17    4.03
  -5  12   8   13.59    4.40
  -5  12   7   12.48    4.18
  -5  12   7   12.22    3.74
  -5  12   6   19.82    4.18
  -5  12   6   17.41    4.09
  -5  12   5   15.57    3.90
  -5  12   4    3.33    3.56
  -5  12   3    8.24    3.78
  -5  12   2    1.54    3.53
  -5  12   1    4.02    3.65
  -5  12   0   13.56    4.03
  -5  12  -1    0.38    3.54
  -5  12  -2   22.99    4.57
  -5  12  -3    6.48    3.99
  -5  12  -4   12.06    4.19
  -5  12  -5    4.82    3.89
  -6   0  25    1.80    2.62
  -6   0  24    7.81    2.68
  -6   0  23    0.32    2.30
   6   0 -23   -3.00    4.03
  -6   0  22   16.80    2.72
   6   0 -22   20.12    4.76
  -6   0  21    1.46    2.13
   6   0 -21    0.63    3.67
  -6   0  20   97.79    4.26
   6   0 -20  133.86    7.40
  -6   0  19    1.99    1.97
   6   0 -19    4.42    3.43
  -6   0  18   66.54    3.58
   6   0 -18   89.60    6.24
  -6   0  17    1.96    1.78
   6   0 -17    2.57    2.98
  -6   0  16   32.86    2.89
   6   0 -16   46.33    5.10
  -6   0  15   -1.29    1.52
   6   0 -15   -0.18    2.42
  -6   0  14    7.86    1.76
   6   0 -14    8.52    2.69
  -6   0  13   -0.11    1.39
   6   0 -13   -1.44    2.11
  -6   0  12    7.17    1.56
   6   0 -12   10.74    2.56
  -6   0  11    0.44    1.26
   6   0 -11    0.32    1.98
  -6   0  10   18.96    2.52
  -6   0  10   15.83    1.70
   6   0 -10   23.44    2.84
  -6   0   9   -0.50    1.71
  -6   0   9    0.35    1.16
   6   0  -9    0.85    1.78
  -6   0   8    7.12    2.06
  -6   0   8    4.96    1.33
   6   0  -8    7.82    2.05
  -6   0   7   -1.02    1.54
  -6   0   7    0.69    1.10
   6   0  -7    0.63    1.54
  -6   0   6  104.03    4.01
  -6   0   6   83.44    2.59
   6   0  -6  101.80    3.91
  -6   0   4  232.27    4.99
  -6   0   4  191.57    3.38
   6   0  -4  238.72    5.15
   6   0  -4  172.11    2.88
   6   0  -3    5.57    1.70
   6   0  -3    6.31    1.15
  -6   0   2  162.69    4.49
  -6   0   2  128.70    2.87
   6   0  -2  154.42    4.37
   6   0  -2  115.00    2.60
  -6   0   0  366.81    6.21
  -6   0   0  282.37    3.88
   6   0   0  347.80    6.03
   6   0   0  254.36    3.63
  -6   0  -1    1.70    1.14
   6   0   1    2.85    1.64
  -6   0  -2   26.56    3.31
  -6   0  -2   18.78    1.85
   6   0   2   24.86    2.67
   6   0   2   16.70    1.81
  -6   0  -3    0.96    1.91
   6   0   3   -0.64    1.67
   6   0   3   -1.27    1.14
  -6   0  -4    0.73    2.01
  -6   0  -4    1.95    1.21
   6   0   4    0.20    1.76
   6   0   4    0.28    1.21
  -6   0  -5   -0.91    2.02
   6   0   5    0.00    1.77
   6   0   5    0.80    1.26
  -6   0  -6   -0.64    2.21
  -6   0  -6   -0.70    1.18
   6   0   6    0.62    1.93
   6   0   6    1.20    1.32
  -6   0  -7   -0.56    2.23
   6   0   7    0.34    2.05
   6   0   7    0.25    1.34
  -6   0  -8   15.90    3.03
   6   0   8   11.13    1.80
  -6   0  -9    2.32    2.75
   6   0   9   -1.60    1.49
  -6   0 -10   47.01    4.84
   6   0  10   33.00    2.78
  -6   0 -11    0.31    2.94
   6   0  11    0.88    1.80
  -6   0 -12   70.34    5.55
   6   0  12   48.14    3.23
  -6   0 -13    4.02    3.35
   6   0  13    0.36    2.03
  -6   0 -14  171.85    7.37
   6   0  14  113.95    4.25
  -6   0 -15    0.75    3.55
   6   0  15    1.00    2.19
   6   0  16   24.39    3.02
   6   0  17    1.23    2.37
   6   0  18   15.60    2.94
   6   0  19    1.74    2.78
   6   0  20    4.42    2.91
  -6  -1  25    9.86    2.87
  -6   1  25    5.68    2.67
   6   1 -25    7.11    5.06
  -6  -1  24    0.24    2.48
  -6   1  24    1.71    2.44
   6   1 -24   -3.36    4.19
  -6  -1  23    3.60    2.43
  -6   1  23    3.82    2.41
   6   1 -23    3.24    4.19
  -6  -1  22    1.76    2.30
  -6   1  22    0.41    2.15
   6   1 -22   -1.66    3.87
  -6  -1  21    1.43    2.15
  -6   1  21    3.88    2.25
   6   1 -21    3.38    3.80
  -6  -1  20    0.28    1.99
  -6   1  20    0.98    2.06
   6  -1 -20   -1.25    3.51
   6   1 -20    1.58    3.61
  -6  -1  19    7.27    2.08
  -6   1  19    5.06    2.08
   6  -1 -19    5.85    3.54
   6   1 -19    8.93    3.62
  -6  -1  18   39.11    3.21
  -6   1  18   35.54    3.15
   6  -1 -18   55.96    5.76
   6   1 -18   56.27    5.62
  -6  -1  17   34.45    3.02
  -6   1  17   28.74    2.93
   6  -1 -17   42.55    5.30
   6   1 -17   40.19    4.39
  -6  -1  16   19.43    2.25
  -6   1  16   19.97    2.21
   6  -1 -16   25.54    3.88
   6   1 -16   23.14    3.58
  -6  -1  15   42.42    2.88
  -6   1  15   37.73    2.81
   6  -1 -15   52.49    4.99
   6   1 -15   56.25    4.81
  -6  -1  14   19.92    2.45
  -6   1  14   20.26    2.15
   6  -1 -14   23.52    3.37
   6   1 -14   23.43    3.33
  -6  -1  13   41.15    2.58
  -6   1  13   40.26    2.66
   6  -1 -13   50.28    4.51
   6   1 -13   50.18    4.33
  -6  -1  12    0.55    1.27
  -6   1  12   -0.32    1.36
   6  -1 -12    0.28    2.21
   6   1 -12    0.95    2.13
  -6  -1  11    3.28    1.32
  -6   1  11    6.53    2.22
  -6   1  11    3.26    1.39
   6  -1 -11    3.90    2.18
   6   1 -11    5.03    2.15
  -6  -1  10   25.03    2.09
  -6   1  10   41.34    3.56
  -6   1  10   29.35    2.19
   6  -1 -10   41.39    3.77
   6   1 -10   34.37    3.51
  -6  -1   9   47.89    3.56
  -6  -1   9   38.67    2.15
  -6   1   9   36.19    3.32
  -6   1   9   30.08    2.12
   6  -1  -9   40.00    3.56
   6   1  -9   47.34    3.57
  -6  -1   8  193.50    4.92
  -6  -1   8  167.73    3.35
  -6   1   8  241.24    5.62
  -6   1   8  185.98    3.53
   6  -1  -8  227.68    5.45
   6   1  -8  204.73    5.06
  -6  -1   7  180.97    4.71
  -6  -1   7  158.85    3.22
  -6   1   7  164.02    4.75
  -6   1   7  125.48    2.98
   6  -1  -7  157.96    4.65
   6  -1  -7  115.24    2.73
   6   1  -7  180.59    4.75
  -6  -1   6  265.27    5.37
  -6  -1   6  225.43    3.64
  -6   1   6  308.36    5.93
  -6   1   6  241.91    3.73
   6  -1  -6  278.15    5.62
   6  -1  -6  200.10    3.33
   6   1  -6  275.61    5.48
  -6  -1   5   70.06    3.40
  -6  -1   5   61.32    2.33
  -6   1   5   49.62    3.38
  -6   1   5   40.74    2.06
   6  -1  -5   50.65    3.25
   6  -1  -5   34.35    1.99
   6   1  -5   69.10    3.44
  -6  -1   4    1.84    1.51
  -6  -1   4    3.47    1.16
  -6   1   4    1.25    1.62
  -6   1   4    0.51    0.99
   6  -1  -4    2.45    1.58
   6  -1  -4    0.21    1.06
   6   1  -4    2.43    1.58
  -6  -1   3   72.22    3.42
  -6  -1   3   60.85    2.32
  -6   1   3   85.98    3.78
  -6   1   3   64.01    2.21
   6  -1  -3   79.78    3.59
   6  -1  -3   58.13    2.24
   6   1  -3   76.57    3.51
  -6  -1   2   20.44    2.35
  -6  -1   2   16.41    1.86
  -6   1   2    9.30    1.99
  -6   1   2    7.40    1.25
   6  -1  -2    7.66    1.88
   6  -1  -2    6.79    1.28
   6   1  -2   18.26    2.27
  -6  -1   1   12.05    2.09
  -6  -1   1   11.22    1.44
  -6   1   1   11.79    2.11
  -6   1   1   10.32    1.31
   6  -1  -1   10.07    1.93
   6  -1  -1    8.48    1.35
   6   1  -1   17.83    2.35
  -6  -1   0  170.32    4.67
  -6  -1   0  128.84    3.00
  -6   1   0  194.29    4.99
   6  -1   0  168.70    4.55
   6  -1   0  121.94    2.90
   6   1   0  170.80    4.62
  -6  -1  -1  224.61    5.30
  -6  -1  -1  180.02    3.41
  -6   1  -1  196.80    5.08
   6  -1   1  169.48    4.67
   6  -1   1  131.63    3.04
   6   1   1  215.61    5.12
   6   1   1  157.69    2.82
  -6  -1  -2  283.15    5.87
  -6  -1  -2  210.55    3.68
  -6   1  -2  309.47    6.10
   6  -1   2  278.09    5.64
   6  -1   2  208.24    3.64
   6   1   2  280.75    5.81
   6   1   2  191.36    3.15
  -6  -1  -3  247.81    5.69
  -6  -1  -3  188.62    3.54
  -6   1  -3  218.43    5.46
   6  -1   3  194.74    5.05
   6  -1   3  148.04    3.30
   6   1   3  241.60    5.65
   6   1   3  174.05    3.15
  -6  -1  -4   66.85    3.99
  -6  -1  -4   49.79    2.41
  -6   1  -4   75.34    4.13
   6  -1   4   66.73    3.78
   6  -1   4   49.48    2.47
   6   1   4   65.03    3.94
   6   1   4   47.94    2.21
  -6  -1  -5   75.46    4.24
  -6  -1  -5   56.19    2.51
  -6   1  -5   64.19    4.16
   6  -1   5   57.07    3.92
   6  -1   5   45.05    2.51
   6   1   5   68.30    4.12
   6   1   5   51.03    2.33
  -6  -1  -6   -1.34    2.22
  -6  -1  -6    0.17    1.34
  -6   1  -6    0.63    2.35
   6  -1   6   -1.82    1.95
   6  -1   6    1.31    1.46
   6   1   6   -2.25    2.00
   6   1   6   -1.20    1.31
  -6  -1  -7    4.05    2.59
  -6  -1  -7    5.24    1.56
  -6   1  -7    2.81    2.53
   6  -1   7    4.76    1.69
   6   1   7    2.89    2.32
   6   1   7    5.04    1.61
  -6  -1  -8   45.42    4.49
  -6  -1  -8   36.77    2.45
  -6   1  -8   49.18    4.41
   6  -1   8   35.81    2.74
   6   1   8   45.64    4.36
   6   1   8   34.35    2.51
  -6  -1  -9    6.48    2.89
  -6   1  -9    6.37    2.80
   6  -1   9    4.19    1.84
   6   1   9    5.54    1.71
  -6  -1 -10   62.81    5.05
  -6   1 -10   60.41    5.05
   6  -1  10   42.07    2.98
   6   1  10   44.15    2.80
  -6  -1 -11   48.98    5.05
  -6   1 -11   46.59    5.17
   6  -1  11   37.90    3.08
   6   1  11   33.06    2.78
  -6  -1 -12   47.69    5.51
  -6   1 -12   58.49    5.52
   6  -1  12   40.02    3.16
   6   1  12   37.41    2.96
  -6   1 -13   46.23    4.99
   6  -1  13   27.47    3.27
   6   1  13   31.85    3.01
  -6   1 -14    8.42    3.72
   6  -1  14    6.99    2.40
   6   1  14    6.94    2.20
  -6   1 -15   -0.95    3.60
   6  -1  15    1.28    2.32
   6   1  15    0.70    2.15
  -6   1 -16    1.61    3.84
   6  -1  16    1.60    2.47
   6   1  16   -0.19    2.20
  -6   1 -17   -5.89    3.84
   6  -1  17    0.04    2.44
   6   1  17    0.30    2.34
  -6   1 -18    3.14    4.36
   6  -1  18    4.36    2.67
   6   1  18    6.58    2.70
   6  -1  19   -0.05    2.64
   6   1  19   -0.15    2.63
   6   1  19   -0.55    2.30
   6  -1  20    6.24    3.00
   6   1  20    3.91    2.57
  -6  -2  24    0.49    2.46
  -6   2  24    2.99    2.46
   6   2 -24    3.79    4.44
  -6  -2  23   15.98    2.91
  -6   2  23   13.67    2.70
   6   2 -23   23.00    5.00
  -6  -2  22    3.64    2.31
  -6   2  22    3.17    2.30
   6   2 -22    4.93    4.03
  -6  -2  21   44.83    3.74
  -6   2  21   38.80    3.53
   6   2 -21   52.28    6.48
  -6  -2  20    2.28    2.07
  -6   2  20    7.90    2.25
   6   2 -20    5.01    3.65
  -6  -2  19   73.12    3.75
  -6   2  19   63.38    3.59
   6   2 -19   91.85    6.42
  -6  -2  18   11.85    2.22
  -6   2  18   13.79    2.22
   6   2 -18   11.42    3.51
  -6  -2  17   38.58    3.02
  -6   2  17   33.45    2.97
   6   2 -17   48.77    5.22
  -6  -2  16   17.59    2.18
  -6   2  16   15.79    2.14
   6  -2 -16   22.18    3.77
   6   2 -16   17.46    3.33
  -6  -2  15    1.33    1.54
  -6   2  15    1.81    1.62
   6  -2 -15    1.40    2.80
   6   2 -15    0.80    2.56
  -6  -2  14   10.82    1.76
  -6   2  14    9.36    1.80
   6  -2 -14   10.34    3.00
   6   2 -14    9.36    2.70
  -6  -2  13    5.47    1.51
  -6   2  13    5.28    1.58
   6  -2 -13    5.98    2.69
   6   2 -13    4.40    2.41
  -6  -2  12   28.63    2.26
  -6   2  12   35.81    4.03
  -6   2  12   26.52    2.34
   6  -2 -12   36.63    4.01
   6  -2 -12   26.19    2.26
   6   2 -12   32.64    3.27
  -6  -2  11   15.27    1.63
  -6   2  11   17.80    2.81
  -6   2  11   14.68    1.70
   6  -2 -11   18.64    2.96
   6  -2 -11   13.72    1.69
   6   2 -11   15.70    2.54
  -6  -2  10    0.69    1.07
  -6   2  10    0.16    1.96
  -6   2  10    0.57    1.23
   6  -2 -10    0.34    1.94
   6  -2 -10    0.50    1.22
   6   2 -10    0.35    1.88
  -6  -2   9    2.25    1.10
  -6   2   9    3.75    1.93
  -6   2   9    2.64    1.25
   6  -2  -9    3.42    2.04
   6  -2  -9    2.47    1.23
   6   2  -9    4.40    1.90
  -6  -2   8   15.90    1.73
  -6   2   8   25.83    2.88
  -6   2   8   18.19    1.86
   6  -2  -8   21.79    2.69
   6  -2  -8   16.64    1.90
   6   2  -8   21.83    2.45
  -6  -2   7   73.76    3.67
  -6  -2   7   59.24    2.20
  -6   2   7   84.03    4.10
  -6   2   7   60.91    2.31
   6  -2  -7   68.63    3.73
   6  -2  -7   54.15    2.33
   6   2  -7   72.13    3.57
   6   2  -7   64.40    2.96
  -6  -2   6   14.62    2.09
  -6  -2   6   15.23    1.67
  -6   2   6   33.65    3.37
   6  -2  -6   29.63    3.04
   6  -2  -6   22.68    1.92
   6   2  -6   14.54    2.12
   6   2  -6   12.30    1.82
  -6  -2   5  118.80    3.96
  -6  -2   5   99.38    2.57
  -6   2   5  134.85    4.54
   6  -2  -5  104.17    3.98
   6  -2  -5   86.24    2.66
   6   2  -5  118.53    4.05
  -6  -2   4    7.01    1.76
  -6  -2   4    6.60    1.21
   6  -2  -4   18.95    1.90
  -6  -2   3  294.59    5.49
  -6  -2   3  259.42    3.80
  -6   2   3  333.71    6.09
   6  -2  -3  300.30    5.72
   6  -2  -3  226.46    3.71
   6   2  -3  301.88    5.60
   6   2  -2   13.98    2.03
  -6  -2   1  230.61    5.11
  -6  -2   1  186.62    3.41
  -6   2   1  240.73    5.39
   6  -2  -1  220.48    5.04
   6  -2  -1  165.91    3.30
   6   2  -1  235.11    5.18
  -6  -2   0   35.89    3.20
  -6  -2   0   27.96    2.11
  -6   2   0   48.62    3.59
   6  -2   0   37.11    3.10
   6  -2   0   30.09    2.11
   6   2   0   41.52    3.31
  -6  -2  -1  258.13    5.60
  -6  -2  -1  197.65    3.62
  -6   2  -1  263.49    5.66
   6  -2   1  229.98    5.15
   6  -2   1  181.76    3.46
   6   2   1  251.25    5.54
  -6  -2  -2   52.95    3.67
  -6  -2  -2   39.57    2.37
  -6   2  -2   55.07    3.73
   6  -2   2   51.30    3.43
   6  -2   2   39.98    2.29
   6   2   2   54.38    3.72
  -6  -2  -3   17.62    2.58
  -6  -2  -3   13.84    1.73
  -6   2  -3   22.87    2.80
   6  -2   3   21.48    2.49
   6  -2   3   16.10    1.73
   6   2   3   18.99    2.57
  -6  -2  -4   33.65    3.58
  -6  -2  -4   27.99    2.34
  -6   2  -4   41.88    3.75
   6  -2   4   29.85    3.48
   6  -2   4   26.38    2.23
   6   2   4   37.24    3.61
  -6  -2  -5    7.65    2.40
  -6  -2  -5    6.33    1.58
  -6   2  -5    7.45    2.42
   6  -2   5    6.66    1.57
   6   2   5    6.09    2.33
  -6  -2  -6   32.80    3.79
  -6  -2  -6   27.36    2.42
  -6   2  -6   33.53    3.92
   6  -2   6   23.38    2.37
   6   2   6   33.77    3.38
  -6  -2  -7    1.79    2.48
  -6  -2  -7    2.94    1.57
  -6   2  -7    6.70    2.64
   6  -2   7    3.44    1.67
   6   2   7    5.17    2.44
  -6  -2  -8    7.02    2.85
  -6  -2  -8    4.19    1.65
  -6   2  -8    6.19    2.76
   6  -2   8    5.26    1.79
   6   2   8    6.73    2.65
  -6  -2  -9    0.26    1.57
  -6   2  -9    1.78    2.68
   6  -2   9    0.25    1.74
   6   2   9   -1.57    2.39
  -6  -2 -10    0.28    1.63
  -6   2 -10    0.42    2.76
   6  -2  10    0.43    1.84
   6   2  10    1.02    1.63
  -6   2 -11   12.34    3.37
  -6   2 -11   15.10    2.55
   6  -2  11   10.11    2.28
   6   2  11   13.23    2.06
  -6   2 -12    1.61    3.25
  -6   2 -12    1.73    2.06
   6  -2  12   -0.63    2.05
  -6   2 -13  101.56    6.34
  -6   2 -13   79.60    4.64
   6  -2  13   67.86    3.79
   6   2  13   72.10    3.46
  -6   2 -14    9.75    3.86
   6  -2  14    5.85    2.43
   6   2  14    2.84    2.10
  -6   2 -15   73.81    6.65
   6  -2  15   49.99    3.83
   6   2  15   53.01    3.47
  -6   2 -16    5.42    4.05
   6  -2  16    2.42    2.47
   6   2  16   -0.47    1.98
  -6   2 -17   35.43    5.34
   6  -2  17   30.23    3.48
   6   2  17   26.68    3.20
  -6   2 -18    3.27    4.44
   6  -2  18    0.99    2.75
   6   2  18    0.07    2.16
  -6   2 -19    7.46    4.80
   6  -2  19    3.50    2.88
   6   2  19    2.84    2.39
  -6   2 -20    0.29    4.88
   6  -2  20    0.17    2.85
  -6  -3  24    3.38    2.71
   6   3 -24    4.81    4.51
  -6  -3  23    1.56    2.65
  -6   3  23    2.46    2.42
   6   3 -23    0.65    4.15
  -6   3  22    6.82    2.41
   6   3 -22    8.85    4.14
  -6   3  21    0.82    2.13
   6   3 -21    3.47    3.82
  -6   3  20    1.07    2.08
   6   3 -20    1.23    3.52
   6   3 -19   30.82    4.37
   6   3 -18   12.59    3.58
  -6   3  17   13.60    2.18
   6   3 -17   17.82    3.52
   6   3 -16   62.56    5.09
  -6   3  15   16.25    2.09
   6  -3 -15   13.48    2.08
   6   3 -15   21.64    3.37
  -6   3  14   71.68    3.07
   6  -3 -14   66.03    3.06
   6   3 -14   92.40    4.92
  -6   3  13   38.80    4.45
   6  -3 -13   29.06    2.61
   6   3 -13   32.77    3.97
  -6   3  12    7.89    2.66
   6  -3 -12    6.41    2.64
   6  -3 -12    3.30    1.56
   6   3 -12    4.82    2.21
  -6   3  11   24.88    3.23
   6  -3 -11   21.40    2.99
   6  -3 -11   16.05    1.87
   6   3 -11   22.12    2.73
  -6   3  10   87.50    4.68
   6  -3 -10   76.23    4.49
   6  -3 -10   55.78    2.69
   6   3 -10   78.17    4.05
  -6   3   9   53.55    3.98
   6  -3  -9   48.62    3.92
   6  -3  -9   33.76    2.36
   6   3  -9   56.79    3.61
  -6   3   8   60.87    3.91
   6  -3  -8   51.24    3.87
   6  -3  -8   42.48    2.45
   6   3  -8   55.31    3.51
  -6   3   7   54.46    3.90
   6  -3  -7   47.38    3.61
   6  -3  -7   36.08    2.34
   6   3  -7   45.49    3.28
  -6   3   6   34.10    3.60
   6  -3  -6   24.15    2.65
   6  -3  -6   21.05    2.06
   6   3  -6   39.63    3.21
   6   3  -6   36.30    2.66
  -6  -3   5   22.69    1.69
  -6   3   5   33.51    3.41
   6  -3  -5   24.53    3.00
   6  -3  -5   18.39    2.02
   6   3  -5   23.80    2.95
   6   3  -5    5.30    1.20
  -6  -3   4   37.12    1.86
  -6   3   4   43.98    3.56
   6  -3  -4   38.10    3.09
   6  -3  -4   31.60    2.16
   6   3  -4   40.19    3.10
   6   3  -4    0.41    0.52
  -6  -3   3    9.32    2.01
  -6  -3   3    8.67    1.24
  -6   3   3   11.50    2.29
   6  -3  -3   10.15    2.03
   6  -3  -3    8.31    1.42
   6   3  -3   11.24    2.09
   6   3  -3   -0.22    0.50
  -6  -3   2    2.79    1.76
  -6  -3   2    1.62    1.12
  -6   3   2    1.89    1.85
   6  -3  -2    0.74    1.61
   6  -3  -2    1.62    1.22
   6   3  -2    4.89    1.84
   6   3  -2    3.02    1.35
  -6  -3   1   33.86    3.12
  -6  -3   1   29.69    2.05
  -6   3   1   31.64    3.45
   6  -3  -1   27.81    3.00
   6  -3  -1   23.74    2.02
   6   3  -1   33.76    3.14
   6   3  -1   32.41    2.71
  -6  -3   0   15.85    2.40
  -6  -3   0   11.70    1.51
  -6   3   0   13.73    2.37
   6  -3   0   13.79    2.11
   6  -3   0   10.61    1.47
   6   3   0   17.25    2.44
  -6  -3  -1  103.72    4.35
  -6  -3  -1   78.07    2.69
  -6   3  -1  103.30    4.32
   6  -3   1   91.65    3.92
   6  -3   1   73.55    2.60
   6   3   1   97.48    4.22
  -6  -3  -2   35.40    3.49
  -6  -3  -2   29.39    2.28
  -6   3  -2   18.35    2.60
   6  -3   2   12.27    1.58
   6   3   2   34.95    3.53
  -6  -3  -3   58.91    2.77
  -6   3  -3   67.37    4.05
   6  -3   3   52.03    2.47
   6   3   3   71.58    4.09
  -6  -3  -4  137.22    3.62
  -6   3  -4  174.52    5.33
   6  -3   4  125.46    3.25
   6   3   4  172.99    5.38
  -6  -3  -5   13.64    1.88
  -6   3  -5    9.55    2.54
   6  -3   5    6.51    1.61
   6   3   5   19.53    2.90
  -6  -3  -6    1.11    1.65
  -6   3  -6    1.99    2.38
   6  -3   6    1.50    1.56
   6   3   6    2.57    2.32
  -6  -3  -7   -0.65    1.63
  -6   3  -7   -1.93    2.39
   6  -3   7    1.11    1.62
   6   3   7    1.15    2.38
  -6  -3  -8   -1.01    1.64
  -6   3  -8    0.77    2.60
   6  -3   8   -0.48    1.67
   6   3   8    1.07    2.59
  -6  -3  -9   68.86    3.27
  -6   3  -9   93.09    5.45
   6  -3   9   71.31    3.35
   6   3   9  100.13    5.61
  -6  -3 -10   21.03    2.33
  -6   3 -10   26.05    3.79
   6  -3  10   17.75    2.36
   6   3  10   21.96    3.71
  -6  -3 -11   79.29    3.47
  -6   3 -11  103.41    5.87
  -6   3 -11   93.24    4.62
   6  -3  11   81.53    3.70
  -6  -3 -12   24.05    2.89
  -6   3 -12   31.39    4.32
  -6   3 -12   27.40    3.12
   6  -3  12   23.89    2.76
  -6  -3 -13   16.54    2.38
  -6   3 -13   26.74    4.35
  -6   3 -13   24.55    3.05
   6  -3  13   18.51    2.68
  -6   3 -14   31.09    4.57
  -6   3 -14   26.57    3.25
   6  -3  14   25.28    2.98
  -6   3 -15    6.09    3.88
   6  -3  15    5.11    2.51
  -6   3 -16    3.54    4.03
   6  -3  16    5.32    2.67
  -6   3 -17    6.31    4.33
   6  -3  17    3.87    2.81
  -6   3 -18    1.92    4.38
   6  -3  18   -0.29    2.74
  -6   3 -19    8.13    4.85
   6  -3  19    3.56    2.97
   6   4 -24   26.65    5.13
   6   4 -23   13.28    4.42
   6   4 -22   23.81    4.84
   6   4 -21    6.56    3.87
   6   4 -20   72.57    6.27
   6   4 -19    0.21    3.33
   6   4 -18   15.55    3.66
   6  -4 -17    9.58    2.19
   6   4 -17   10.69    3.40
   6  -4 -16   17.66    2.30
   6   4 -16   18.50    3.38
   6  -4 -15    2.53    1.83
   6   4 -15    1.28    2.57
  -6   4  14    5.69    2.95
   6  -4 -14    3.41    1.88
   6   4 -14    4.04    2.47
  -6   4  13   25.86    3.67
   6  -4 -13   16.29    2.18
   6   4 -13   20.64    2.88
  -6   4  12   68.80    4.96
   6  -4 -12   45.90    2.94
   6   4 -12   63.39    4.09
  -6   4  11   72.53    4.86
   6  -4 -11   50.35    2.94
   6   4 -11   70.74    3.93
  -6   4  10   24.39    3.36
   6  -4 -10   14.68    1.96
   6   4 -10   18.24    2.54
  -6   4   9   38.18    4.09
   6  -4  -9   23.36    2.41
   6   4  -9   26.80    3.24
  -6   4   8    5.03    2.26
   6  -4  -8    6.23    1.62
   6   4  -8    5.89    1.92
  -6   4   7   -0.52    2.06
   6  -4  -7    2.27    1.42
   6   4  -7    1.84    1.76
  -6   4   6  228.24    5.92
   6  -4  -6  160.57    3.60
   6   4  -6  191.74    4.83
  -6   4   5   33.33    3.75
   6  -4  -5   18.35    2.17
  -6   4   4  505.64    7.71
   6  -4  -4  359.04    4.80
   6   4  -4  434.05    6.57
  -6   4   3  113.79    4.67
   6  -4  -3   71.66    2.73
   6   4  -3   81.96    3.93
  -6   4   2  690.76    8.64
   6  -4  -2  493.05    5.34
   6   4  -2  631.25    7.82
  -6   4   1  141.36    4.84
   6  -4  -1  102.20    2.93
   6   4  -1   97.13    4.06
  -6   4   0  330.28    6.35
   6  -4   0  234.69    3.89
   6   4   0  332.37    6.32
  -6  -4  -1   83.75    2.82
  -6   4  -1  112.85    4.53
   6   4   1   95.50    4.34
  -6  -4  -2   11.02    1.68
  -6   4  -2   11.72    2.51
   6  -4   2    9.70    1.50
   6   4   2   13.99    2.52
  -6  -4  -3    6.06    1.65
  -6   4  -3    5.68    2.34
   6  -4   3    6.36    1.46
   6   4   3    8.35    2.39
  -6  -4  -4   22.87    2.18
  -6   4  -4   28.30    3.16
   6  -4   4   17.74    2.16
   6   4   4   26.54    3.15
  -6  -4  -5   46.46    3.03
  -6   4  -5   52.57    4.28
   6  -4   5   41.76    2.56
   6   4   5   61.94    4.50
  -6  -4  -6   78.83    3.42
  -6   4  -6   95.57    4.92
   6  -4   6   73.37    2.95
   6   4   6   87.35    5.01
  -6  -4  -7   10.80    2.09
  -6   4  -7   18.60    3.12
   6  -4   7   13.95    1.90
   6   4   7   13.28    3.02
  -6  -4  -8   36.01    3.13
  -6   4  -8   38.77    4.60
   6  -4   8   35.70    2.84
   6   4   8   53.63    5.07
  -6  -4  -9    6.16    2.04
  -6   4  -9    7.82    3.05
   6  -4   9    4.29    1.90
   6   4   9    5.58    3.02
  -6  -4 -10    1.44    1.96
  -6   4 -10    1.32    2.95
  -6   4 -10   -1.31    2.28
   6  -4  10    0.44    1.85
   6   4  10    0.48    2.96
  -6  -4 -11    4.69    2.08
  -6   4 -11    1.22    3.16
  -6   4 -11    4.87    2.55
   6  -4  11    1.85    2.01
   6   4  11    1.66    3.07
  -6  -4 -12    9.42    2.26
  -6   4 -12   13.13    3.79
  -6   4 -12    9.92    2.73
   6  -4  12    9.40    2.34
  -6  -4 -13    4.29    2.19
  -6   4 -13    7.28    3.68
  -6   4 -13    6.68    2.58
   6  -4  13    2.90    2.28
  -6  -4 -14   46.01    3.49
  -6   4 -14   57.50    6.17
  -6   4 -14   49.21    4.56
   6  -4  14   44.00    3.77
  -6  -4 -15    2.41    2.28
  -6   4 -15    4.63    3.85
  -6   4 -15    6.16    2.83
   6  -4  15    3.92    2.61
  -6  -4 -16   33.73    3.38
  -6   4 -16   44.15    5.35
   6  -4  16   36.02    3.99
  -6   4 -17   -0.08    4.21
   6  -4  17    0.73    2.73
  -6   4 -18   42.54    5.80
   6  -4  18   34.56    3.87
  -6   4 -19    7.61    5.02
   6  -4  19    7.31    3.21
   6   5 -23    2.90    4.00
   6   5 -22    1.19    3.88
   6   5 -21    1.41    3.77
   6   5 -20   14.24    3.92
   6  -5 -19    1.48    2.18
   6   5 -19    1.91    3.37
   6  -5 -18    7.58    2.29
   6   5 -18   10.32    3.50
   6   5 -17    5.13    3.22
   6  -5 -16   57.23    3.56
   6   5 -16   82.69    5.26
  -6   5  15   68.80    5.93
   6  -5 -15   42.21    3.32
   6   5 -15   61.73    4.75
  -6   5  14   43.34    5.36
   6  -5 -14   27.39    2.98
   6   5 -14   32.53    4.07
  -6   5  13   19.53    3.67
   6  -5 -13   14.38    2.22
   6   5 -13   19.90    2.88
  -6   5  12    1.32    2.76
   6  -5 -12    1.91    1.80
   6   5 -12    0.01    2.16
  -6   5  11    4.96    2.75
   6  -5 -11    4.42    1.81
   6   5 -11    4.03    2.12
  -6   5  10   24.85    3.41
   6  -5 -10   17.27    2.15
   6   5 -10   23.30    2.71
  -6   5   9    9.85    2.75
   6  -5  -9    5.40    1.72
   6   5  -9    7.83    2.12
  -6   5   8   72.28    4.75
   6  -5  -8   55.04    2.90
   6   5  -8   59.81    3.60
  -6   5   7   51.34    4.29
   6  -5  -7   32.52    2.56
   6   5  -7   39.60    3.44
  -6   5   6   61.51    4.40
   6  -5  -6   36.57    2.52
   6   5  -6   43.29    3.47
  -6   5   5  102.93    4.80
   6  -5  -5   72.02    2.86
   6   5  -5   91.46    3.88
  -6   5   4  129.39    5.01
   6  -5  -4   90.26    2.94
   6   5  -4  106.01    4.10
  -6   5   3   35.94    3.85
   6  -5  -3   26.52    2.22
   6   5  -3   32.95    3.37
  -6   5   2   23.62    3.01
   6  -5  -2   14.58    1.64
   6   5  -2   20.27    2.46
  -6   5   1   57.20    4.23
   6   5  -1   52.95    3.84
  -6   5   0   72.11    4.29
   6   5   0   64.62    4.09
   6   5   1    8.83    2.34
  -6  -5  -2   33.59    2.46
  -6   5  -2   39.70    3.89
   6   5   2   40.71    3.96
  -6  -5  -3   23.82    2.49
  -6   5  -3   26.03    3.04
   6   5   3   27.79    3.18
  -6  -5  -4   51.44    2.97
  -6   5  -4   56.22    4.30
   6   5   4   58.55    4.55
  -6  -5  -5   16.88    2.16
  -6   5  -5   19.83    3.09
   6   5   5   18.66    3.17
  -6  -5  -6    6.06    2.02
  -6   5  -6    5.89    2.74
   6   5   6    5.86    2.82
  -6  -5  -7    3.38    1.97
  -6   5  -7    3.04    2.68
   6   5   7    2.71    2.80
  -6  -5  -8   22.55    2.59
  -6   5  -8   24.10    3.52
   6   5   8   29.31    3.94
  -6  -5  -9   18.42    2.50
  -6   5  -9   27.42    3.74
  -6   5  -9   25.19    3.50
   6   5   9   25.52    3.92
  -6  -5 -10   55.46    3.58
  -6   5 -10   81.04    5.52
  -6   5 -10   71.25    4.82
   6   5  10   83.26    5.95
  -6  -5 -11   28.86    3.30
  -6   5 -11   37.20    4.22
  -6   5 -11   35.45    3.80
   6   5  11   41.31    4.69
  -6  -5 -12   18.03    2.70
  -6   5 -12   22.17    4.06
  -6   5 -12   20.98    3.48
   6   5  12   26.93    4.35
  -6  -5 -13   -0.38    2.21
  -6   5 -13    2.37    3.63
  -6   5 -13    1.16    2.70
  -6  -5 -14   17.07    2.82
  -6   5 -14   21.73    4.33
  -6   5 -14   21.50    3.61
  -6  -5 -15    9.96    2.64
  -6   5 -15   11.74    4.17
  -6   5 -15   11.90    3.36
  -6  -5 -16   -0.70    2.45
  -6   5 -16    1.38    4.15
  -6  -5 -17    0.57    2.52
  -6   5 -17   -0.18    4.22
  -6   5 -18    5.44    4.66
   6   6 -22    8.27    3.89
   6  -6 -21   32.78    3.84
   6   6 -21   55.23    6.02
   6  -6 -20    3.79    2.59
   6   6 -20    4.30    3.51
   6  -6 -19   13.88    2.75
   6   6 -19   25.75    3.97
   6  -6 -18   22.11    2.88
   6   6 -18   47.36    5.36
   6  -6 -17   19.86    2.71
   6   6 -17   31.53    3.86
  -6   6  16    6.93    4.07
   6  -6 -16    2.69    2.21
   6   6 -16   10.00    3.14
  -6   6  15   -0.16    3.33
   6  -6 -15    0.59    2.10
   6   6 -15    1.75    2.77
  -6   6  14    2.09    3.24
   6  -6 -14    1.08    2.06
   6   6 -14   -0.28    2.43
  -6   6  13   30.24    4.21
   6  -6 -13   18.57    2.47
   6   6 -13   28.25    3.12
  -6   6  12   29.15    4.04
   6  -6 -12   17.05    2.35
   6   6 -12   22.08    2.84
  -6   6  11   24.91    3.75
   6  -6 -11   13.09    2.21
   6   6 -11   23.62    2.71
  -6   6  10   14.91    3.32
   6  -6 -10    9.27    2.02
   6   6 -10   11.17    2.32
  -6   6   9    1.29    2.58
   6  -6  -9    0.08    1.64
   6   6  -9   -0.32    1.88
  -6   6   8    8.87    2.96
   6  -6  -8    7.66    1.78
   6   6  -8   10.58    2.17
  -6   6   7   85.82    5.09
   6  -6  -7   63.89    3.03
   6   6  -7   76.40    3.85
  -6   6   6   14.49    2.89
   6  -6  -6    6.40    1.66
   6   6  -6    5.55    2.14
  -6   6   5  244.84    6.63
   6  -6  -5  165.42    3.86
   6   6  -5  230.43    5.30
  -6   6   4  329.99    7.12
   6  -6  -4  218.02    4.20
   6   6  -4  304.99    5.85
  -6   6   3  923.33   10.59
   6   6  -3  849.42    9.07
  -6   6   1  300.44    6.68
   6   6  -1  269.08    6.09
  -6   6   0  294.68    6.57
   6   6   0  264.18    6.15
  -6   6  -1  142.53    5.19
   6   6   1  123.56    4.97
  -6   6  -2   68.55    4.33
   6   6   2   69.34    4.49
  -6  -6  -3    1.63    1.64
  -6   6  -3    0.52    2.30
   6   6   3    0.65    2.30
  -6  -6  -4   28.28    2.81
  -6   6  -4   34.64    3.43
   6   6   4   32.65    3.65
  -6  -6  -5   62.24    3.35
  -6   6  -5   61.85    4.54
   6   6   5   71.70    5.03
  -6  -6  -6    0.08    1.88
  -6   6  -6    1.35    2.65
   6   6   6    2.03    2.75
  -6  -6  -7   41.36    3.32
  -6   6  -7   47.53    4.68
   6   6   7   54.70    5.23
  -6  -6  -8    1.20    2.05
  -6   6  -8    2.37    2.89
  -6   6  -8    4.09    2.82
   6   6   8    7.86    3.28
  -6  -6  -9   36.67    3.42
  -6   6  -9   45.44    5.04
  -6   6  -9   38.39    4.59
   6   6   9   46.01    4.76
  -6  -6 -10    7.89    2.41
  -6   6 -10    9.68    3.37
  -6   6 -10    7.14    2.99
   6   6  10   13.89    3.91
  -6  -6 -11   27.12    3.09
  -6   6 -11   31.27    4.16
  -6   6 -11   28.75    3.92
   6   6  11   38.31    4.83
  -6  -6 -12    7.05    2.60
  -6   6 -12    9.27    3.74
  -6   6 -12    5.06    3.04
   6   6  12    8.81    3.97
  -6  -6 -13    9.91    2.72
  -6   6 -13    9.53    3.94
  -6   6 -13   14.63    3.52
   6   6  13   12.24    4.26
  -6  -6 -14   10.03    2.78
  -6   6 -14   18.70    4.23
  -6   6 -14   13.08    3.52
  -6  -6 -15   43.69    4.02
  -6   6 -15   61.55    6.39
  -6   6 -15   56.88    5.61
  -6  -6 -16    1.40    2.64
  -6   6 -16    3.39    4.10
  -6   6 -16    5.53    3.37
  -6  -6 -17   45.64    4.17
  -6   6 -17   60.44    6.99
   6  -7 -21    1.64    2.64
   6  -7 -19    0.83    2.48
   6  -7 -18    5.60    2.61
   6  -7 -17   45.00    3.93
  -6   7  16    4.59    4.14
   6  -7 -16    2.27    2.39
  -6   7  15   21.74    4.56
   6  -7 -15   12.61    2.61
  -6   7  14    8.97    3.90
   6  -7 -14    3.93    2.34
  -6   7  13   22.15    4.29
   6  -7 -13   12.76    2.52
  -6   7  12   -0.60    3.19
   6  -7 -12    0.71    2.03
  -6   7  11   -0.34    3.06
   6  -7 -11    0.34    1.91
  -6   7  10   18.13    3.75
   6  -7 -10   13.12    2.24
  -6   7   9   27.74    3.73
   6  -7  -9   20.47    2.34
  -6   7   8   55.36    5.08
   6  -7  -8   37.83    2.89
  -6   7   7   70.36    5.14
   6  -7  -7   47.98    2.94
  -6   7   6   31.21    3.56
   6  -7  -6   21.43    2.51
  -6   7   5  106.50    5.23
   6   7  -5   88.61    3.94
  -6   7   4   38.80    4.45
   6   7  -4   28.72    3.30
  -6   7   3    5.26    2.59
   6   7  -3    4.46    2.15
  -6   7   2    8.53    2.71
   6   7  -2    7.34    2.30
  -6   7   1    7.28    2.64
   6   7  -1    4.85    2.41
  -6   7   0   15.26    2.89
   6   7   0    9.14    2.63
  -6   7  -1   65.32    4.61
   6   7   1   57.81    4.36
  -6   7  -2   21.53    3.14
   6   7   2   12.53    2.92
  -6   7  -3   60.56    4.51
   6   7   3   52.39    4.54
  -6   7  -4    6.45    2.67
   6   7   4    5.84    2.90
  -6  -7  -5   22.68    2.47
  -6   7  -5   25.88    3.37
   6   7   5   22.58    3.48
  -6  -7  -6    0.30    1.99
  -6   7  -6    1.05    2.71
  -6   7  -6    2.93    3.00
   6   7   6    3.37    2.98
  -6  -7  -7    0.22    2.07
  -6   7  -7    3.70    2.92
  -6   7  -7   -0.97    2.81
   6   7   7    2.68    3.09
  -6  -7  -8   -0.74    2.13
  -6   7  -8    1.62    3.01
  -6   7  -8    0.61    2.89
   6   7   8    0.82    3.18
  -6  -7  -9   25.60    2.92
  -6   7  -9   33.20    3.98
  -6   7  -9   35.44    4.18
   6   7   9   35.73    4.60
  -6  -7 -10    4.20    2.39
  -6   7 -10    2.67    3.25
  -6   7 -10    1.36    3.07
   6   7  10    1.68    3.56
  -6  -7 -11    2.04    2.50
  -6   7 -11    4.79    3.37
  -6   7 -11    3.08    3.18
   6   7  11    4.17    3.78
  -6  -7 -12    4.75    2.61
  -6   7 -12    7.28    3.70
  -6   7 -12    7.12    3.39
   6   7  12    9.92    4.05
  -6  -7 -13   21.64    3.22
  -6   7 -13   31.64    4.57
  -6   7 -13   28.73    4.39
   6   7  13   37.57    5.26
  -6  -7 -14    2.36    2.73
  -6   7 -14    4.42    3.88
  -6   7 -14   -1.94    3.24
   6   7  14    2.62    4.12
  -6  -7 -15   -0.37    2.72
  -6   7 -15    3.67    3.97
  -6   7 -15    2.49    3.47
  -6  -7 -16    1.01    2.88
  -6   7 -16   -3.03    4.06
  -6   7 -16    1.76    3.54
   6  -8 -19    4.30    2.77
   6  -8 -18   12.84    3.04
  -6   8  17   30.28    5.58
   6  -8 -17   11.32    2.91
  -6   8  16   10.30    4.73
   6  -8 -16    3.84    2.64
  -6   8  15    1.44    4.18
   6  -8 -15    0.50    2.42
  -6   8  14   -3.31    3.80
   6  -8 -14    0.08    2.32
  -6   8  13    0.75    3.74
   6  -8 -13    2.01    2.24
  -6   8  12    0.56    3.62
   6  -8 -12    0.53    2.15
  -6   8  11    8.34    3.63
   6  -8 -11    3.74    2.11
  -6   8  10    9.58    3.59
   6  -8 -10    7.10    2.14
  -6   8   9   -1.03    3.01
   6  -8  -9   -0.48    1.81
  -6   8   8    1.90    3.01
   6  -8  -8   -0.39    1.79
  -6   8   7    0.62    2.86
  -6   8   6   60.10    5.05
  -6   8   5   28.90    3.59
  -6   8   4   95.50    5.30
  -6   8   3   67.90    4.85
  -6   8   2  142.54    5.70
   6   8  -2  138.38    4.87
  -6   8   1   43.32    4.57
   6   8  -1   35.46    3.97
  -6   8   0   96.80    5.04
   6   8   0   92.96    4.80
  -6   8  -1   31.65    3.49
   6   8   1   26.33    3.36
  -6   8  -2   23.50    3.28
   6   8   2   21.83    3.33
  -6   8  -3    3.28    2.75
   6   8   3    5.12    2.71
  -6   8  -4    9.03    3.06
   6   8   4    7.49    3.08
  -6   8  -5   -0.36    2.69
  -6   8  -5    1.19    3.10
   6   8   5    0.30    2.83
  -6   8  -6   11.53    3.17
  -6   8  -6    7.15    3.39
   6   8   6    8.90    3.34
  -6   8  -7    0.84    2.92
  -6   8  -7    1.31    3.08
   6   8   7   -0.44    3.16
  -6  -8  -8    3.56    2.40
  -6   8  -8    8.36    3.23
  -6   8  -8    6.00    3.32
   6   8   8    5.18    3.53
  -6  -8  -9    2.14    2.48
  -6   8  -9   -0.36    3.19
  -6   8  -9    3.61    3.26
   6   8   9    3.95    3.67
  -6  -8 -10   -4.01    2.41
  -6   8 -10    2.18    3.32
  -6   8 -10   -1.38    3.09
   6   8  10    1.44    3.72
  -6  -8 -11    0.19    2.60
  -6   8 -11    6.27    3.61
  -6   8 -11    5.79    3.54
   6   8  11    6.06    4.04
  -6  -8 -12   10.85    2.98
  -6   8 -12   10.78    3.87
  -6   8 -12   15.48    4.23
   6   8  12   12.79    4.60
  -6  -8 -13   10.20    3.06
  -6   8 -13   17.27    4.14
  -6   8 -13   10.60    4.02
   6   8  13   17.03    4.78
  -6  -8 -14   41.50    4.32
  -6   8 -14   58.30    6.16
  -6   8 -14   49.26    5.42
   6   8  14   57.17    6.29
  -6  -8 -15   11.16    3.37
  -6   9  17    1.27    4.71
   6  -9 -17    4.04    2.88
  -6   9  16   16.22    5.17
   6  -9 -16    9.78    3.00
  -6   9  15    4.57    4.57
   6  -9 -15    0.62    2.62
  -6   9  14   12.08    4.72
   6  -9 -14    8.21    2.74
  -6   9  13   -0.74    4.07
   6  -9 -13    1.43    2.46
  -6   9  12    4.02    4.04
   6  -9 -12    4.68    2.45
  -6   9  11    3.81    3.85
   6  -9 -11    3.75    2.31
  -6   9  10    3.56    3.66
  -6   9   9   11.18    3.82
  -6   9   8    2.47    3.41
  -6   9   7    7.75    3.42
  -6   9   6    9.96    3.37
  -6   9   5    1.76    3.10
  -6   9   4    4.79    3.04
  -6   9   3   -1.50    2.67
  -6   9   2   -2.04    2.68
  -6   9   1   -1.94    2.73
  -6   9   0    2.44    2.85
   6   9   0    3.17    2.63
  -6   9  -1    2.81    2.85
   6   9   1   -0.15    2.65
  -6   9  -2   35.48    3.74
  -6   9  -2   27.94    4.22
   6   9   2   29.33    3.64
  -6   9  -3   12.94    3.79
   6   9   3   16.05    3.37
  -6   9  -4    3.35    3.30
   6   9   4    0.63    2.89
  -6   9  -5    1.70    3.35
   6   9   5   -2.10    2.96
  -6   9  -6    3.65    3.27
   6   9   6   -3.35    3.05
  -6   9  -7    0.36    3.28
   6   9   7   -0.95    3.30
  -6   9  -8    0.75    3.33
   6   9   8   -1.68    3.39
  -6   9  -9    3.58    3.48
   6   9   9    1.23    3.60
  -6  -9 -10    7.62    2.92
  -6   9 -10   15.53    4.21
   6   9  10   14.81    4.44
  -6  -9 -11    1.18    2.78
  -6   9 -11    2.67    3.72
   6   9  11    1.22    3.94
  -6  -9 -12    7.29    3.06
  -6   9 -12   17.75    4.43
   6   9  12   13.04    4.66
  -6  -9 -13   -1.68    2.90
  -6   9 -13   -0.52    3.76
   6   9  13   -4.01    4.23
  -6  10  15   -1.73    4.48
   6 -10 -15   -0.80    2.79
  -6  10  14    4.68    4.63
   6 -10 -14    3.11    2.82
  -6  10  13    4.97    4.43
   6 -10 -13    2.17    2.65
  -6  10  12   -2.34    4.07
  -6  10  11    3.60    4.13
  -6  10  10    9.92    4.22
  -6  10   9    9.25    4.06
  -6  10   8    1.67    3.51
  -6  10   7   10.76    3.75
  -6  10   6   22.18    4.01
  -6  10   5    5.44    3.37
  -6  10   4   11.47    3.53
  -6  10   3   41.89    5.18
  -6  10   2   18.25    3.58
  -6  10   1   41.62    4.08
  -6  10   1   37.84    4.76
  -6  10   0   11.20    3.33
  -6  10   0    9.23    3.76
  -6  10  -1   26.20    4.45
   6  10   1   26.58    3.60
  -6  10  -2    0.42    3.49
   6  10   2   -0.98    2.86
  -6  10  -3   12.85    4.01
   6  10   3    9.80    3.30
  -6  10  -4   -1.40    3.32
   6  10   4    3.08    3.13
  -6  10  -5    4.76    3.58
   6  10   5    0.42    3.18
  -6  10  -6    0.37    3.50
   6  10   6    3.51    3.48
  -6  10  -7    2.39    3.62
   6  10   7    0.79    3.54
  -6  10  -8    0.05    3.49
   6  10   8    5.43    3.80
  -6  10  -9    1.06    3.86
   6  10   9    1.16    3.87
  -6  10 -10    0.22    3.87
   6  10  10    0.85    3.81
  -6  11  11   -0.81    4.21
  -6  11  10   -2.09    4.21
  -6  11   9    1.28    4.03
  -6  11   8    1.87    3.95
  -6  11   7   21.16    4.39
  -6  11   6    2.47    3.71
  -6  11   6    2.52    3.71
  -6  11   5    4.23    3.65
  -6  11   5    3.55    3.69
  -6  11   4    3.19    3.51
  -6  11   4    2.65    3.69
  -6  11   3   -2.39    3.30
  -6  11   3   -1.19    3.48
  -6  11   2    2.52    3.72
  -6  11   1    6.18    3.77
  -6  11   0    7.79    3.84
  -6  11  -1   10.07    3.92
  -6  11  -2   13.78    4.15
  -6  11  -3   22.18    4.55
   6  11   3   18.26    3.76
  -6  11  -4   -0.56    3.69
   6  11   4   -1.42    3.15
  -6  11  -5    0.40    3.69
   6  11   5    2.15    3.40
  -6  11  -6    1.65    3.81
   6  11   6   -2.59    3.41
  -6  11  -7    0.46    3.91
   6  11   7    0.64    3.74
  -6  12   5   25.29    4.41
  -6  12   5   28.09    4.77
  -6  12   4   26.66    4.75
  -6  12   3   35.07    4.97
  -6  12   2   57.35    6.32
  -6  12   1   27.99    4.87
  -6  12   0   48.40    5.57
  -6  12  -1   12.19    4.37
  -7   0  24    8.68    2.73
  -7   0  23    0.22    2.38
  -7   0  22    1.86    2.36
   7   0 -22   -4.65    3.86
  -7   0  21    1.26    2.23
   7   0 -21   -3.21    3.76
  -7   0  20    5.11    2.30
   7   0 -20    8.59    4.04
  -7   0  19    0.47    2.02
   7   0 -19    0.25    3.45
  -7   0  18   69.26    3.72
   7   0 -18   94.60    6.49
  -7   0  17    0.20    1.79
   7   0 -17    0.53    3.17
  -7   0  16   33.06    2.99
   7   0 -16   34.60    4.09
  -7   0  15    0.79    1.67
   7   0 -15    0.57    2.61
  -7   0  14   20.78    2.25
   7   0 -14   21.11    3.37
  -7   0  13   -0.98    1.46
   7   0 -13    2.16    2.46
  -7   0  12    1.69    1.53
   7   0 -12   -0.19    2.25
  -7   0  11    0.15    1.41
   7   0 -11   -0.51    2.12
  -7   0  10  153.48    3.76
   7   0 -10  206.42    5.99
  -7   0   9    2.36    1.43
   7   0  -9    5.75    2.19
  -7   0   8  511.83    8.07
  -7   0   8  410.33    5.34
   7   0  -8  522.36    8.13
  -7   0   6  426.34    7.28
  -7   0   6  347.94    4.80
   7   0  -6  434.60    7.30
  -7   0   5    2.25    1.90
  -7   0   5    2.27    1.23
   7   0  -5    0.65    1.70
  -7   0   4    1.26    1.82
  -7   0   4    1.63    1.27
   7   0  -4    2.72    1.97
  -7   0   3    0.12    1.78
  -7   0   3    0.96    1.21
   7   0  -3   -0.45    1.69
   7   0  -3    0.48    1.15
  -7   0   2   16.21    2.64
  -7   0   2   11.31    1.59
   7   0  -2   15.03    2.52
   7   0  -2   11.17    1.52
  -7   0   0  631.27    8.72
  -7   0   0  465.19    5.23
   7   0   0  570.36    8.25
   7   0   0  430.66    4.94
  -7   0  -2  601.51    8.79
  -7   0  -2  433.47    5.01
   7   0   2  549.21    8.32
   7   0   2  402.39    5.02
   7   0   3    3.92    1.44
  -7   0  -4  275.60    6.78
   7   0   4  240.12    6.33
   7   0   4  183.01    3.83
  -7   0  -5    1.54    2.45
   7   0   5    1.55    2.23
   7   0   5   -0.12    1.39
  -7   0  -6   26.04    3.58
   7   0   6   15.90    1.93
  -7   0  -7    0.49    2.74
   7   0   7   -0.14    1.49
  -7   0  -8   20.64    3.57
   7   0   8   16.42    2.08
  -7   0  -9   -1.15    2.78
   7   0   9   -0.16    1.66
  -7   0 -10   28.84    4.11
   7   0  10   21.06    2.43
  -7   0 -11   -0.80    3.21
   7   0  11    1.24    1.95
  -7   0 -12  145.76    7.14
   7   0  12   99.50    4.06
   7   0  13    0.14    2.14
   7   0  14    0.75    2.27
   7   0  15   -0.08    2.31
   7   0  16    0.03    2.43
   7   0  17   -0.36    2.52
   7   0  18    6.56    2.87
   7   0  19    0.49    2.86
  -7  -1  24    1.79    2.57
  -7   1  24    0.19    2.45
   7   1 -24   -1.18    4.47
  -7  -1  23    0.54    2.40
  -7   1  23    0.90    2.37
   7   1 -23   -2.42    4.10
  -7  -1  22    0.35    2.36
  -7   1  22   -0.59    2.25
   7   1 -22   -3.36    3.94
  -7  -1  21    1.12    2.16
  -7   1  21    0.68    2.20
   7   1 -21   -4.45    3.78
  -7  -1  20    6.08    2.24
  -7   1  20    4.67    2.25
   7   1 -20    2.43    3.74
  -7  -1  19    3.22    2.04
  -7   1  19    4.57    2.18
   7  -1 -19    4.19    3.73
   7   1 -19    2.88    3.58
  -7  -1  18   -0.09    1.87
  -7   1  18    0.60    1.90
   7  -1 -18   -1.61    3.23
   7   1 -18    1.10    3.35
  -7  -1  17   30.79    3.08
  -7   1  17   29.99    3.13
   7  -1 -17   36.12    4.42
   7   1 -17   34.35    4.32
  -7  -1  16   16.32    2.24
  -7   1  16   20.36    2.40
   7  -1 -16   29.25    4.02
   7   1 -16   19.85    3.63
  -7  -1  15   19.23    2.28
  -7   1  15   21.50    2.34
   7  -1 -15   27.30    3.79
   7   1 -15   27.04    3.67
  -7  -1  14   43.33    2.96
  -7   1  14   48.34    3.07
   7  -1 -14   62.60    5.05
   7   1 -14   52.91    4.82
  -7  -1  13  144.70    3.95
  -7   1  13  134.32    3.84
   7  -1 -13  178.08    6.36
   7   1 -13  183.97    6.16
  -7  -1  12  114.41    3.56
  -7   1  12  140.69    3.81
   7  -1 -12  185.76    6.18
   7   1 -12  150.62    5.66
  -7  -1  11  140.32    3.74
  -7   1  11  132.23    3.63
   7  -1 -11  176.68    5.91
   7   1 -11  175.42    5.77
  -7  -1  10  133.96    3.57
  -7   1  10  176.85    5.76
  -7   1  10  157.96    3.79
   7  -1 -10  185.52    5.86
   7   1 -10  174.99    5.59
  -7  -1   9   65.28    2.81
  -7   1   9   70.84    4.49
  -7   1   9   53.55    2.69
   7  -1  -9   78.71    4.53
   7   1  -9   86.34    4.37
  -7  -1   8   42.30    2.46
  -7   1   8   60.99    4.28
  -7   1   8   47.71    2.51
   7  -1  -8   55.04    3.98
   7  -1  -8   43.36    2.30
   7   1  -8   52.18    3.82
  -7  -1   7   14.34    1.75
  -7   1   7   15.75    2.62
  -7   1   7   12.11    1.63
   7  -1  -7   11.16    2.36
   7  -1  -7   10.15    1.51
   7   1  -7   13.08    2.49
  -7  -1   6   21.69    2.70
  -7  -1   6   20.47    1.90
  -7   1   6   27.01    3.00
  -7   1   6   18.53    2.04
   7  -1  -6   17.09    2.51
   7  -1  -6   16.13    1.97
   7   1  -6   24.01    2.75
  -7  -1   5   91.30    4.15
  -7  -1   5   76.76    2.80
  -7   1   5  105.88    4.65
  -7   1   5   79.49    2.67
   7  -1  -5   96.20    4.41
   7  -1  -5   70.11    2.57
   7   1  -5   96.34    4.28
  -7  -1   4   16.48    2.59
  -7  -1   4   15.03    1.71
  -7   1   4   30.97    3.61
  -7   1   4   27.17    2.15
   7  -1  -4   28.19    3.41
   7  -1  -4   23.85    2.10
   7   1  -4   12.76    2.34
  -7  -1   3   39.95    3.52
  -7  -1   3   35.21    2.37
  -7   1   3   46.29    3.92
   7  -1  -3   40.73    3.66
   7  -1  -3   28.62    2.17
   7   1  -3   41.33    3.59
  -7  -1   2  131.11    4.71
  -7  -1   2  109.60    3.09
  -7   1   2  147.82    4.99
  -7   1   2  108.42    2.87
   7  -1  -2  132.11    4.70
   7  -1  -2   98.21    2.88
   7   1  -2  134.42    4.70
  -7  -1   1  153.44    5.03
  -7  -1   1  109.00    3.08
  -7   1   1  140.46    4.95
  -7   1   1  107.30    2.79
   7  -1  -1  124.76    4.57
   7  -1  -1   97.63    2.89
   7   1  -1  139.26    4.76
  -7  -1   0    2.86    2.00
  -7  -1   0    0.89    1.29
  -7   1   0    7.85    2.29
   7  -1   0    5.07    1.93
   7  -1   0    5.57    1.42
   7   1   0    3.86    1.89
  -7  -1  -1   11.88    2.44
  -7  -1  -1   10.79    1.65
  -7   1  -1   12.10    2.58
   7  -1   1   10.79    2.33
   7  -1   1    7.99    1.52
   7   1   1   10.38    2.37
  -7  -1  -2   52.53    4.14
  -7  -1  -2   38.49    2.51
  -7   1  -2   56.31    4.28
   7  -1   2   48.78    3.81
   7  -1   2   39.67    2.46
   7   1   2   51.81    4.05
  -7  -1  -3   67.55    4.48
  -7  -1  -3   44.66    2.63
  -7   1  -3   57.18    4.38
   7  -1   3   48.44    3.92
   7  -1   3   37.50    2.56
   7   1   3   61.47    4.33
   7   1   3   40.54    2.29
  -7  -1  -4  309.31    7.06
  -7  -1  -4  219.15    4.13
  -7   1  -4  322.66    7.11
   7  -1   4  231.63    4.38
   7   1   4  281.02    6.81
   7   1   4  201.36    3.76
  -7  -1  -5  152.96    5.75
  -7  -1  -5   99.15    3.21
  -7   1  -5  132.80    5.52
   7  -1   5   86.73    3.29
   7   1   5  141.57    5.57
   7   1   5   94.20    3.07
  -7  -1  -6  374.70    7.95
  -7  -1  -6  267.81    4.47
  -7   1  -6  403.99    8.14
   7  -1   6  277.82    4.93
   7   1   6  351.08    7.71
   7   1   6  251.13    4.42
  -7  -1  -7  143.24    5.93
  -7  -1  -7  104.65    3.29
  -7   1  -7  129.87    5.84
   7  -1   7   90.00    3.49
   7   1   7  138.31    6.33
   7   1   7   98.72    3.29
  -7  -1  -8  122.31    6.11
  -7   1  -8  135.15    6.11
   7  -1   8   95.91    3.65
   7   1   8   89.41    3.32
  -7   1  -9   92.60    5.77
   7  -1   9   63.94    3.40
   7   1   9   65.33    3.14
  -7   1 -10   84.81    5.83
   7  -1  10   69.76    3.59
   7   1  10   63.03    3.29
  -7   1 -11   16.53    3.84
   7  -1  11   16.00    2.53
   7   1  11   11.01    2.25
  -7   1 -12   -0.30    3.39
   7  -1  12    0.98    2.16
   7   1  12   -1.26    1.96
  -7   1 -13    2.04    3.50
   7  -1  13    2.71    2.33
   7   1  13    0.69    2.11
  -7   1 -14    2.40    3.76
   7  -1  14    1.56    2.42
   7   1  14    2.03    2.25
  -7   1 -15   -0.18    3.94
   7  -1  15    1.66    2.45
   7   1  15    0.32    2.30
  -7   1 -16    4.41    4.74
   7  -1  16    4.42    2.63
   7   1  16    6.92    2.60
   7  -1  17   -0.71    2.62
   7   1  17    4.08    2.63
   7  -1  18    2.61    2.82
   7   1  18    1.61    2.70
   7  -1  19    0.53    2.86
   7   1  19    2.02    2.82
   7   1  19   -0.94    2.44
  -7  -2  24    3.39    2.63
  -7   2  24    3.00    2.58
   7   2 -24    1.40    4.58
  -7  -2  23    4.66    2.64
  -7   2  23    3.61    2.44
   7   2 -23   13.11    4.70
  -7  -2  22    1.49    2.41
  -7   2  22    1.46    2.32
   7   2 -22   -6.22    3.88
  -7  -2  21    2.45    2.30
  -7   2  21    1.44    2.26
   7   2 -21   -4.86    3.79
  -7  -2  20    0.03    2.05
  -7   2  20    0.73    2.14
   7   2 -20   -0.49    3.64
  -7  -2  19    7.07    2.18
  -7   2  19    4.47    2.14
   7   2 -19    7.25    3.72
  -7  -2  18   -0.42    1.83
  -7   2  18    0.25    1.90
   7   2 -18   -0.77    3.22
  -7  -2  17   38.04    3.14
  -7   2  17   33.71    3.08
   7   2 -17   48.02    5.47
  -7  -2  16    6.25    1.85
  -7   2  16    7.50    2.00
   7   2 -16    9.71    3.21
  -7  -2  15   25.17    2.69
  -7   2  15   22.40    2.76
   7   2 -15   29.53    3.80
  -7  -2  14   12.80    1.94
  -7   2  14   11.06    1.95
   7  -2 -14   16.99    3.38
   7   2 -14   14.37    3.11
  -7  -2  13   14.49    1.88
  -7   2  13   10.24    1.86
   7  -2 -13   15.96    3.28
   7   2 -13   17.55    3.01
  -7  -2  12   38.29    2.63
  -7   2  12   35.54    2.63
   7  -2 -12   47.45    4.64
   7   2 -12   47.78    4.30
  -7  -2  11   45.99    2.63
  -7   2  11   59.40    4.64
  -7   2  11   44.01    2.67
   7  -2 -11   55.83    4.57
   7  -2 -11   40.06    2.54
   7   2 -11   53.46    4.21
  -7  -2  10   18.47    1.87
  -7   2  10   23.99    3.09
  -7   2  10   18.71    2.27
   7  -2 -10   24.16    3.12
   7  -2 -10   14.92    1.80
   7   2 -10   22.57    2.93
  -7  -2   9   28.86    2.33
  -7   2   9   35.91    4.18
  -7   2   9   24.86    2.30
   7  -2  -9   27.52    3.23
   7  -2  -9   20.32    2.24
   7   2  -9   32.51    3.65
  -7  -2   8    1.75    1.30
  -7   2   8    2.06    2.16
  -7   2   8    1.99    1.37
   7  -2  -8    3.83    2.18
   7  -2  -8    2.64    1.40
   7   2  -8    2.49    2.00
  -7  -2   7  177.03    3.67
  -7   2   7  230.16    6.10
  -7   2   7  169.29    3.43
   7  -2  -7  198.13    5.65
   7  -2  -7  145.41    3.43
   7   2  -7  202.14    5.46
  -7  -2   6  101.35    3.01
  -7   2   6  139.63    5.19
   7  -2  -6  113.25    4.63
   7  -2  -6   93.00    2.94
   7   2  -6  113.92    4.51
  -7  -2   5   49.38    2.48
  -7   2   5   65.72    4.26
   7  -2  -5   45.37    3.73
   7  -2  -5   35.34    2.33
   7   2  -5   57.76    3.83
  -7  -2   4  141.83    3.41
  -7   2   4  189.05    5.53
   7  -2  -4  169.08    5.17
   7  -2  -4  123.99    3.23
   7   2  -4  163.32    5.01
  -7  -2   3    5.79    1.46
  -7   2   3    6.43    2.18
   7  -2  -3    5.07    2.00
   7  -2  -3    3.77    1.39
   7   2  -3    9.41    2.20
  -7  -2   2   98.47    3.08
  -7   2   2  107.40    4.70
   7  -2  -2  100.31    4.37
   7  -2  -2   74.80    2.81
   7   2  -2  124.73    4.75
  -7  -2   1   51.14    2.63
  -7   2   1   66.53    4.27
   7  -2  -1   54.91    3.81
   7  -2  -1   43.92    2.54
   7   2  -1   62.33    4.06
  -7  -2   0   58.73    4.38
  -7  -2   0   43.63    2.61
  -7   2   0   54.95    4.17
   7  -2   0   44.76    3.64
   7  -2   0   33.66    2.47
   7   2   0   60.13    4.05
  -7  -2  -1  249.16    6.75
  -7  -2  -1  194.11    4.00
  -7   2  -1  242.92    6.12
   7  -2   1  171.27    3.81
   7   2   1  241.05    6.05
  -7  -2  -2   14.02    1.88
  -7   2  -2   11.26    2.68
   7  -2   2    8.16    1.71
   7   2   2   13.91    2.65
  -7  -2  -3   33.24    2.65
  -7   2  -3   35.52    4.15
   7  -2   3   25.36    2.52
   7   2   3   39.46    4.12
  -7  -2  -4    7.77    1.78
  -7   2  -4    7.28    2.72
   7  -2   4    7.41    1.79
   7   2   4   10.91    2.71
  -7  -2  -5   65.30    3.07
  -7   2  -5   87.04    5.10
   7  -2   5   64.52    3.11
   7   2   5   87.54    5.02
  -7  -2  -6   43.33    2.83
  -7   2  -6   62.74    4.92
   7  -2   6   41.71    2.95
   7   2   6   58.71    4.68
  -7  -2  -7   16.69    2.11
  -7   2  -7   25.69    3.69
   7  -2   7   19.60    2.33
   7   2   7   22.42    3.39
  -7  -2  -8    5.10    1.84
  -7   2  -8   -0.24    2.82
   7  -2   8    1.25    1.94
   7   2   8    4.63    2.80
  -7  -2  -9   21.28    2.29
  -7   2  -9   22.68    3.89
   7  -2   9   20.13    2.55
  -7  -2 -10    4.76    1.91
  -7   2 -10    2.28    3.21
   7  -2  10    1.25    2.09
  -7   2 -11   48.51    5.73
   7  -2  11   33.07    3.36
  -7   2 -12    0.73    3.49
   7  -2  12    0.43    2.24
  -7   2 -13    6.47    3.95
   7  -2  13    7.20    2.63
  -7   2 -14   -0.16    3.79
   7  -2  14    2.19    2.51
  -7   2 -15    1.66    4.12
   7  -2  15    1.26    2.59
  -7   2 -16   -0.06    4.32
   7  -2  16    1.98    2.76
  -7   2 -17    4.88    4.59
   7  -2  17    2.69    2.82
  -7   2 -18   -1.72    4.57
   7  -2  18   -2.89    2.89
  -7  -3  23    3.03    2.51
   7   3 -23    5.37    4.50
  -7  -3  22    1.93    2.40
  -7   3  22   -0.23    2.31
   7   3 -22    0.14    4.10
  -7  -3  21    1.72    2.24
   7   3 -21   -1.08    3.83
  -7  -3  20   -0.21    2.04
  -7   3  20    2.18    2.13
   7   3 -20   -0.39    3.67
  -7  -3  19    1.53    2.00
   7   3 -19    0.90    3.50
  -7  -3  18    2.95    1.94
  -7   3  18    2.42    2.01
   7   3 -18    2.14    3.38
  -7  -3  17    1.59    1.78
  -7   3  17    0.09    1.90
   7   3 -17   -0.17    3.19
  -7  -3  16    5.64    1.84
   7   3 -16    4.99    3.00
  -7  -3  15   10.21    1.91
  -7   3  15   14.35    2.15
   7   3 -15   12.32    3.14
  -7  -3  14   72.81    3.16
   7  -3 -14   63.07    3.15
   7   3 -14   81.72    5.12
  -7  -3  13   63.78    2.99
  -7   3  13   84.57    3.19
   7  -3 -13   73.58    3.25
   7   3 -13   77.13    4.80
  -7  -3  12   40.52    2.60
  -7   3  12   68.31    5.19
   7  -3 -12   39.46    2.76
   7   3 -12   54.74    4.41
  -7  -3  11  127.38    3.42
  -7   3  11  177.51    6.30
   7  -3 -11  116.40    3.51
   7   3 -11  156.31    5.49
  -7  -3  10   84.07    2.93
  -7   3  10  120.92    5.45
   7  -3 -10   72.20    3.04
   7   3 -10   99.78    4.67
  -7  -3   9   11.23    1.56
  -7   3   9   34.19    4.18
   7  -3  -9   26.03    2.48
   7   3  -9   12.08    2.43
  -7  -3   8  141.51    3.36
  -7   3   8  191.81    6.07
   7  -3  -8  120.56    3.47
   7   3  -8  158.60    5.09
  -7  -3   7   60.25    2.54
  -7   3   7   87.75    4.85
   7  -3  -7   55.64    2.79
   7   3  -7   73.22    4.15
  -7  -3   6   10.28    1.49
  -7   3   6   12.20    2.71
   7  -3  -6    8.91    1.65
   7   3  -6   13.58    2.43
  -7  -3   5   14.22    1.61
  -7   3   5   22.06    2.99
   7  -3  -5   12.75    1.77
   7   3  -5   14.69    2.46
  -7  -3   4    1.72    1.26
  -7   3   4    2.36    2.16
   7  -3  -4    1.03    1.40
   7   3  -4    1.64    1.90
  -7  -3   3    0.39    1.28
  -7   3   3    0.05    2.05
   7  -3  -3    0.61    1.37
   7   3  -3    1.20    1.93
  -7  -3   2    1.71    1.41
  -7   3   2    5.24    2.29
   7  -3  -2    2.04    1.46
   7   3  -2    2.14    2.05
  -7  -3   1   11.79    1.75
  -7   3   1   15.26    2.72
   7  -3  -1   10.48    1.73
   7   3  -1   13.66    2.50
  -7  -3   0    0.48    1.46
  -7   3   0    4.32    2.30
   7  -3   0    0.89    1.43
   7   3   0    1.50    2.06
  -7  -3  -1   79.92    3.14
  -7   3  -1  104.43    4.86
   7  -3   1   70.48    2.99
   7   3   1   94.21    4.69
  -7  -3  -2   11.12    1.89
  -7   3  -2   26.46    3.21
   7  -3   2   17.06    1.99
   7   3   2   17.30    2.89
  -7  -3  -3  202.84    4.39
  -7   3  -3  240.70    6.39
   7  -3   3  181.60    4.11
   7   3   3  254.82    6.64
  -7  -3  -4    1.94    1.75
  -7   3  -4    5.07    2.61
   7  -3   4    5.86    1.78
   7   3   4    3.64    2.44
  -7  -3  -5   28.23    2.85
  -7   3  -5   51.22    4.76
   7  -3   5   36.40    2.92
   7   3   5   39.26    4.46
  -7  -3  -6   57.72    3.27
  -7   3  -6   78.79    5.23
   7  -3   6   52.80    3.18
   7   3   6   76.74    5.19
  -7  -3  -7  184.45    4.49
  -7   3  -7  247.42    7.17
   7  -3   7  193.05    4.56
   7   3   7  258.93    7.36
  -7  -3  -8    4.35    1.92
  -7   3  -8   12.92    3.42
   7  -3   8    8.45    2.12
   7   3   8    6.63    2.99
  -7  -3  -9   25.65    2.59
  -7   3  -9   44.90    4.74
   7  -3   9   29.41    3.19
   7   3   9   31.42    4.12
  -7  -3 -10    6.52    2.14
  -7   3 -10    9.19    3.62
   7  -3  10    5.03    2.28
  -7  -3 -11   -2.04    1.94
  -7   3 -11   -0.84    3.38
  -7   3 -11    0.47    2.45
   7  -3  11   -3.49    2.14
  -7  -3 -12    4.44    2.18
  -7   3 -12    3.70    3.84
  -7   3 -12    6.79    2.68
   7  -3  12    2.32    2.42
  -7   3 -13    4.66    3.93
   7  -3  13    0.68    2.40
  -7   3 -14   -1.21    3.84
   7  -3  14   -1.07    2.46
  -7   3 -15    3.41    4.20
   7  -3  15    2.55    2.81
  -7   3 -16    0.35    4.30
   7  -3  16   -0.90    2.74
  -7   3 -17    0.13    4.44
   7  -3  17   -1.57    2.78
  -7   3 -18    1.60    4.71
   7  -3  18   -0.91    3.03
   7   4 -23    6.86    4.39
   7   4 -22    6.40    4.22
   7   4 -21   -7.34    3.73
   7   4 -20    7.14    3.96
   7   4 -19   -1.13    3.42
   7   4 -18    6.67    3.57
   7  -4 -17   -1.92    1.99
   7   4 -17   -1.65    3.19
   7  -4 -16   15.01    2.35
   7   4 -16   22.50    3.61
   7  -4 -15    4.06    1.98
   7   4 -15    7.28    2.98
   7  -4 -14    3.90    1.93
   7   4 -14   10.44    2.99
  -7   4  13   24.30    3.78
   7  -4 -13   12.82    2.11
   7   4 -13   18.32    3.16
  -7   4  12   12.99    3.28
   7  -4 -12    7.49    1.90
   7   4 -12   12.56    2.75
  -7   4  11    6.43    2.81
   7  -4 -11    2.90    1.69
   7   4 -11    2.28    2.31
  -7   4  10   62.78    4.96
   7  -4 -10   44.71    2.93
   7   4 -10   54.99    4.10
  -7   4   9   10.10    2.91
   7  -4  -9    5.61    1.74
   7   4  -9    8.03    2.38
  -7   4   8    4.22    2.56
   7  -4  -8    2.38    1.62
   7   4  -8    3.75    2.11
  -7   4   7    1.56    2.31
   7  -4  -7    0.25    1.50
   7   4  -7    1.08    2.01
  -7   4   6   55.42    4.56
   7  -4  -6   40.45    2.72
   7   4  -6   50.03    3.85
  -7   4   5   16.96    2.97
   7  -4  -5   11.84    1.82
   7   4  -5   16.53    2.62
  -7  -4   4    5.67    1.38
  -7   4   4    6.45    2.48
   7  -4  -4    4.99    1.62
   7   4  -4    9.03    2.27
  -7  -4   3   50.68    2.53
  -7   4   3   63.05    4.61
   7  -4  -3   42.74    2.71
   7   4  -3   59.91    4.05
  -7  -4   2   20.60    2.27
  -7   4   2   31.44    3.38
   7  -4  -2   19.83    2.01
   7   4  -2   24.15    2.90
  -7  -4   1    6.91    1.64
  -7   4   1    1.23    2.35
   7  -4  -1    3.24    1.53
   7   4  -1    5.44    2.26
  -7  -4   0   20.70    2.48
  -7   4   0   28.84    3.33
   7  -4   0   19.12    2.00
   7   4   0   26.02    3.13
  -7  -4  -1   12.53    1.90
  -7   4  -1   15.73    2.98
   7  -4   1   11.95    1.81
   7   4   1   11.87    2.67
  -7  -4  -2   30.08    2.72
  -7   4  -2   43.32    3.89
   7  -4   2   26.43    2.57
   7   4   2   41.54    4.33
  -7  -4  -3   15.17    2.13
  -7   4  -3   14.31    3.02
   7  -4   3    8.91    1.85
   7   4   3   19.54    3.17
  -7  -4  -4    8.90    2.06
  -7   4  -4   10.20    3.00
   7  -4   4    6.76    1.79
   7   4   4   11.74    2.99
  -7  -4  -5   23.34    2.44
  -7   4  -5   30.50    3.79
   7  -4   5   20.07    2.22
   7   4   5   26.60    3.60
  -7  -4  -6    2.16    1.96
  -7   4  -6    2.00    2.85
   7  -4   6    1.17    1.78
   7   4   6    1.58    2.75
  -7  -4  -7   14.30    2.33
  -7   4  -7   19.62    3.58
   7  -4   7   14.75    2.22
   7   4   7   21.38    3.66
  -7  -4  -8   17.14    2.45
  -7   4  -8   24.76    3.92
   7  -4   8   21.60    2.50
   7   4   8   26.09    3.91
  -7  -4  -9    1.64    2.08
  -7   4  -9    4.12    3.33
   7  -4   9    1.85    2.04
   7   4   9    5.69    3.21
  -7  -4 -10   23.97    2.75
  -7   4 -10   35.58    4.52
   7  -4  10   25.07    2.80
   7   4  10   33.54    4.41
  -7  -4 -11    0.10    2.11
  -7   4 -11    0.74    3.48
  -7   4 -11    0.56    2.67
   7  -4  11    3.47    2.31
  -7  -4 -12    7.22    2.40
  -7   4 -12    7.30    4.03
  -7   4 -12    9.44    2.98
   7  -4  12    5.44    2.54
  -7  -4 -13    0.26    2.25
  -7   4 -13    2.13    3.82
  -7   4 -13   -1.43    2.58
   7  -4  13   -1.95    2.44
  -7  -4 -14    1.05    2.32
  -7   4 -14   -3.37    3.82
   7  -4  14    0.19    2.61
  -7  -4 -15   -1.03    2.31
  -7   4 -15   -2.56    4.08
   7  -4  15   -0.21    2.65
  -7  -4 -16   -0.26    2.32
  -7   4 -16    2.72    4.42
   7  -4  16    2.16    2.90
  -7   4 -17    7.82    4.96
   7  -4  17    1.87    3.13
   7   5 -22   -0.98    3.97
   7   5 -21    5.14    4.12
   7   5 -20   -1.03    3.72
   7  -5 -19    4.19    2.39
   7   5 -19    7.25    3.72
   7  -5 -18    3.27    2.33
   7   5 -18   -0.43    3.29
   7  -5 -17    3.71    2.23
   7   5 -17    5.45    3.40
   7  -5 -16    7.40    2.27
   7   5 -16    9.60    3.21
   7  -5 -15   -0.47    1.97
   7   5 -15    0.29    2.74
  -7   5  14   79.10    6.00
   7  -5 -14   54.22    3.49
   7   5 -14   66.21    4.86
  -7   5  13   14.98    3.55
   7  -5 -13    8.94    2.22
   7   5 -13   15.72    3.15
  -7   5  12   87.86    5.97
   7  -5 -12   61.65    3.48
   7   5 -12   76.90    4.64
  -7   5  11   94.86    6.01
   7  -5 -11   57.43    3.37
   7   5 -11   78.52    4.55
  -7   5  10  136.95    6.32
   7  -5 -10   92.18    3.70
   7   5 -10  116.69    4.84
  -7   5   9   79.77    5.38
   7  -5  -9   54.68    3.23
   7   5  -9   77.67    4.30
  -7   5   8   42.02    4.72
   7  -5  -8   27.15    2.80
   7   5  -8   38.81    3.83
  -7   5   7   68.58    5.05
   7  -5  -7   53.23    3.06
   7   5  -7   60.22    4.07
  -7   5   6   12.60    2.99
   7  -5  -6    9.10    1.82
   7   5  -6   10.65    2.45
  -7   5   5    5.97    2.67
   7  -5  -5    5.06    1.64
   7   5  -5    6.80    2.24
  -7   5   4    4.12    2.56
   7  -5  -4    2.16    1.57
   7   5  -4   -1.51    2.02
  -7   5   3    3.88    2.59
   7  -5  -3    2.22    1.59
   7   5  -3    0.88    2.24
  -7   5   2    1.54    2.50
   7  -5  -2   -0.25    1.48
   7   5  -2   -0.61    2.15
  -7   5   1   21.69    3.20
   7  -5  -1   17.95    1.99
   7   5  -1   21.87    2.96
  -7  -5   0   11.92    1.88
  -7   5   0   16.48    3.09
   7  -5   0   12.65    1.82
   7   5   0   16.75    2.94
  -7  -5  -1   -0.80    1.59
  -7   5  -1    2.80    2.56
   7  -5   1    1.14    1.52
   7   5   1    0.27    2.40
  -7  -5  -2   48.62    3.01
  -7   5  -2   55.91    4.73
   7  -5   2   42.05    2.75
   7   5   2   52.11    4.67
  -7  -5  -3    7.61    2.00
  -7   5  -3   12.23    3.03
   7  -5   3    9.10    1.83
   7   5   3    9.54    2.89
  -7  -5  -4  104.75    3.85
  -7   5  -4  124.01    5.65
   7  -5   4   89.88    3.42
   7   5   4  118.09    5.71
  -7  -5  -5   19.06    2.43
  -7   5  -5   27.71    3.70
   7  -5   5   17.14    2.20
   7   5   5   23.04    3.55
  -7  -5  -6   64.88    3.66
  -7   5  -6   88.27    5.46
   7  -5   6   67.05    3.32
   7   5   6   81.17    5.57
  -7  -5  -7   41.08    3.47
  -7   5  -7   59.08    5.23
   7   5   7   56.85    5.49
  -7  -5  -8   46.91    3.58
  -7   5  -8   65.14    5.61
   7   5   8   67.51    5.88
  -7  -5  -9    6.40    2.36
  -7   5  -9    9.68    3.69
   7   5   9    8.40    3.45
  -7  -5 -10    3.17    2.34
  -7   5 -10    3.82    3.56
  -7   5 -10    4.51    3.02
   7   5  10    1.89    3.39
  -7  -5 -11   12.06    2.62
  -7   5 -11   15.13    4.10
  -7   5 -11    9.41    3.19
   7   5  11   16.31    4.09
  -7  -5 -12    1.56    2.36
  -7   5 -12    4.02    3.94
  -7   5 -12    3.59    2.95
  -7  -5 -13   -1.69    2.38
  -7   5 -13    0.64    3.85
  -7   5 -13    3.36    2.99
  -7  -5 -14    1.02    2.52
  -7   5 -14    4.62    4.11
  -7   5 -14    0.87    3.10
  -7  -5 -15   -2.13    2.50
  -7   5 -15    5.02    4.23
  -7  -5 -16   -2.27    2.52
  -7   5 -16   -4.91    4.30
  -7  -5 -17   -2.46    2.58
  -7   5 -17   -6.96    4.44
   7  -6 -21   -1.05    2.57
   7   6 -21    1.08    3.73
   7  -6 -20    4.46    2.61
   7   6 -20    9.08    3.91
   7  -6 -19    2.34    2.46
   7   6 -19    0.78    3.52
   7  -6 -18    3.01    2.46
   7   6 -18    5.18    3.48
   7  -6 -17    7.45    2.50
   7   6 -17   10.61    3.49
   7  -6 -16    1.10    2.28
   7   6 -16   -0.38    2.98
  -7   6  15   17.37    4.35
   7  -6 -15    9.47    2.43
   7   6 -15    9.69    3.06
  -7   6  14    2.40    3.45
   7   6 -14    0.72    2.69
  -7   6  13   -0.39    3.16
   7  -6 -13    1.05    2.05
   7   6 -13    1.84    2.57
  -7   6  12   -0.42    3.00
   7  -6 -12   -0.15    1.93
   7   6 -12   -0.42    2.37
  -7   6  11    3.94    3.11
   7  -6 -11    4.90    2.02
   7   6 -11    2.81    2.43
  -7   6  10    3.12    3.01
   7  -6 -10    1.70    1.89
   7   6 -10    2.35    2.37
  -7   6   9   68.44    5.55
   7  -6  -9   52.99    3.30
   7   6  -9   66.98    4.20
  -7   6   8    7.04    3.04
   7  -6  -8    5.01    1.91
   7   6  -8    3.38    2.26
  -7   6   7   80.26    5.45
   7  -6  -7   59.92    3.24
   7   6  -7   77.94    4.28
  -7   6   6   23.35    3.39
   7  -6  -6   16.35    2.09
   7   6  -6   16.05    2.66
  -7   6   5   82.21    5.28
   7  -6  -5   57.37    3.07
   7   6  -5   72.16    4.21
  -7   6   4   22.21    3.34
   7  -6  -4   13.29    1.90
   7   6  -4   16.48    2.73
  -7   6   3    1.55    2.59
   7  -6  -3   -0.36    1.49
   7   6  -3    0.21    2.28
  -7   6   2    4.93    2.70
   7  -6  -2    5.53    1.65
   7   6  -2    7.11    2.48
  -7   6   1   25.74    3.46
   7  -6  -1   17.91    1.98
   7   6  -1   23.20    3.09
  -7   6   0   25.25    3.45
   7  -6   0   15.65    1.95
   7   6   0   11.51    2.89
  -7   6  -1   94.02    5.31
   7   6   1   89.66    5.16
  -7  -6  -2   23.52    2.84
  -7   6  -2   31.45    3.61
   7   6   2   22.18    3.38
  -7  -6  -3   66.87    3.45
  -7   6  -3   75.83    5.15
   7   6   3   71.32    5.18
  -7  -6  -4   25.88    3.13
  -7   6  -4   35.41    3.91
   7   6   4   31.59    3.88
  -7  -6  -5   11.75    2.37
  -7   6  -5   14.71    3.31
   7   6   5   15.59    3.48
  -7  -6  -6   -0.76    2.05
  -7   6  -6   -1.32    3.02
   7   6   6   -0.92    2.98
  -7  -6  -7    0.78    2.20
  -7   6  -7    2.64    3.26
   7   6   7    1.31    3.16
  -7  -6  -8    7.01    2.46
  -7   6  -8   10.55    3.63
   7   6   8    8.99    3.63
  -7  -6  -9   23.17    2.97
  -7   6  -9   33.21    4.46
  -7   6  -9   29.71    4.07
   7   6   9   30.29    4.53
  -7  -6 -10   -0.46    2.31
  -7   6 -10    0.89    3.58
  -7   6 -10    1.82    2.97
   7   6  10   -1.68    3.34
  -7  -6 -11    6.46    2.63
  -7   6 -11   12.31    4.07
  -7   6 -11    9.63    3.37
   7   6  11    8.38    3.94
  -7  -6 -12    5.83    2.69
  -7   6 -12   12.23    4.16
  -7   6 -12    8.63    3.49
   7   6  12    6.95    4.21
  -7  -6 -13    5.86    2.73
  -7   6 -13   10.05    4.42
  -7   6 -13    6.27    3.47
  -7  -6 -14    3.67    2.80
  -7   6 -14    4.64    4.23
  -7   6 -14    3.75    3.47
  -7  -6 -15    3.32    2.86
  -7   6 -15    3.78    4.38
  -7   6 -15    3.69    3.59
  -7  -6 -16   -4.09    2.66
  -7   6 -16   -3.99    4.43
   7  -7 -20    0.20    2.63
   7   7 -20    1.48    3.53
   7  -7 -19    2.23    2.68
   7   7 -19    2.50    3.54
   7  -7 -18    1.04    2.62
   7   7 -18   -1.98    3.27
   7  -7 -17    5.63    2.63
   7   7 -17    9.10    3.46
   7  -7 -16    3.28    2.51
   7   7 -16    1.63    3.11
  -7   7  15   55.16    6.89
   7  -7 -15   32.19    3.73
  -7   7  14   -1.06    3.64
   7  -7 -14    1.20    2.23
   7   7 -14    4.10    2.81
  -7   7  13  109.50    7.19
   7  -7 -13   72.55    4.05
  -7   7  12   22.76    4.25
   7  -7 -12   13.69    2.46
  -7   7  11  100.24    6.52
   7  -7 -11   68.97    3.85
   7   7 -11   90.86    4.66
  -7   7  10   13.80    3.63
   7  -7 -10    6.80    2.10
   7   7 -10    9.52    2.65
  -7   7   9   94.21    6.13
   7  -7  -9   65.32    3.60
   7   7  -9   88.17    4.44
  -7   7   8    2.21    2.98
   7  -7  -8    2.33    1.84
   7   7  -8    4.72    2.35
  -7   7   7   41.19    4.32
   7  -7  -7   28.22    2.94
   7   7  -7   39.47    3.92
  -7   7   6    3.61    2.92
   7  -7  -6    4.39    1.86
   7   7  -6    3.15    2.29
  -7   7   5   25.32    3.68
   7  -7  -5   19.17    2.18
   7   7  -5   21.71    2.87
  -7   7   4    8.17    3.00
   7  -7  -4    6.88    1.84
   7   7  -4    5.68    2.49
  -7   7   3   13.95    3.25
   7   7  -3   14.69    2.80
  -7   7   2   16.32    3.30
   7   7  -2   12.24    2.74
  -7   7   1    2.50    2.75
   7   7  -1    0.16    2.38
  -7   7   0    1.27    2.69
   7   7   0   -0.73    2.58
  -7   7  -1   -1.89    2.78
   7   7   1   -1.69    2.52
  -7   7  -2   12.47    3.32
   7   7   2   10.76    3.20
  -7   7  -3   45.44    4.97
   7   7   3   53.75    5.01
  -7  -7  -4   23.12    2.68
  -7   7  -4   25.32    3.71
   7   7   4   25.22    3.76
  -7  -7  -5  112.74    4.33
  -7   7  -5  122.97    6.04
   7   7   5  128.39    6.38
  -7  -7  -6   35.12    3.57
  -7   7  -6   39.02    4.31
   7   7   6   44.46    5.45
  -7  -7  -7   93.36    4.40
  -7   7  -7  115.15    6.19
  -7   7  -7  101.47    6.19
   7   7   7  112.43    6.61
  -7  -7  -8   35.33    3.74
  -7   7  -8   50.94    5.51
  -7   7  -8   38.62    4.56
   7   7   8   54.18    6.04
  -7  -7  -9   18.98    2.97
  -7   7  -9   28.92    4.37
  -7   7  -9   23.41    4.10
   7   7   9   30.40    4.57
  -7  -7 -10   13.94    2.94
  -7   7 -10   22.19    4.32
  -7   7 -10   19.40    3.97
   7   7  10   21.75    4.60
  -7  -7 -11    7.46    2.87
  -7   7 -11    7.51    4.04
  -7   7 -11    6.81    3.58
   7   7  11    9.63    4.28
  -7  -7 -12    1.66    2.75
  -7   7 -12    0.74    3.90
  -7   7 -12    1.34    3.48
   7   7  12    3.55    4.12
  -7  -7 -13    0.38    2.74
  -7   7 -13    0.01    4.00
  -7   7 -13    4.52    3.70
  -7  -7 -14    1.02    2.87
  -7   7 -14   -0.26    4.33
  -7   7 -14    0.84    3.62
   7  -8 -18    2.34    2.76
   7  -8 -17    5.86    2.76
  -7   8  16   31.92    5.70
   7  -8 -16   16.61    2.99
  -7   8  15    6.48    4.46
   7  -8 -15    3.20    2.52
  -7   8  14    6.29    4.30
   7  -8 -14    3.81    2.47
  -7   8  13    5.87    4.03
   7  -8 -13    2.24    2.39
  -7   8  12    5.68    3.95
   7  -8 -12    4.81    2.38
  -7   8  11   -0.58    3.53
   7  -8 -11    1.97    2.21
  -7   8  10   22.48    4.20
   7  -8 -10   14.42    2.47
  -7   8   9    8.35    3.56
   7  -8  -9    6.19    2.16
  -7   8   8   80.28    6.10
   7  -8  -8   52.82    3.53
  -7   8   7   14.66    3.59
   7  -8  -7    8.30    2.18
  -7   8   6   57.23    5.61
   7   8  -6   51.34    4.05
  -7   8   5   11.22    3.32
   7   8  -5   11.92    2.67
  -7   8   4   31.04    3.90
   7   8  -4   25.83    3.09
  -7   8   3    8.63    3.21
   7   8  -3    3.85    2.56
  -7   8   2    8.52    3.29
   7   8  -2   12.04    2.91
  -7   8   1    7.92    3.23
   7   8  -1    2.18    2.67
  -7   8   0   42.24    4.23
   7   8   0   39.77    4.51
  -7   8  -1   20.53    3.63
   7   8   1   16.33    3.30
  -7   8  -2   66.29    5.34
   7   8   2   65.31    5.14
  -7   8  -3   26.66    3.93
   7   8   3   25.51    3.75
  -7   8  -4   43.32    5.30
   7   8   4   42.95    5.19
  -7   8  -5   -0.45    3.24
   7   8   5   -0.55    3.07
  -7   8  -6    7.39    3.49
  -7   8  -6    8.48    3.65
   7   8   6    7.35    3.64
  -7  -8  -7    0.04    2.46
  -7   8  -7    0.54    3.32
  -7   8  -7    6.22    3.52
   7   8   7    2.95    3.49
  -7  -8  -8   -0.76    2.49
  -7   8  -8    3.10    3.50
  -7   8  -8    3.23    3.45
   7   8   8    2.60    3.55
  -7  -8  -9    3.57    2.66
  -7   8  -9    8.62    3.77
  -7   8  -9    6.20    3.66
   7   8   9    7.60    4.09
  -7  -8 -10   15.93    3.20
  -7   8 -10   23.12    4.33
  -7   8 -10   16.08    4.21
   7   8  10   19.33    4.59
  -7  -8 -11    3.40    2.87
  -7   8 -11    9.12    3.98
  -7   8 -11    2.76    3.79
   7   8  11    8.26    4.45
  -7  -8 -12    3.11    2.93
  -7   8 -12    4.28    4.11
  -7   8 -12    4.41    3.89
   7   8  12    7.07    4.63
  -7  -8 -13    1.39    3.01
  -7   8 -13    7.73    4.27
  -7   8 -13    3.57    3.99
   7   8  13    6.39    4.65
  -7   9  16   19.01    5.49
   7  -9 -16    6.33    2.89
  -7   9  15   14.29    5.03
   7  -9 -15    9.07    2.92
  -7   9  14   77.26    7.77
   7  -9 -14   50.55    4.38
  -7   9  13    3.98    4.35
   7  -9 -13    5.14    2.61
  -7   9  12   70.93    7.30
   7  -9 -12   42.04    4.03
  -7   9  11   18.47    4.58
   7  -9 -11    7.24    2.59
  -7   9  10  111.98    7.29
   7  -9 -10   76.03    4.31
  -7   9   9    9.06    3.95
  -7   9   8   19.47    4.19
  -7   9   7    5.12    3.44
  -7   9   6   -2.35    3.23
  -7   9   5    7.07    3.50
  -7   9   4   -0.53    3.16
  -7   9   3    3.04    3.28
   7   9  -3    6.22    2.71
  -7   9   2   13.39    3.55
   7   9  -2   13.23    3.08
  -7   9   1    2.54    3.21
   7   9  -1   -0.30    2.65
  -7   9   0   -0.98    3.08
   7   9   0    0.47    2.74
  -7   9  -1   -1.80    3.08
   7   9   1   -1.69    2.89
  -7   9  -2   10.71    3.46
   7   9   2   11.02    3.33
  -7   9  -3   20.09    3.76
   7   9   3   16.74    3.62
  -7   9  -4   77.48    5.68
  -7   9  -4   76.74    6.37
   7   9   4   74.32    5.83
  -7   9  -5   16.10    3.66
  -7   9  -5   15.65    4.08
   7   9   5   15.77    3.89
  -7   9  -6   76.70    5.96
  -7   9  -6   71.69    6.38
   7   9   6   82.95    6.27
  -7   9  -7    4.04    3.58
  -7   9  -7   13.19    4.03
   7   9   7    4.22    3.76
  -7   9  -8   47.40    5.78
  -7   9  -8   45.18    5.36
   7   9   8   53.82    6.48
  -7  -9  -9    6.45    3.03
  -7   9  -9    5.60    3.81
  -7   9  -9    4.42    3.94
   7   9   9   12.62    4.29
  -7  -9 -10   22.45    3.59
  -7   9 -10   29.91    4.50
  -7   9 -10   25.67    4.87
   7   9  10   29.24    5.03
  -7  -9 -11   -1.23    2.88
  -7   9 -11    1.10    3.79
  -7   9 -11   -0.51    3.90
   7   9  11   -2.99    4.10
  -7  10  13    5.15    4.74
   7 -10 -13    3.20    2.75
  -7  10  12   -1.64    4.26
   7 -10 -12    0.64    2.69
  -7  10  11   -2.22    4.14
  -7  10  10    1.25    4.13
  -7  10   9   26.27    4.82
  -7  10   8   11.18    4.15
  -7  10   7   28.61    4.66
  -7  10   6   15.73    4.03
  -7  10   5    5.93    3.67
  -7  10   4    0.33    3.46
  -7  10   3    0.23    3.39
  -7  10   2   -1.34    3.36
  -7  10   1   -0.16    3.36
  -7  10   0    2.07    3.40
   7  10   0    1.48    3.03
  -7  10  -1   37.49    4.33
  -7  10  -1   26.53    4.72
   7  10   1   30.19    3.95
  -7  10  -2   11.41    3.68
  -7  10  -2   12.16    4.25
   7  10   2    6.36    3.39
  -7  10  -3   46.16    5.49
   7  10   3   42.60    4.62
  -7  10  -4    3.69    3.94
   7  10   4    5.14    3.46
  -7  10  -5   -1.95    3.68
   7  10   5   -1.06    3.39
  -7  10  -6    2.67    3.89
   7  10   6    1.07    3.62
  -7  10  -7   -2.45    3.76
   7  10   7    1.18    3.74
  -7  10  -8    2.34    3.97
   7  10   8   -3.38    3.79
  -7  11   9   27.14    5.14
  -7  11   8    0.06    4.05
  -7  11   7    6.98    4.17
  -7  11   6    3.41    4.03
  -7  11   5    0.84    3.85
  -7  11   4   -0.23    3.81
  -7  11   3    3.76    3.70
  -7  11   3   -1.91    3.77
  -7  11   2   -1.01    3.53
  -7  11   2    2.60    3.98
  -7  11   1    0.14    3.53
  -7  11   1   -1.55    3.84
  -7  11   0    2.50    3.59
  -7  11   0    3.81    4.16
  -7  11  -1    0.23    3.95
  -7  11  -2    4.36    4.08
   7  11   2    1.43    3.29
  -7  11  -3   51.96    6.48
   7  11   3   50.07    5.45
  -7  11  -4    2.01    3.97
   7  11   4    0.60    3.43
  -8   0  23    2.89    2.51
  -8   0  22   19.12    3.00
  -8   0  21    2.89    2.31
  -8   0  20   43.99    3.80
   8   0 -20   65.67    7.03
  -8   0  19    3.35    2.18
   8   0 -19    0.45    3.76
  -8   0  18   26.56    2.84
   8   0 -18   32.73    4.74
  -8   0  17    0.63    1.93
   8   0 -17   -1.28    3.04
  -8   0  16    6.46    2.11
   8   0 -16    7.36    3.45
  -8   0  15   -0.38    1.74
   8   0 -15   -1.84    2.80
  -8   0  14   12.10    2.15
   8   0 -14   15.84    3.44
  -8   0  13   -0.59    1.65
   8   0 -13    0.78    2.59
  -8   0  12   16.20    2.13
   8   0 -12   14.21    3.15
  -8   0  11    2.19    1.61
   8   0 -11    1.61    2.53
  -8   0  10    4.36    1.69
   8   0 -10    4.49    2.48
  -8   0   9   -0.07    1.46
   8   0  -9    2.82    2.23
  -8   0   8   62.16    3.00
   8   0  -8   75.89    4.59
  -8   0   7   10.32    1.77
   8   0  -7   14.13    2.67
  -8   0   6  161.54    3.89
   8   0  -6  196.56    6.02
  -8   0   5   48.34    4.47
   8   0  -5   45.23    4.21
  -8   0   4  482.06    8.39
  -8   0   4  394.93    5.38
   8   0  -4  469.21    8.27
  -8   0   3   69.15    4.70
   8   0  -3   65.77    4.42
  -8   0   2  342.92    7.43
  -8   0   2  265.06    4.52
   8   0  -2  332.36    7.18
   8   0  -2  245.65    4.06
  -8   0   1   43.96    4.34
   8   0  -1   34.44    4.01
   8   0  -1   28.12    2.35
  -8   0   0  309.09    7.19
  -8   0   0  238.95    4.31
   8   0   0  273.71    6.76
   8   0   0  218.64    4.04
  -8   0  -1   11.71    2.78
  -8   0  -1   11.82    1.79
   8   0   1   16.53    2.86
   8   0   1   12.73    1.79
  -8   0  -2   13.97    3.05
   8   0   2   17.36    3.08
   8   0   2   11.39    1.76
  -8   0  -3   -2.64    2.41
  -8   0  -3    0.52    1.55
   8   0   3    1.31    1.48
  -8   0  -4   25.50    3.65
   8   0   4   17.04    1.99
  -8   0  -5    3.59    3.05
   8   0   5    3.08    1.59
  -8   0  -6    5.93    3.13
   8   0   6    4.93    1.76
  -8   0  -7   -1.50    2.94
   8   0   7   -0.45    1.66
  -8   0  -8    3.58    3.43
   8   0   8    4.17    1.91
   8   0   9   -0.58    1.84
   8   0  10    1.93    2.06
   8   0  11   -1.17    2.04
   8   0  12   43.28    3.58
   8   0  13    3.67    2.41
   8   0  14   32.82    3.66
   8   0  15    2.81    2.59
   8   0  16   26.74    3.41
   8   0  17    1.68    2.80
  -8  -1  23    3.01    2.52
  -8   1  23    2.49    2.48
   8   1 -23    0.59    4.62
  -8  -1  22    0.35    2.35
  -8   1  22    6.07    2.49
   8   1 -22    0.08    4.18
  -8  -1  21   -0.05    2.19
  -8   1  21    3.33    2.38
   8   1 -21   -2.09    4.06
  -8  -1  20    7.45    2.40
  -8   1  20    4.16    2.32
   8   1 -20   12.10    4.31
  -8  -1  19    2.73    2.17
  -8   1  19    1.42    2.08
   8   1 -19    5.06    3.83
  -8  -1  18    3.82    2.12
  -8   1  18    5.44    2.18
   8   1 -18    3.99    3.64
  -8  -1  17    9.08    2.25
  -8   1  17    6.99    2.21
   8   1 -17   10.39    3.64
  -8  -1  16   16.50    2.41
  -8   1  16   18.35    2.49
   8  -1 -16   16.81    3.88
   8   1 -16   21.03    3.96
  -8  -1  15   24.60    2.58
  -8   1  15   23.92    2.59
   8  -1 -15   28.37    4.11
   8   1 -15   27.91    4.00
  -8  -1  14   53.50    3.30
  -8   1  14   54.28    3.30
   8  -1 -14   75.80    5.63
   8   1 -14   66.75    5.35
  -8  -1  13    0.19    1.68
  -8   1  13   -1.22    1.64
   8  -1 -13    2.26    2.74
   8   1 -13    2.15    2.69
  -8  -1  12    0.35    1.65
  -8   1  12    2.64    1.71
   8  -1 -12    2.64    2.67
   8   1 -12    3.53    2.67
  -8  -1  11   22.70    2.64
  -8   1  11   21.33    2.21
   8  -1 -11   30.31    3.73
   8   1 -11   27.74    3.54
  -8  -1  10    3.83    1.63
  -8   1  10    1.42    1.54
   8  -1 -10    3.73    2.44
   8   1 -10    3.86    2.41
  -8  -1   9    3.65    1.64
  -8   1   9    3.95    1.57
   8  -1  -9    6.56    2.53
   8   1  -9    4.89    2.44
  -8  -1   8   25.36    2.59
  -8   1   8   28.18    2.51
   8  -1  -8   32.75    3.95
   8   1  -8   32.63    3.96
  -8  -1   7   12.95    1.93
  -8   1   7   14.75    2.94
  -8   1   7   12.39    1.82
   8  -1  -7   11.04    2.61
   8   1  -7   15.36    2.76
  -8  -1   6    8.70    1.81
  -8   1   6   12.03    2.91
  -8   1   6    6.50    1.61
   8  -1  -6    8.87    2.53
   8   1  -6    9.33    2.58
  -8  -1   5    5.76    1.65
  -8   1   5    6.30    2.51
  -8   1   5    5.24    1.58
   8  -1  -5    4.67    2.39
   8   1  -5    5.43    2.28
  -8  -1   4   78.51    3.17
  -8   1   4   97.31    5.01
   8  -1  -4   86.24    4.68
   8   1  -4   99.92    4.86
  -8  -1   3    6.56    1.67
  -8   1   3    5.81    2.60
  -8   1   3    6.00    1.60
   8  -1  -3    6.22    2.37
   8  -1  -3    6.13    1.57
   8   1  -3    6.14    2.41
  -8  -1   2    6.22    1.65
  -8   1   2    6.30    2.56
   8  -1  -2    5.66    2.30
   8  -1  -2    4.01    1.51
   8   1  -2    5.83    2.38
  -8  -1   1   17.88    1.98
  -8   1   1   20.81    3.13
   8  -1  -1   20.60    2.94
   8  -1  -1   16.34    1.90
   8   1  -1   19.91    2.92
  -8  -1   0   13.93    1.94
  -8   1   0   19.63    3.16
   8  -1   0   19.05    2.95
   8  -1   0   13.25    1.84
   8   1   0   18.39    2.93
  -8  -1  -1   14.64    1.98
  -8   1  -1   16.47    3.01
   8  -1   1   13.15    1.89
   8   1   1   16.09    2.89
  -8  -1  -2    1.22    1.56
  -8   1  -2    2.76    2.54
   8  -1   2    2.44    1.56
   8   1   2    2.02    2.31
  -8  -1  -3   14.23    2.02
  -8   1  -3   19.69    3.38
   8  -1   3   14.66    2.05
   8   1   3   13.65    3.04
   8   1   3   11.98    1.77
  -8  -1  -4    0.60    1.66
  -8   1  -4    3.93    2.83
   8  -1   4    0.25    1.71
   8   1   4    1.85    2.54
  -8  -1  -5    1.58    1.71
  -8   1  -5    2.99    3.03
   8  -1   5    3.61    1.86
  -8  -1  -6    2.94    1.73
  -8   1  -6    2.73    3.06
   8  -1   6    2.89    1.89
   8   1   6    1.94    1.74
  -8   1  -7   40.24    4.61
   8  -1   7   27.65    2.99
   8   1   7   25.91    2.71
  -8   1  -8   21.00    4.08
   8  -1   8   12.87    2.33
   8   1   8   13.64    2.20
  -8   1  -9   33.22    4.72
   8  -1   9   21.76    2.68
   8   1   9   17.15    2.39
  -8   1 -10   52.48    5.52
   8  -1  10   26.63    3.25
   8   1  10   26.41    3.05
  -8   1 -11   30.45    4.77
   8  -1  11   21.02    2.83
   8   1  11   20.68    2.68
  -8   1 -12    3.43    4.02
   8  -1  12    4.28    2.38
   8   1  12    6.58    2.35
   8  -1  13   18.15    2.94
   8   1  13   17.72    2.74
   8  -1  14    0.22    2.50
   8   1  14   -0.65    2.27
   8  -1  15   -0.59    2.54
   8   1  15   -0.99    2.39
   8  -1  16    1.93    2.72
   8   1  16    2.13    2.59
   8  -1  17    0.39    2.78
   8   1  17    1.69    2.67
  -8  -2  23   12.16    2.86
  -8   2  23   16.74    3.00
   8   2 -23   20.37    5.22
  -8  -2  22    2.70    2.47
  -8   2  22    3.62    2.49
   8   2 -22    9.42    4.64
  -8  -2  21   45.85    4.03
  -8   2  21   44.95    3.83
   8   2 -21   66.28    7.22
  -8  -2  20    1.86    2.28
  -8   2  20    3.87    2.31
   8   2 -20    5.52    4.12
  -8  -2  19   28.32    3.01
  -8   2  19   24.18    2.80
   8   2 -19   38.17    5.02
  -8  -2  18    4.01    2.09
  -8   2  18    2.45    2.13
   8   2 -18    1.68    3.48
  -8  -2  17   15.22    2.38
  -8   2  17   16.48    2.45
   8   2 -17   16.38    4.00
  -8  -2  16    9.16    2.11
  -8   2  16    6.45    2.08
   8   2 -16    8.79    3.42
  -8  -2  15    1.76    1.75
  -8   2  15    0.28    1.81
   8   2 -15   -0.80    2.82
  -8  -2  14   10.36    2.01
  -8   2  14   10.30    2.07
   8   2 -14   12.97    3.25
  -8  -2  13   47.63    3.13
  -8   2  13   51.74    3.11
   8   2 -13   56.82    5.06
  -8  -2  12   31.68    2.82
  -8   2  12   36.27    2.83
   8   2 -12   44.28    4.65
  -8  -2  11    8.27    1.83
  -8   2  11    9.41    1.85
   8   2 -11    8.31    2.72
  -8  -2  10    1.51    1.50
  -8   2  10    2.20    1.58
   8  -2 -10    1.48    1.64
   8   2 -10    1.23    2.31
  -8  -2   9    1.73    1.51
  -8   2   9    2.36    2.59
  -8   2   9    2.12    1.55
   8  -2  -9    1.11    1.57
   8   2  -9    4.97    2.40
  -8  -2   8   15.66    1.99
  -8   2   8   17.18    3.15
  -8   2   8   16.15    1.92
   8  -2  -8   20.46    3.85
   8  -2  -8   15.25    1.94
   8   2  -8   18.74    2.95
  -8  -2   7  100.20    3.44
  -8   2   7  139.80    5.90
   8  -2  -7   91.85    3.23
   8   2  -7  111.60    5.10
  -8   2   6   51.82    4.73
   8  -2  -6   29.46    2.54
   8   2  -6   39.14    4.17
  -8  -2   5  250.62    4.75
  -8   2   5  337.74    7.60
   8  -2  -5  232.54    4.42
   8   2  -5  304.78    7.05
  -8   2   4   51.42    4.62
   8  -2  -4   31.89    2.63
  -8  -2   3  295.74    5.04
  -8   2   3  378.67    7.82
   8  -2  -3  265.48    4.71
   8   2  -3  357.50    7.45
  -8  -2   2   65.44    3.13
  -8   2   2   87.35    5.12
   8  -2  -2   60.38    3.00
   8   2  -2   80.57    4.71
  -8  -2   1  236.92    4.62
  -8   2   1  296.40    7.13
   8  -2  -1  208.76    4.36
   8   2  -1  286.83    6.88
  -8  -2   0   40.28    2.88
  -8   2   0   61.37    4.65
   8  -2   0   41.57    2.84
   8   2   0   51.68    4.38
  -8  -2  -1    7.29    1.85
  -8   2  -1    7.86    2.68
   8  -2   1    4.95    1.76
   8   2   1    8.62    2.60
  -8  -2  -2    0.70    1.74
  -8   2  -2    0.79    2.54
   8  -2   2    0.20    1.66
   8   2   2    0.17    2.33
  -8  -2  -3   26.48    2.79
  -8   2  -3   40.10    4.10
   8  -2   3   28.17    2.81
   8   2   3   42.36    4.10
  -8  -2  -4   28.27    2.85
  -8   2  -4   40.80    4.85
   8  -2   4   31.26    2.94
   8   2   4   38.28    4.72
  -8  -2  -5   33.01    2.97
  -8   2  -5   48.93    5.16
   8  -2   5   35.02    3.12
   8   2   5   43.31    4.96
  -8  -2  -6    8.25    2.00
  -8   2  -6   10.38    3.35
   8  -2   6   10.73    2.21
   8   2   6    7.32    3.06
  -8  -2  -7    6.59    2.01
  -8   2  -7    6.69    3.44
   8  -2   7    6.21    2.19
  -8  -2  -8   11.34    2.19
  -8   2  -8   15.99    3.98
   8  -2   8   11.89    2.42
  -8  -2  -9    3.70    2.06
  -8   2  -9    5.36    3.62
   8  -2   9    3.45    2.29
  -8   2 -10    5.49    3.71
   8  -2  10    1.36    2.31
  -8   2 -11   27.46    4.79
   8  -2  11   19.62    2.97
  -8   2 -12    2.77    3.91
   8  -2  12   -1.50    2.42
  -8   2 -13   72.30    7.13
   8  -2  13   48.10    4.05
  -8   2 -14    4.17    4.40
   8  -2  14    2.04    2.68
  -8   2 -15   34.49    5.71
   8  -2  15   22.29    3.40
  -8   2 -16   -0.69    4.84
   8  -2  16    0.33    2.85
   8  -2  17   38.10    4.11
  -8  -3  22    3.17    2.61
   8   3 -22    5.00    4.43
  -8  -3  21    1.96    2.34
   8   3 -21    0.69    4.14
  -8  -3  20    1.27    2.10
   8   3 -20    0.77    3.79
  -8  -3  19   14.02    2.55
   8   3 -19   13.77    4.22
  -8  -3  18   14.49    2.40
   8   3 -18   15.31    4.16
  -8  -3  17   16.81    2.48
   8   3 -17   19.83    4.00
  -8  -3  16   15.08    2.29
   8   3 -16   20.43    3.91
  -8  -3  15   27.57    2.98
   8   3 -15   25.04    3.88
  -8  -3  14    9.46    1.96
   8   3 -14    9.59    3.18
  -8  -3  13    4.05    1.68
   8  -3 -13    1.49    1.85
   8   3 -13    6.31    2.92
  -8  -3  12    1.40    1.53
   8  -3 -12    0.64    1.73
   8   3 -12    2.26    2.67
  -8  -3  11   23.78    2.57
   8   3 -11   31.40    3.63
  -8  -3  10    6.11    1.64
  -8   3  10    4.47    2.74
   8   3 -10    4.71    2.50
  -8  -3   9   58.27    2.95
  -8   3   9   64.46    5.17
   8  -3  -9   54.91    2.99
   8   3  -9   61.80    4.55
  -8  -3   8   22.06    2.49
  -8   3   8   29.64    3.71
   8  -3  -8   18.13    2.11
   8   3  -8   27.50    3.25
  -8  -3   7   42.16    2.74
  -8   3   7   58.45    4.96
   8  -3  -7   34.63    2.74
   8   3  -7   45.80    4.27
  -8  -3   6   56.65    2.92
  -8   3   6   78.00    5.20
   8  -3  -6   48.73    2.89
   8   3  -6   64.09    4.42
  -8  -3   5   49.30    2.86
  -8   3   5   62.14    4.91
   8  -3  -5   42.07    2.83
   8   3  -5   50.57    4.25
  -8  -3   4    1.03    1.58
  -8   3   4    1.63    2.57
   8  -3  -4    2.12    1.63
   8   3  -4    1.63    2.25
  -8  -3   3    0.67    1.61
  -8   3   3   -0.03    2.44
   8  -3  -3    0.21    1.58
   8   3  -3   -0.77    2.19
  -8  -3   2   20.83    2.23
  -8   3   2   17.76    3.17
   8  -3  -2   14.99    2.09
   8   3  -2   24.70    3.21
  -8  -3   1   50.45    3.04
  -8   3   1   61.99    4.84
   8  -3  -1   44.84    2.95
   8   3  -1   56.93    4.52
  -8  -3   0   22.84    2.74
  -8   3   0   18.08    3.13
   8  -3   0   13.10    2.05
   8   3   0   23.36    3.18
  -8   3  -1   39.96    4.01
   8  -3   1   26.75    2.82
   8   3   1   36.61    3.71
  -8  -3  -2   53.48    3.26
  -8   3  -2   61.19    4.85
   8  -3   2   49.29    3.17
   8   3   2   61.73    4.93
  -8  -3  -3   20.35    2.44
  -8   3  -3   29.72    3.79
   8  -3   3   22.47    2.46
   8   3   3   28.57    3.76
  -8  -3  -4   25.24    3.00
  -8   3  -4   33.63    4.04
   8  -3   4   23.39    2.49
   8   3   4   33.74    4.01
  -8  -3  -5    6.16    2.03
  -8   3  -5    9.33    3.26
   8  -3   5    6.75    2.10
   8   3   5   10.40    3.26
  -8  -3  -6   -2.21    1.89
  -8   3  -6    0.95    3.03
   8  -3   6   -0.15    1.98
   8   3   6   -0.46    2.74
  -8  -3  -7    3.17    2.01
  -8   3  -7    4.32    3.34
   8  -3   7    0.81    2.06
   8   3   7    2.83    3.03
  -8  -3  -8   11.30    2.32
  -8   3  -8   14.59    3.90
   8  -3   8   12.60    2.51
  -8  -3  -9   24.26    2.68
  -8   3  -9   33.80    4.69
   8  -3   9   22.59    2.95
  -8  -3 -10   14.09    2.47
  -8   3 -10   22.51    4.47
   8  -3  10   16.75    2.88
  -8  -3 -11   15.62    2.63
  -8   3 -11   22.19    4.59
   8  -3  11   16.78    2.93
  -8   3 -12   20.05    4.76
   8  -3  12   11.88    2.95
  -8   3 -13    0.19    4.17
   8  -3  13   -0.92    2.60
  -8   3 -14   19.00    4.92
   8  -3  14   10.86    3.16
  -8   3 -15    1.54    4.50
   8  -3  15    0.81    2.95
  -8   3 -16    3.53    4.88
   8  -3  16   -0.45    2.96
   8   4 -22   36.09    5.49
   8   4 -21    6.35    4.30
   8   4 -20   70.37    6.81
   8   4 -19   10.89    4.04
   8   4 -18   12.01    3.89
   8   4 -17    2.68    3.45
   8  -4 -16    1.08    2.09
   8   4 -16   -0.84    3.12
   8  -4 -15    3.87    2.09
   8   4 -15    5.73    3.17
   8  -4 -14   12.57    2.29
   8   4 -14   15.28    3.49
   8  -4 -13    3.64    1.94
   8   4 -13    5.55    2.83
  -8   4  12   31.14    4.39
   8  -4 -12   16.80    2.30
   8   4 -12   24.11    3.44
  -8   4  11    4.38    2.97
   8  -4 -11    3.03    1.86
   8   4 -11    2.20    2.66
  -8  -4  10   17.31    2.00
  -8   4  10   27.30    3.85
   8  -4 -10   15.62    2.22
   8   4 -10   24.91    3.35
  -8  -4   9    0.29    1.42
  -8   4   9   -2.28    2.56
   8  -4  -9    2.11    1.79
   8   4  -9    1.41    2.36
  -8   4   8   19.20    3.49
   8  -4  -8   11.05    2.07
   8   4  -8   19.11    3.04
  -8  -4   7    0.65    1.42
  -8   4   7    1.23    2.59
   8  -4  -7    1.39    1.69
   8   4  -7   -0.11    2.24
  -8  -4   6  122.80    3.59
  -8   4   6  152.83    6.19
   8  -4  -6  108.71    3.75
   8   4  -6  130.51    5.36
  -8  -4   5   26.11    2.63
  -8   4   5   43.93    4.94
   8  -4  -5   24.88    2.79
   8   4  -5   36.10    4.24
  -8  -4   4  165.33    4.08
  -8   4   4  194.41    6.62
   8  -4  -4  142.60    4.08
   8   4  -4  179.02    5.89
  -8   4   3   26.24    3.46
   8  -4  -3   16.28    2.18
   8   4  -3   16.25    2.89
  -8  -4   2  231.33    4.70
  -8   4   2  273.76    7.25
   8  -4  -2  208.64    4.67
   8   4  -2  261.71    6.82
  -8  -4   1   41.36    3.00
  -8   4   1   55.61    4.90
   8  -4  -1   35.94    3.02
   8   4  -1   42.44    4.38
  -8  -4   0   78.27    3.46
  -8   4   0   87.27    5.35
   8  -4   0   66.47    3.34
   8   4   0   85.27    4.97
  -8  -4  -1    2.19    1.87
  -8   4  -1    2.67    2.74
   8  -4   1   -0.03    1.73
   8   4   1   -0.63    2.42
  -8  -4  -2    7.98    2.12
  -8   4  -2    9.83    3.08
   8  -4   2    5.19    1.93
   8   4   2    8.22    2.93
  -8  -4  -3    5.17    2.09
  -8   4  -3    6.20    2.99
   8  -4   3    3.75    1.92
   8   4   3    4.93    2.91
  -8  -4  -4   14.92    2.43
  -8   4  -4   19.83    3.64
   8  -4   4   12.88    2.30
   8   4   4   19.38    3.58
  -8  -4  -5   -0.57    1.97
  -8   4  -5   -2.72    2.95
   8  -4   5   -0.91    1.93
   8   4   5    0.22    2.89
  -8  -4  -6    6.56    2.27
  -8   4  -6    9.66    3.55
   8  -4   6    4.50    2.13
   8   4   6    8.04    3.35
  -8  -4  -7    1.64    2.16
  -8   4  -7    1.98    3.36
   8  -4   7    0.05    2.07
   8   4   7    3.93    3.20
  -8  -4  -8    2.02    2.19
  -8   4  -8    1.01    3.45
   8  -4   8    1.80    2.24
   8   4   8    4.27    3.30
  -8  -4  -9   -0.44    2.15
  -8   4  -9   -0.77    3.58
   8  -4   9    2.02    2.34
  -8  -4 -10    4.52    2.36
  -8   4 -10    8.18    4.03
   8  -4  10    6.22    2.61
  -8  -4 -11    0.42    2.27
  -8   4 -11    0.64    3.87
  -8   4 -11   -0.58    2.90
   8  -4  11   -1.40    2.50
  -8  -4 -12   33.62    3.57
  -8   4 -12   56.66    6.80
  -8   4 -12   39.49    4.35
   8  -4  12   34.45    4.06
  -8  -4 -13    4.21    2.50
  -8   4 -13    4.40    4.27
   8  -4  13    2.27    2.81
  -8  -4 -14   44.01    3.75
  -8   4 -14   59.90    7.26
   8  -4  14   41.82    4.34
  -8   4 -15    1.39    4.53
   8  -4  15    1.20    3.00
  -8   4 -16   54.21    6.39
   8  -4  16   38.25    4.57
   8   5 -21    0.49    4.07
   8   5 -20    6.38    4.07
   8   5 -19   19.34    4.41
   8  -5 -18   23.58    2.90
   8   5 -18   33.41    4.73
   8  -5 -17    4.63    2.36
   8   5 -17    3.54    3.38
   8  -5 -16    6.76    2.40
   8   5 -16    6.96    3.32
   8  -5 -15   10.83    2.46
   8   5 -15   17.55    3.64
   8  -5 -14    1.92    2.11
   8   5 -14    2.47    3.03
   8  -5 -13    1.99    2.08
   8   5 -13    3.01    2.82
  -8   5  12    8.09    3.67
   8  -5 -12    4.45    2.08
   8   5 -12    2.61    2.74
  -8   5  11    1.64    3.11
   8  -5 -11    0.78    1.90
   8   5 -11    5.39    2.75
  -8   5  10   98.40    6.15
   8  -5 -10   66.78    3.58
   8   5 -10   87.76    5.06
  -8   5   9   76.28    5.74
   8  -5  -9   52.84    3.40
   8   5  -9   70.67    4.68
  -8   5   8   95.22    5.84
   8  -5  -8   67.62    3.51
   8   5  -8   86.83    4.88
  -8   5   7   76.18    5.65
   8  -5  -7   55.34    3.35
   8   5  -7   75.46    4.71
  -8   5   6   59.89    5.35
   8  -5  -6   43.92    3.19
   8   5  -6   49.91    4.32
  -8   5   5   45.59    5.01
   8  -5  -5   28.71    2.95
   8   5  -5   35.09    4.16
  -8  -5   4    5.42    1.70
  -8   5   4    7.26    3.09
   8  -5  -4    4.88    1.94
   8   5  -4    4.35    2.55
  -8  -5   3   42.14    2.90
  -8   5   3   53.22    4.60
   8  -5  -3   34.35    3.03
   8   5  -3   42.49    4.39
  -8  -5   2   33.28    2.94
  -8   5   2   36.86    4.09
   8  -5  -2   24.95    2.51
   8   5  -2   36.45    4.38
  -8  -5   1    7.05    1.97
  -8   5   1   11.85    3.14
   8  -5  -1    7.55    2.00
   8   5  -1   10.45    2.79
  -8  -5   0  129.80    4.09
  -8   5   0  149.39    6.29
   8  -5   0  109.85    3.88
   8   5   0  146.44    5.93
  -8  -5  -1   40.23    3.25
  -8   5  -1   63.20    5.32
   8  -5   1   37.14    3.15
   8   5   1   46.86    5.01
  -8  -5  -2  159.79    4.56
  -8   5  -2  186.15    6.78
   8  -5   2  143.28    4.30
   8   5   2  186.19    6.73
  -8  -5  -3   79.92    3.88
  -8   5  -3  103.15    5.89
   8  -5   3   71.83    3.63
   8   5   3   93.82    5.85
  -8  -5  -4   13.19    2.43
  -8   5  -4   23.72    3.87
   8  -5   4   12.99    2.24
   8   5   4   23.44    3.87
  -8  -5  -5    6.82    2.36
  -8   5  -5    7.15    3.41
   8  -5   5    5.38    2.11
   8   5   5    8.07    3.38
  -8  -5  -6    1.40    2.26
  -8   5  -6    7.53    3.54
   8  -5   6    1.84    2.06
   8   5   6    2.23    3.30
  -8  -5  -7    5.41    2.41
  -8   5  -7    6.45    3.66
   8  -5   7    5.11    2.30
   8   5   7    8.95    3.55
  -8  -5  -8   25.43    3.02
  -8   5  -8   32.62    4.57
   8  -5   8   22.74    2.88
   8   5   8   34.06    4.68
  -8  -5  -9    1.80    2.40
  -8   5  -9   -1.15    3.68
   8  -5   9   -1.31    2.26
   8   5   9   -0.54    3.43
  -8  -5 -10   21.61    3.03
  -8   5 -10   24.88    4.67
  -8   5 -10   26.06    4.12
   8  -5  10   18.28    2.96
  -8  -5 -11   20.70    3.08
  -8   5 -11   27.41    4.88
  -8   5 -11   30.34    4.25
   8  -5  11   20.12    3.19
  -8  -5 -12   35.06    3.82
  -8   5 -12   58.79    5.98
  -8   5 -12   43.71    4.70
   8  -5  12   34.32    3.73
  -8  -5 -13    2.42    2.65
  -8   5 -13    9.92    4.57
  -8   5 -13    4.62    3.42
   8  -5  13    0.73    2.94
  -8  -5 -14    4.32    2.81
  -8   5 -14    2.44    4.52
   8  -5  14    5.49    3.15
  -8  -5 -15    2.28    2.76
  -8   5 -15   -1.01    4.71
   8  -5  15   -2.79    3.08
   8   6 -20    5.06    4.01
   8  -6 -19   15.13    2.96
   8   6 -19   26.45    4.54
   8  -6 -18   10.14    2.74
   8   6 -18    8.04    3.88
   8  -6 -17   13.52    2.76
   8   6 -17   10.90    3.80
   8  -6 -16   -0.41    2.27
   8   6 -16   -0.76    3.13
   8  -6 -15    0.20    2.26
   8   6 -15    1.80    3.13
   8  -6 -14    3.39    2.29
   8   6 -14    0.44    2.93
  -8   6  13    2.52    3.53
   8  -6 -13   -1.87    2.09
   8   6 -13   -0.59    2.80
  -8   6  12   -1.47    3.28
   8  -6 -12    1.41    2.13
   8   6 -12    1.32    2.81
  -8   6  11    8.76    3.56
   8  -6 -11    5.15    2.24
   8   6 -11    8.23    3.01
  -8   6  10    2.06    3.25
   8  -6 -10   -0.66    2.02
   8   6 -10   -0.85    2.53
  -8   6   9    3.13    3.14
   8  -6  -9    0.62    1.99
   8   6  -9    0.08    2.43
  -8   6   8    0.00    2.98
   8  -6  -8    2.38    2.00
   8   6  -8    1.84    2.48
  -8   6   7   48.09    5.46
   8  -6  -7   33.75    3.26
   8   6  -7   46.92    4.42
  -8   6   6   13.01    3.37
   8  -6  -6    9.83    2.21
   8   6  -6   10.11    2.77
  -8   6   5  102.97    6.05
   8  -6  -5   72.75    3.68
   8   6  -5   95.73    5.09
  -8   6   4   41.45    4.37
   8  -6  -4   28.55    3.12
   8   6  -4   35.73    4.34
  -8   6   3  153.82    6.57
   8  -6  -3  117.81    4.10
   8   6  -3  147.42    5.81
  -8   6   2   30.98    3.90
   8  -6  -2   20.44    2.44
   8   6  -2   26.94    3.43
  -8   6   1  121.94    6.23
   8  -6  -1   99.09    3.85
   8   6  -1  124.01    5.62
  -8  -6   0   20.44    2.42
  -8   6   0   28.45    3.95
   8  -6   0   18.57    2.36
   8   6   0   25.63    3.60
  -8  -6  -1   29.16    3.14
  -8   6  -1   34.55    4.18
   8  -6   1   27.22    3.00
   8   6   1   34.43    4.08
  -8  -6  -2    5.25    2.16
  -8   6  -2    9.55    3.36
   8  -6   2    5.51    1.99
   8   6   2    6.01    3.09
  -8  -6  -3    3.77    2.22
  -8   6  -3    2.35    3.04
   8   6   3    7.32    3.26
  -8  -6  -4   -1.24    2.11
  -8   6  -4    1.21    3.23
   8   6   4   -0.35    2.98
  -8  -6  -5   12.83    2.64
  -8   6  -5   16.67    3.98
   8   6   5   16.40    3.81
  -8  -6  -6   -1.14    2.28
  -8   6  -6   -1.93    3.27
   8   6   6   -2.14    3.21
  -8  -6  -7    6.31    2.56
  -8   6  -7   14.30    4.08
   8   6   7   10.64    3.82
  -8  -6  -8    2.86    2.54
  -8   6  -8    0.48    3.62
   8   6   8   -0.93    3.40
  -8  -6  -9   -1.02    2.49
  -8   6  -9   -1.92    3.82
  -8   6  -9    1.15    3.32
   8   6   9   -4.86    3.55
  -8  -6 -10   -0.66    2.54
  -8   6 -10   -0.67    3.87
  -8   6 -10    0.75    3.32
   8   6  10   -0.48    3.80
  -8  -6 -11    5.88    2.83
  -8   6 -11    9.45    4.34
  -8   6 -11   11.16    3.74
  -8  -6 -12    4.55    2.85
  -8   6 -12    5.14    4.40
  -8   6 -12    6.20    3.64
  -8  -6 -13   40.13    4.16
  -8   6 -13   47.70    5.78
  -8   6 -13   48.87    5.89
  -8  -6 -14    6.71    2.98
  -8   6 -14    8.37    4.91
  -8   6 -14    7.75    3.89
   8  -7 -18    4.43    2.75
   8   7 -18    3.43    3.69
   8  -7 -17   25.69    3.31
   8   7 -17   35.09    4.45
   8  -7 -16    8.44    2.75
   8   7 -16   11.21    3.65
   8  -7 -15   14.09    2.89
   8   7 -15   17.89    3.63
  -8   7  14   -1.75    3.84
   8  -7 -14    1.69    2.44
   8   7 -14    1.30    3.10
  -8   7  13   -0.44    3.65
   8  -7 -13   -0.36    2.27
   8   7 -13    0.40    2.91
  -8   7  12   -1.51    3.50
   8  -7 -12    0.43    2.21
   8   7 -12   -0.71    2.80
  -8   7  11    2.40    3.60
   8  -7 -11    1.11    2.14
   8   7 -11   -0.67    2.79
  -8   7  10   19.15    4.17
   8  -7 -10   10.10    2.38
   8   7 -10   10.71    3.04
  -8   7   9   42.13    4.81
   8  -7  -9   30.33    3.41
   8   7  -9   34.14    3.65
  -8   7   8   19.30    4.00
   8  -7  -8   15.72    2.49
   8   7  -8   16.00    3.06
  -8   7   7   47.99    5.64
   8  -7  -7   31.50    3.22
   8   7  -7   42.16    4.45
  -8   7   6   11.74    3.52
   8  -7  -6    8.90    2.16
   8   7  -6   11.36    2.81
  -8   7   5   32.36    4.21
   8  -7  -5   18.67    2.38
   8   7  -5   28.02    3.43
  -8   7   4   18.44    3.72
   8  -7  -4   11.18    2.15
   8   7  -4   11.96    2.98
  -8   7   3    9.35    3.32
   8  -7  -3    5.82    2.02
   8   7  -3    9.82    3.01
  -8   7   2   10.25    3.37
   8   7  -2    7.74    2.93
  -8   7   1   25.67    3.88
   8   7  -1   18.16    3.38
  -8   7   0   11.05    3.40
   8   7   0    8.82    3.14
  -8   7  -1   61.15    5.68
   8   7   1   62.36    5.45
  -8   7  -2   13.31    3.56
   8   7   2    8.15    3.22
  -8  -7  -3   47.31    3.73
  -8   7  -3   51.33    5.64
   8   7   3   50.79    5.59
  -8  -7  -4    4.96    2.41
  -8   7  -4    1.80    3.37
   8   7   4    7.03    3.52
  -8  -7  -5   -1.65    2.37
  -8   7  -5   -1.01    3.32
   8   7   5    2.46    3.43
  -8  -7  -6   -1.00    2.48
  -8   7  -6    0.37    3.50
   8   7   6    1.39    3.44
  -8  -7  -7    4.85    2.69
  -8   7  -7   10.28    4.01
   8   7   7    6.06    3.74
  -8  -7  -8    3.36    2.69
  -8   7  -8    0.89    3.82
  -8   7  -8    1.96    3.44
   8   7   8    3.32    3.87
  -8  -7  -9   33.72    4.02
  -8   7  -9   52.34    6.38
  -8   7  -9   41.10    5.05
   8   7   9   47.71    5.60
  -8  -7 -10    7.28    2.95
  -8   7 -10   10.00    4.30
  -8   7 -10   10.16    3.97
   8   7  10    9.85    4.37
  -8  -7 -11   16.41    3.28
  -8   7 -11   30.01    5.06
  -8   7 -11   24.45    4.60
   8   7  11   23.39    5.08
  -8  -7 -12    0.05    2.94
  -8   7 -12    3.35    4.32
  -8   7 -12    0.24    3.72
   8  -8 -17    1.83    2.75
   8  -8 -16    1.89    2.74
  -8   8  15    2.83    4.48
   8  -8 -15    2.45    2.65
  -8   8  14    3.47    4.42
   8  -8 -14    5.51    2.67
  -8   8  13    1.34    4.11
   8  -8 -13    4.44    2.59
  -8   8  12    5.77    4.14
   8  -8 -12    3.85    2.47
  -8   8  11    1.55    3.78
   8  -8 -11    3.29    2.37
  -8   8  10    3.05    3.63
   8  -8 -10   -0.55    2.17
   8   8 -10    1.02    2.80
  -8   8   9    3.20    3.61
   8  -8  -9    3.24    2.23
   8   8  -9    5.24    2.88
  -8   8   8   32.33    4.52
   8  -8  -8   25.27    2.88
   8   8  -8   30.85    3.57
  -8   8   7    3.27    3.52
   8  -8  -7    4.13    2.17
   8   8  -7   -0.45    2.74
  -8   8   6    9.64    3.69
   8  -8  -6    7.45    2.29
   8   8  -6   10.13    3.08
  -8   8   5   46.78    4.85
   8   8  -5   45.61    4.77
  -8   8   4  174.04    7.25
   8   8  -4  174.68    6.16
  -8   8   3   10.67    3.58
   8   8  -3   10.80    3.14
  -8   8   2   37.32    4.39
   8   8  -2   29.94    3.85
  -8   8   1   49.08    5.61
   8   8  -1   47.37    5.04
  -8   8   0   41.75    4.55
   8   8   0   40.01    4.98
  -8   8  -1    9.89    3.66
   8   8   1   11.43    3.51
  -8   8  -2   15.11    3.85
   8   8   2   16.34    3.64
  -8   8  -3   13.53    3.94
   8   8   3   15.38    3.82
  -8   8  -4    8.78    3.82
   8   8   4    5.61    3.56
  -8  -8  -5   -1.02    2.76
  -8   8  -5    0.72    3.54
   8   8   5    0.33    3.40
  -8  -8  -6   -1.18    2.59
  -8   8  -6    1.77    3.79
  -8   8  -6   -0.32    3.61
   8   8   6    1.90    3.65
  -8  -8  -7    3.27    2.73
  -8   8  -7    4.38    3.91
  -8   8  -7    2.61    3.65
   8   8   7    1.39    3.73
  -8  -8  -8    7.84    3.03
  -8   8  -8   11.92    4.22
  -8   8  -8    5.35    3.87
   8   8   8    5.34    4.02
  -8  -8  -9    8.01    3.03
  -8   8  -9   10.34    4.39
  -8   8  -9   13.54    4.28
   8   8   9   10.99    4.45
  -8  -8 -10   13.11    3.27
  -8   8 -10   18.44    4.67
  -8   8 -10   20.04    4.67
   8   8  10   17.81    4.88
  -8  -8 -11    0.90    3.05
  -8   8 -11    2.20    4.26
  -8   9  14   13.84    5.16
   8  -9 -14    9.56    2.95
  -8   9  13   -1.35    4.42
   8  -9 -13    0.12    2.54
  -8   9  12    5.57    4.69
   8  -9 -12    0.89    2.55
  -8   9  11   -2.46    3.96
   8  -9 -11   -0.32    2.40
  -8   9  10    1.84    3.90
   8  -9 -10    4.33    2.50
  -8   9   9    4.11    3.80
   8  -9  -9    9.96    2.58
  -8   9   8   22.05    4.47
  -8   9   7    4.94    3.63
  -8   9   6   27.15    4.42
  -8   9   5    2.14    3.51
   8   9  -5    2.81    2.76
  -8   9   4    1.65    3.43
   8   9  -4    0.34    2.79
  -8   9   3    2.04    3.46
   8   9  -3    3.00    2.95
  -8   9   2   -4.04    3.25
   8   9  -2    2.21    3.02
  -8   9   1    6.84    3.65
   8   9  -1    9.55    3.29
  -8   9   0    7.28    3.62
   8   9   0    5.15    3.18
  -8   9  -1    4.49    3.64
   8   9   1    8.47    3.42
  -8   9  -2   15.44    3.94
   8   9   2   12.73    3.76
  -8   9  -3   -0.44    3.55
   8   9   3    3.73    3.46
  -8   9  -4   -0.01    3.58
  -8   9  -4    0.94    3.93
   8   9   4    0.79    3.42
  -8   9  -5    2.76    3.77
  -8   9  -5    4.67    3.89
   8   9   5    1.90    3.61
  -8   9  -6   11.40    4.22
  -8   9  -6    8.00    4.25
   8   9   6    4.99    3.83
  -8   9  -7   -6.91    3.73
  -8   9  -7   -1.88    3.78
   8   9   7    3.66    4.05
  -8  -9  -8   13.99    3.36
  -8   9  -8   13.83    4.40
  -8   9  -8   15.00    4.56
   8   9   8   19.69    4.81
  -8  10  11    5.57    4.55
   8 -10 -11    3.21    2.72
  -8  10  10    6.13    4.43
  -8  10   9   -0.57    4.13
  -8  10   8    3.92    4.22
  -8  10   7   18.53    4.51
  -8  10   6   24.14    4.64
  -8  10   5   19.09    4.52
  -8  10   4   17.72    4.28
  -8  10   3   51.28    6.23
  -8  10   2   10.68    3.97
   8  10  -2    6.79    3.33
  -8  10   1   52.27    5.24
  -8  10   0   11.34    4.01
   8  10   0    4.39    3.36
  -8  10  -1   26.93    4.42
   8  10   1   34.06    4.32
  -8  10  -2    5.99    3.92
  -8  10  -2    5.06    4.26
   8  10   2    2.92    3.42
  -8  10  -3    1.03    3.75
  -8  10  -3    7.89    4.39
   8  10   3    2.37    3.53
  -8  10  -4   -0.57    3.74
  -8  10  -4    5.11    4.28
   8  10   4   -0.52    3.51
  -8  10  -5    1.39    3.81
  -8  10  -5   -5.21    3.86
   8  10   5   -1.08    3.75
  -9   0  22    1.79    2.53
  -9   0  21    1.37    2.45
  -9   0  20    6.06    2.53
  -9   0  19   -0.29    2.24
  -9   0  18   44.63    3.80
   9   0 -18   62.34    6.72
  -9   0  17    1.81    2.11
   9   0 -17    0.84    3.43
  -9   0  16   35.05    3.45
   9   0 -16   43.07    4.86
  -9   0  15    0.33    2.03
   9   0 -15    1.24    3.13
  -9   0  14   27.94    3.19
   9   0 -14   32.90    4.27
  -9   0  13    0.81    1.86
   9   0 -13    4.45    3.00
  -9   0  12   47.23    3.32
   9   0 -12   61.69    5.43
  -9   0  11    2.08    1.86
   9   0 -11    4.78    2.85
  -9   0  10    5.31    1.87
   9   0 -10    7.91    2.85
  -9   0   9    1.80    1.70
   9   0  -9    5.89    2.68
  -9   0   8  169.77    4.33
   9   0  -8  207.08    6.69
  -9   0   7    5.06    1.76
   9   0  -7    5.97    2.60
  -9   0   6   64.91    3.16
   9   0  -6   74.42    5.00
  -9   0   5    1.17    1.61
   9   0  -5    1.65    2.33
  -9   0   4    1.23    1.65
   9   0  -4    2.12    2.45
  -9   0   3   -1.79    1.54
   9   0  -3   -2.45    2.25
  -9   0   2   15.15    2.10
   9   0  -2   19.04    3.21
   9   0  -2   16.48    1.94
  -9   0   1    3.66    1.75
   9   0  -1    6.48    2.63
   9   0  -1    2.09    1.55
  -9   0   0  156.22    3.95
   9   0   0  143.60    3.69
   9   0   1    4.40    1.70
   9   0   2   10.40    1.89
   9   0   3    0.02    1.63
   9   0   4   94.98    3.52
   9   0   5    2.12    1.83
   9   0   6   28.07    2.93
   9   0   7   -0.23    1.92
   9   0   8   29.11    3.18
   9   0   9    0.35    2.12
   9   0  10   49.28    3.62
   9   0  11    1.53    2.35
   9   0  12   19.24    2.93
   9   0  13    0.90    2.55
   9   0  14    1.78    2.63
   9   0  15   -1.03    2.66
  -9  -1  22    0.71    2.45
  -9   1  22    0.55    2.45
   9   1 -22    2.06    4.61
  -9  -1  21    1.26    2.42
  -9   1  21    1.05    2.38
   9   1 -21   -3.38    4.19
  -9  -1  20    1.17    2.34
  -9   1  20    1.14    2.29
   9   1 -20   -1.04    4.14
  -9  -1  19    2.45    2.32
  -9   1  19    2.71    2.31
   9   1 -19   -0.61    3.97
  -9  -1  18    5.13    2.37
  -9   1  18    5.77    2.33
   9   1 -18   12.22    4.28
  -9  -1  17    5.07    2.24
  -9   1  17    5.41    2.28
   9   1 -17   13.04    4.09
  -9  -1  16    3.68    2.10
  -9   1  16    3.10    2.08
   9   1 -16    1.27    3.33
  -9  -1  15   21.51    2.65
  -9   1  15   19.44    2.61
   9   1 -15   28.56    4.35
  -9  -1  14   59.62    3.59
  -9   1  14   64.87    3.61
   9   1 -14   78.58    5.80
  -9  -1  13   44.50    3.37
  -9   1  13   36.47    3.18
   9   1 -13   58.78    5.45
  -9  -1  12   46.79    3.31
  -9   1  12   51.79    3.27
   9   1 -12   60.83    5.35
  -9  -1  11   28.86    3.00
  -9   1  11   20.04    2.39
   9   1 -11   34.90    3.97
  -9  -1  10    6.58    1.98
  -9   1  10   12.96    2.09
   9  -1 -10   16.65    3.47
   9   1 -10    5.34    2.72
  -9  -1   9   42.80    3.12
  -9   1   9   41.99    2.96
   9  -1  -9   47.30    4.77
   9   1  -9   54.18    4.80
  -9  -1   8   25.61    2.90
  -9   1   8   25.67    2.67
   9  -1  -8   31.17    3.83
   9   1  -8   33.25    3.85
  -9  -1   7    2.94    1.74
  -9   1   7    1.48    1.62
   9  -1  -7    1.47    2.57
   9   1  -7    3.34    2.42
  -9  -1   6    1.52    1.67
  -9   1   6    0.80    1.61
   9   1  -6    2.45    2.46
  -9  -1   5    9.32    1.95
   9   1  -5    9.44    2.76
  -9  -1   4    9.22    1.96
  -9   1   4    7.69    1.84
   9  -1  -4    7.76    1.79
   9   1  -4    9.07    2.81
  -9  -1   3    6.03    1.87
  -9   1   3    5.60    2.91
  -9   1   3    7.15    1.82
   9  -1  -3    4.44    1.70
   9   1  -3    5.89    2.59
  -9  -1   2    8.69    1.94
  -9   1   2   13.62    3.28
   9  -1  -2    8.14    1.81
   9   1  -2    8.29    2.74
  -9  -1   1    0.20    1.70
  -9   1   1    2.68    2.70
   9  -1  -1    1.95    1.63
   9   1  -1    1.59    2.38
  -9  -1   0    6.25    1.94
  -9   1   0   12.73    3.21
   9  -1   0    7.03    1.85
   9   1   0    5.48    2.78
  -9  -1  -1    5.12    1.88
  -9   1  -1    5.02    2.77
   9  -1   1    4.22    1.81
   9   1   1    9.31    2.95
  -9  -1  -2   44.66    3.09
  -9   1  -2   56.32    5.19
   9  -1   2   41.94    3.01
  -9   1  -3   25.60    3.93
   9  -1   3   21.37    2.41
  -9  -1  -4   20.50    2.37
  -9   1  -4   44.76    5.22
   9  -1   4   28.23    3.03
  -9  -1  -5  130.44    3.98
  -9   1  -5  173.30    7.05
   9  -1   5  121.37    4.15
  -9   1  -6  168.84    7.53
   9  -1   6  110.38    4.11
  -9   1  -7   20.71    4.42
   9  -1   7   16.93    2.54
   9  -1   8   41.10    3.46
   9  -1   9   24.26    2.87
   9  -1  10    3.75    2.35
   9  -1  11    5.14    2.47
   9   1  11    6.60    2.42
   9  -1  12   -0.91    2.38
   9   1  12   -0.31    2.31
   9  -1  13    0.72    2.46
   9  -1  14   -0.01    2.64
   9  -1  15   -0.60    2.78
  -9  -2  22    0.04    2.55
  -9   2  22    0.53    2.58
   9   2 -22    2.74    4.81
  -9  -2  21    2.29    2.43
  -9   2  21   -1.29    2.38
   9   2 -21    0.06    4.26
  -9  -2  20    0.56    2.34
  -9   2  20    4.09    2.49
   9   2 -20   -2.16    4.07
  -9  -2  19   19.33    2.86
  -9   2  19   19.35    2.84
   9   2 -19   20.93    4.60
  -9  -2  18    1.57    2.14
  -9   2  18    2.86    2.34
   9   2 -18    3.54    3.64
  -9  -2  17   28.07    3.44
  -9   2  17   25.48    2.88
   9   2 -17   30.90    4.65
  -9  -2  16    1.21    1.99
  -9   2  16    0.71    2.06
   9   2 -16    0.37    3.19
  -9  -2  15   19.65    2.55
  -9   2  15   20.55    2.53
   9   2 -15   30.59    4.28
  -9  -2  14   -0.22    1.84
  -9   2  14    1.29    1.94
   9   2 -14   -1.91    2.81
  -9  -2  13   -0.31    1.81
  -9   2  13    1.79    1.89
   9   2 -13    0.12    2.90
  -9  -2  12    0.84    1.81
  -9   2  12    0.74    1.82
   9   2 -12    3.95    2.91
  -9  -2  11   59.24    3.42
   9   2 -11   75.67    5.37
  -9  -2  10   12.33    2.14
  -9   2  10   16.70    2.16
   9   2 -10   15.03    3.23
  -9  -2   9   76.09    3.56
   9  -2  -9   62.58    3.15
   9   2  -9   92.27    5.35
  -9  -2   8    6.71    1.95
   9  -2  -8    8.36    1.89
   9   2  -8   10.91    2.82
  -9  -2   7  141.19    4.18
   9  -2  -7  128.73    3.77
   9   2  -7  165.05    6.22
  -9  -2   6    5.92    1.91
  -9   2   6   11.41    3.15
   9  -2  -6    7.10    1.83
   9   2  -6    6.61    2.58
  -9  -2   5   21.60    2.38
  -9   2   5   25.37    3.60
   9  -2  -5   20.32    2.25
   9   2  -5   27.02    3.45
  -9  -2   4   28.55    2.97
  -9   2   4   43.41    4.37
   9  -2  -4   26.38    2.72
   9   2  -4   40.64    4.04
  -9  -2   3    3.05    1.88
  -9   2   3    5.78    2.88
   9  -2  -3    3.12    1.75
   9   2  -3    3.57    2.65
  -9  -2   2   10.97    2.08
  -9   2   2   13.66    3.17
   9  -2  -2   11.90    2.02
   9   2  -2    7.11    2.75
  -9   2   1  136.81    6.19
   9  -2  -1   90.10    3.58
   9   2  -1  131.09    5.87
  -9  -2   0    8.87    2.10
  -9   2   0   10.91    3.06
   9  -2   0    7.10    1.94
   9   2   0    9.71    2.88
  -9  -2  -1   78.91    3.66
  -9   2  -1   99.79    5.72
   9  -2   1   73.44    3.47
   9   2   1   98.20    5.55
  -9  -2  -2    4.42    1.97
  -9   2  -2    5.67    2.95
   9  -2   2    3.91    1.96
   9   2   2    3.96    2.71
  -9  -2  -3   77.03    3.63
  -9   2  -3   93.72    5.96
   9  -2   3   66.51    3.56
   9   2   3   92.34    5.69
  -9  -2  -4   10.88    2.24
  -9   2  -4   11.17    3.52
   9  -2   4   10.21    2.28
  -9  -2  -5    3.18    2.05
  -9   2  -5    3.26    3.30
   9  -2   5    1.83    2.14
  -9  -2  -6    2.64    2.05
  -9   2  -6    7.36    3.59
   9  -2   6    2.49    2.21
  -9  -2  -7   18.61    2.53
  -9   2  -7   20.66    4.36
   9  -2   7   17.04    2.69
  -9   2  -8    4.61    3.65
   9  -2   8    1.81    2.34
  -9   2  -9   36.91    5.27
   9  -2   9   23.31    3.05
  -9   2 -10   14.05    4.52
   9  -2  10    6.05    2.61
  -9   2 -11   41.85    5.69
   9  -2  11   29.47    3.42
   9  -2  12    1.88    2.64
   9  -2  13   -0.43    2.73
   9  -2  14   -0.70    2.83
   9  -2  15    0.46    2.87
  -9  -3  21    3.28    2.50
   9   3 -21    2.87    4.34
  -9  -3  20    2.41    2.40
   9   3 -20    2.80    4.15
  -9  -3  19    5.58    2.39
   9   3 -19    1.42    3.99
  -9  -3  18    0.07    2.05
   9   3 -18   -1.04    3.53
  -9  -3  17    5.52    2.20
   9   3 -17    4.89    3.63
  -9  -3  16    9.11    2.33
   9   3 -16    6.41    3.52
  -9  -3  15   45.82    3.51
   9   3 -15   60.10    5.89
  -9  -3  14   32.16    3.24
   9   3 -14   34.14    4.29
  -9  -3  13   56.78    3.50
   9  -3 -13   57.25    3.35
   9   3 -13   63.03    5.59
  -9  -3  12   69.03    3.62
   9  -3 -12   61.40    3.41
   9   3 -12   84.02    5.73
  -9  -3  11   97.23    3.87
   9  -3 -11   86.24    3.67
   9   3 -11  116.47    5.91
  -9  -3  10   49.93    3.24
   9  -3 -10   35.26    3.05
   9   3 -10   58.06    5.03
  -9  -3   9   37.54    3.09
   9  -3  -9   32.17    2.94
   9   3  -9   46.63    4.76
  -9  -3   8   45.25    3.10
  -9   3   8   53.73    5.50
   9  -3  -8   32.34    2.91
   9   3  -8   46.83    4.69
  -9  -3   7    3.11    1.80
  -9   3   7    3.92    2.89
   9  -3  -7    0.76    1.79
   9   3  -7    3.66    2.64
  -9  -3   6    3.28    1.84
  -9   3   6    2.81    2.83
   9  -3  -6    2.36    1.79
[truncated: 62,095 more chars]
