# Supplementary material for: Crystal structure of tetra­aqua­(5,5′-dimethyl-2,2′-bipyridyl-κ2 N,N′)iron(II) sulfate
Source: Acta Crystallogr Sect E Struct Rep Online. 2014 Nov 21;70(Pt 12):544–6. doi: 10.1107/S1600536814024982 (PMC4257445; doi:10.1107/S1600536814024982)
Supplement: Supplementary file 2 [file e-70-00544-Isup2.hkl]

#
# h,k,l, Fc-squared, Fo-squared, sigma(Fo-squared), status flag
#
data_I
_shelx_title ' Setifi_SF116_4_2014_0m in P2(1)/c'
_shelx_refln_list_code          4
_shelx_F_calc_maximum      262.31
_exptl_crystal_F_000       848.00
_reflns_d_resolution_high  0.7080

loop_
 _space_group_symop_operation_xyz
 'x, y, z'
 '-x, y+1/2, -z+1/2'
 '-x, -y, -z'
 'x, -y-1/2, z-1/2'

_cell_length_a     9.5790
_cell_length_b     9.6190
_cell_length_c    18.5500
_cell_angle_alpha  90.000
_cell_angle_beta  101.527
_cell_angle_gamma  90.000

_shelx_F_squared_multiplier     1.000

loop_
 _refln_index_h
 _refln_index_k
 _refln_index_l
 _refln_F_squared_calc
 _refln_F_squared_meas
 _refln_F_squared_sigma
 _refln_observed_status
   2   0   0      27655.80      26581.18      1517.79 o
   3   0   0          1.90         15.76         5.38 o
   4   0   0        258.94        177.90        20.30 o
   5   0   0       1950.70       1838.87       156.16 o
   6   0   0       4028.29       3532.62       304.44 o
   7   0   0       6390.32       5897.39       523.35 o
   8   0   0       3375.95       2943.67       214.30 o
   9   0   0       2085.73       1775.65        74.82 o
   1   1   0         12.04          6.00         2.73 o
   2   1   0       2425.62       2344.36       115.02 o
   3   1   0        504.83        552.16        26.58 o
   4   1   0       4486.69       4696.60       251.19 o
   5   1   0        945.14       1014.31        56.59 o
   6   1   0       1792.10       1800.84       132.21 o
   7   1   0          2.17         50.18         9.62 o
   8   1   0        178.63        190.16        16.43 o
   9   1   0         68.73         91.37        16.06 o
  10   1   0         29.94         24.31        16.42 o
  11   1   0         79.48         58.71        18.94 o
   0   2   0       1018.08        854.71        20.16 o
   1   2   0       1762.76       1815.36        29.35 o
   2   2   0      11569.06      13183.06       372.65 o
   3   2   0         58.73        186.05        84.89 o
   4   2   0       1004.57       1281.55        58.99 o
   5   2   0        730.71        798.24        54.62 o
   6   2   0        352.60        419.24        30.38 o
   7   2   0        442.46        560.33        45.75 o
   8   2   0        491.32        551.80        53.40 o
   9   2   0         47.34        105.22        13.98 o
  10   2   0         57.30         55.31        15.94 o
  11   2   0          3.83         66.13        44.17 o
  12   2   0        100.55         82.12        21.80 o
   1   3   0       1280.93       1200.24        26.44 o
   2   3   0        288.82        393.90        34.61 o
   3   3   0       4261.82       5434.25       143.42 o
   4   3   0        614.58        513.82       105.14 o
   5   3   0        356.47        334.26        20.45 o
   6   3   0        142.50        157.49        10.38 o
   7   3   0         12.83         18.31        10.08 o
   8   3   0        179.95        227.21        25.71 o
   9   3   0          0.19         -3.29        12.75 o
  10   3   0        529.71        627.10        33.13 o
  11   3   0         91.01         85.58        21.69 o
  12   3   0         31.20         29.79        22.03 o
   0   4   0        154.14        266.44        21.11 o
   1   4   0         81.64        123.56        14.82 o
   2   4   0       6137.12       5874.07       163.06 o
   3   4   0        113.90         91.85         8.29 o
   4   4   0       5396.22       5692.91        94.25 o
   5   4   0        546.90        526.73        24.84 o
   6   4   0       3782.52       3373.82       400.89 o
   7   4   0        262.41        270.00        25.74 o
   8   4   0        900.50        916.43        50.95 o
   9   4   0       1059.08       1063.11        56.77 o
  10   4   0        346.34        388.95        28.87 o
  11   4   0        554.89        559.17        47.41 o
  12   4   0        122.29        136.43        25.68 o
   1   5   0        208.01        235.41        21.40 o
   3   5   0       1610.01       1738.89        25.62 o
   4   5   0          1.60         27.37         8.68 o
   5   5   0          7.54         30.73        10.00 o
   6   5   0        754.05        810.97        44.41 o
   7   5   0        163.78        163.21        14.82 o
   8   5   0       1721.45       1537.94        96.50 o
   9   5   0        130.68        106.84        15.77 o
  10   5   0        786.81        740.77        45.54 o
  11   5   0         15.77          3.66        17.74 o
  12   5   0        146.95        127.00        23.64 o
   0   6   0        688.62        797.91        34.39 o
   1   6   0       1417.95       1194.12        28.07 o
   3   6   0        312.36        250.91        26.56 o
   4   6   0       1549.92       1940.50       140.70 o
   5   6   0        167.11        262.49        69.90 o
   6   6   0       3274.79       3311.34       180.83 o
   7   6   0        131.91        208.40        43.78 o
   8   6   0        222.45        263.17        25.79 o
   9   6   0         60.33         56.77        15.58 o
  10   6   0         21.61         36.75        17.10 o
  11   6   0          0.62         27.61        18.84 o
   1   7   0         75.52        201.53        62.67 o
   2   7   0       2383.26       2093.72        58.10 o
   4   7   0        743.62        702.63        54.55 o
   5   7   0        313.66        346.56        24.36 o
   6   7   0        109.26        150.49        36.28 o
   7   7   0         16.82          2.95        22.08 o
   8   7   0         50.14        117.81        27.35 o
   9   7   0         19.09          2.92        18.34 o
  10   7   0         70.95         87.16        18.74 o
  11   7   0          8.92         13.96        19.36 o
   0   8   0       5269.14       4680.01        81.58 o
   1   8   0          7.98         53.73        23.72 o
   2   8   0       3734.05       3220.08        74.11 o
   3   8   0        610.20        529.33        46.60 o
   5   8   0        307.75        319.50        68.66 o
   6   8   0       1039.72       1124.41        41.22 o
   7   8   0        416.52        487.60        36.58 o
   8   8   0        387.47        485.89        39.83 o
   9   8   0        197.20        232.93        34.51 o
  10   8   0        284.97        369.97        40.87 o
   1   9   0        222.31        190.58        21.48 o
   2   9   0          0.66         46.13        26.32 o
   3   9   0         46.80         49.80        28.81 o
   4   9   0        107.32        112.17        35.45 o
   6   9   0         48.31         33.43        22.92 o
   7   9   0         12.09         -2.52        24.27 o
   8   9   0         34.48         72.88        28.33 o
   9   9   0         37.56         55.72        31.07 o
   0  10   0        774.42       1074.31        58.46 o
   1  10   0         24.01         12.41        19.40 o
   2  10   0        843.62       1058.42        62.13 o
   3  10   0        148.35        137.31        35.93 o
   4  10   0        562.28        670.55        59.41 o
   5  10   0        129.21        109.68        41.74 o
   6  10   0         87.98        122.50        29.56 o
   7  10   0         14.81         20.85        26.82 o
   8  10   0         49.49         89.63        41.21 o
   1  11   0         17.67         -9.84        30.12 o
   2  11   0        902.19        790.44        62.49 o
   3  11   0         17.00         62.49        37.11 o
   4  11   0         71.12         92.25        38.42 o
   5  11   0          0.53         17.43        40.32 o
   6  11   0         72.33         92.37        45.53 o
   7  11   0         20.40         36.84        32.23 o
   0  12   0        431.99        427.26        52.71 o
   1  12   0          5.88         11.74        35.22 o
   2  12   0        524.96        551.74        62.85 o
   3  12   0         64.72         62.85        40.43 o
   4  12   0        379.79        393.20        54.55 o
   5  12   0        132.64        160.79        47.79 o
   6  12   0        513.51        573.91        66.05 o
   1  13   0         37.55         20.15        17.79 o
   2  13   0          8.21         19.80        39.37 o
   3  13   0         26.16         22.65        40.55 o
 -12   1   1        145.86        178.70        33.68 o
 -11   1   1         53.30         53.37        18.75 o
 -10   1   1          4.33          5.49        15.82 o
  -9   1   1         14.81         17.70        11.65 o
  -8   1   1        231.17        219.81        12.73 o
  -7   1   1       1367.09       1404.22        86.84 o
  -6   1   1        141.11        134.72         8.95 o
  -5   1   1       2459.86       2549.20       152.26 o
  -4   1   1        327.58        369.64        25.97 o
  -3   1   1       1510.41       1368.41        63.07 o
  -2   1   1       2079.08       1970.38       201.99 o
  -1   1   1        191.41        129.25        24.23 o
   0   1   1       7314.07       2313.31      1355.02 o
   1   1   1       2843.77       2599.37       343.62 o
   2   1   1       4227.03       4440.38        76.38 o
   3   1   1        848.35        710.85        38.09 o
   4   1   1        604.54        792.94        51.50 o
   5   1   1         47.17         58.83         6.02 o
   6   1   1       1882.70       2070.84       126.97 o
   7   1   1        101.47        123.31         9.75 o
   8   1   1        175.15        174.27        13.56 o
   9   1   1         41.16         67.03        12.99 o
  10   1   1          1.59         -0.30        15.83 o
  11   1   1        156.27        159.84        28.70 o
 -13   2   1         92.06         92.37        36.28 o
 -12   2   1        117.60        112.24        25.73 o
 -11   2   1        767.22        705.07        42.39 o
 -10   2   1       1147.47       1146.96       122.88 o
  -9   2   1       1435.48       1334.04       182.50 o
  -8   2   1       3106.27       2928.00       235.42 o
  -7   2   1        643.49        636.07        41.58 o
  -6   2   1       2864.95       2436.22       144.50 o
  -5   2   1        252.95        300.02        20.48 o
  -4   2   1       6223.27       5368.81       329.44 o
  -3   2   1        474.99        572.42        28.98 o
  -2   2   1      68804.37      69520.44      8940.77 o
  -1   2   1       1760.34       1769.19        35.94 o
   0   2   1      25566.12      24351.33       389.13 o
   1   2   1       4316.84       4143.15        99.43 o
   2   2   1       2678.86       2853.30        25.35 o
   3   2   1       3197.27       2807.93       395.88 o
   4   2   1       8224.43       7957.45       356.96 o
   5   2   1       2240.24       2241.90       142.97 o
   6   2   1       2809.70       2626.65       159.45 o
   7   2   1       2581.39       2485.21       187.55 o
   8   2   1         75.51         83.29        12.48 o
   9   2   1       1094.83        995.42        78.11 o
  10   2   1        104.88        117.18        33.85 o
  11   2   1        388.83        377.38        27.65 o
  12   2   1        106.67         93.56        30.36 o
  13   2   1        155.12         69.49        30.71 o
 -13   3   1          2.31         -1.90        29.64 o
 -12   3   1         75.01         66.52        22.45 o
 -11   3   1          0.35         -2.21        16.81 o
 -10   3   1        709.41        664.85        44.89 o
  -9   3   1         51.15         54.17        13.63 o
  -8   3   1        630.67        612.77        40.44 o
  -7   3   1        136.88        146.61        12.13 o
  -6   3   1        353.41        354.12        14.22 o
  -5   3   1       1680.55       1410.74       222.45 o
  -4   3   1       1780.25       2269.84        27.79 o
  -3   3   1       2728.33       2848.74        81.51 o
  -2   3   1        983.91       1084.29        15.48 o
  -1   3   1       1210.81       1062.79        28.94 o
   0   3   1         69.53         84.26         8.92 o
   1   3   1         52.53         85.34        13.28 o
   2   3   1       2262.39       2585.69       133.82 o
   3   3   1       3417.79       4430.41        86.55 o
   4   3   1       1974.38       1744.19       306.96 o
   5   3   1          7.49         11.69         5.40 o
   6   3   1       1104.16       1038.15        61.36 o
   7   3   1       1120.87        993.36        82.56 o
   8   3   1        372.76        399.49        45.08 o
   9   3   1        452.55        443.37        39.84 o
  10   3   1        797.91        838.88        71.22 o
  11   3   1        248.71        264.89        25.53 o
  12   3   1        202.05        197.71        25.73 o
 -12   4   1          8.15         17.40        28.10 o
 -11   4   1         37.37         55.59        17.59 o
 -10   4   1         59.29        124.52        17.21 o
  -9   4   1        111.60        117.61        18.79 o
  -8   4   1        372.81        503.17        35.51 o
  -7   4   1         19.58         54.68        13.49 o
  -6   4   1        878.89       1314.57       147.83 o
  -5   4   1        883.92        861.81       147.24 o
  -4   4   1        308.92       1889.91        31.15 o
  -3   4   1       5591.88       6454.80       125.17 o
  -2   4   1       1319.03       1566.56        23.25 o
  -1   4   1       1071.26        948.73        15.30 o
   0   4   1          1.46          3.91         7.99 o
   1   4   1       2090.86       2062.15        64.15 o
   2   4   1        766.61       1340.21        32.79 o
   3   4   1         11.99         35.71        10.85 o
   4   4   1        755.67       1156.71        30.69 o
   5   4   1        467.80        531.29        33.99 o
   6   4   1       1072.65       1116.49        85.08 o
   7   4   1        152.15        151.33        12.98 o
   8   4   1         10.48         11.71        12.34 o
   9   4   1        108.02        159.80        17.39 o
  10   4   1         57.58         63.21        16.61 o
  11   4   1         18.73         46.67        18.14 o
  12   4   1         49.71         49.46        26.26 o
 -12   5   1        119.50        126.41        23.34 o
 -11   5   1         33.10         -9.44        17.31 o
 -10   5   1        229.89        279.20        20.13 o
  -9   5   1         51.73         31.13        14.29 o
  -8   5   1         50.64        105.00        13.81 o
  -7   5   1        222.67        235.80        17.40 o
  -6   5   1        562.81        651.60        33.71 o
  -5   5   1        156.33        245.94        30.16 o
  -4   5   1       1891.37       1814.46        43.85 o
  -3   5   1        303.42        336.66        14.91 o
  -2   5   1          1.23         -5.45        12.69 o
  -1   5   1          2.85         98.29        43.40 o
   0   5   1        106.14         91.39        14.29 o
   1   5   1       2093.16       2010.82        34.03 o
   2   5   1        363.65        394.86        25.97 o
   3   5   1        173.93        206.55        11.74 o
   4   5   1       1255.57       1243.26        20.16 o
   5   5   1        699.60        730.78        30.95 o
   6   5   1         50.95        104.70        27.75 o
   7   5   1          0.66          8.23        11.04 o
   8   5   1        311.60        530.06        55.95 o
   9   5   1          1.53         24.52        14.51 o
  10   5   1        262.22        367.37        39.35 o
  11   5   1        289.19        355.19        28.75 o
  12   5   1          0.54        -24.11        24.11 o
 -11   6   1        195.18        207.02        21.60 o
 -10   6   1        467.77        482.15        38.56 o
  -9   6   1         88.90         77.99        15.60 o
  -8   6   1       1344.52       1321.24        99.04 o
  -7   6   1        330.73        250.85        27.60 o
  -6   6   1       2998.96       3369.67       185.93 o
  -5   6   1       1017.97        997.22        40.31 o
  -4   6   1       7086.93       7124.95       233.15 o
  -3   6   1         18.90         10.21        16.30 o
  -1   6   1          0.34        120.48        59.11 o
   0   6   1       2097.23       1725.10        31.71 o
   1   6   1         18.64         36.79        11.24 o
   2   6   1       3212.15       2508.50        58.10 o
   3   6   1        324.21        353.21        20.06 o
   4   6   1       3143.73       3082.16        82.40 o
   5   6   1       1016.23       1093.94        96.23 o
   6   6   1       1263.22       1580.77       112.47 o
   7   6   1       1085.10       1088.89        43.88 o
   8   6   1        328.87        364.33        21.57 o
   9   6   1        495.33        490.52        34.81 o
  10   6   1        225.11        220.02        24.47 o
  11   6   1        209.94        247.15        32.02 o
 -11   7   1          1.06         -6.77        19.00 o
 -10   7   1        134.29        164.75        24.39 o
  -9   7   1          3.59          6.19        18.09 o
  -8   7   1        226.03        261.42        44.53 o
  -7   7   1         10.77         14.77        21.34 o
  -6   7   1         44.36         71.26        21.11 o
  -5   7   1         41.80         30.75        17.60 o
  -4   7   1         64.81        103.60        16.26 o
  -2   7   1        440.69        504.65        34.51 o
  -1   7   1        550.63        519.30        27.15 o
   0   7   1        132.98        122.90        28.58 o
   1   7   1       2619.88       2275.23        39.16 o
   2   7   1        245.31        386.68        37.35 o
   3   7   1        165.26        194.47        30.95 o
   4   7   1        196.15        207.21        12.69 o
   5   7   1        240.71        226.90        22.14 o
   6   7   1        791.65        730.26        44.53 o
   7   7   1          0.32        -21.17        22.14 o
   8   7   1        758.18        732.64        46.63 o
   9   7   1         44.95         35.75        20.86 o
  10   7   1        361.12        366.33        39.06 o
  11   7   1        372.72        382.30        25.76 o
 -10   8   1         27.77         80.63        32.48 o
  -9   8   1         43.85         46.19        29.15 o
  -8   8   1        508.26        570.93        44.46 o
  -7   8   1         49.25         56.65        34.03 o
  -6   8   1        375.82        465.18        46.60 o
  -5   8   1        762.90        723.91        50.99 o
  -3   8   1         85.62         73.28        28.93 o
  -2   8   1        981.79       1391.27        54.78 o
  -1   8   1        920.40        763.02        42.07 o
   0   8   1        917.76       1390.23       119.29 o
   1   8   1          0.80          1.14        14.60 o
   2   8   1       1725.99       1852.53        61.30 o
   3   8   1        209.08        274.62        36.05 o
   4   8   1        827.71        937.59        56.32 o
   5   8   1        905.47        919.18        35.96 o
   6   8   1        259.78        345.46        31.54 o
   7   8   1        200.63        219.01        28.95 o
   8   8   1        111.03        126.97        30.04 o
   9   8   1          4.95         21.43        39.19 o
  10   8   1          4.07         16.08        31.39 o
  -9   9   1          6.52         11.05        29.81 o
  -8   9   1         63.39         98.01        28.98 o
  -7   9   1          0.61         11.67        24.23 o
  -6   9   1          2.29        -23.00        32.37 o
  -5   9   1        103.59         85.14        31.19 o
  -4   9   1        132.36        137.19        36.88 o
  -3   9   1         12.70        -26.68        26.68 o
  -2   9   1        140.17        168.62        31.54 o
  -1   9   1        143.87        125.71        12.99 o
   0   9   1         63.30         67.99        30.77 o
   1   9   1          3.03         -1.27        15.80 o
   2   9   1        146.00        158.42        31.78 o
   3   9   1        330.85        284.59        37.59 o
   4   9   1         80.86        152.85        36.17 o
   5   9   1        129.02        103.99        38.30 o
   6   9   1          3.37         15.13        23.01 o
   7   9   1          2.31        -20.67        24.99 o
   8   9   1         51.27         77.57        29.55 o
   9   9   1        100.24        157.63        35.28 o
  -9  10   1         33.11         11.06        31.43 o
  -8  10   1        476.01        619.80        62.13 o
  -7  10   1         32.20         -1.90        39.84 o
  -6  10   1        428.06        475.57        36.73 o
  -5  10   1        147.01        140.87        41.74 o
  -4  10   1       1169.06       1193.84        67.71 o
  -3  10   1          0.90         13.87        30.59 o
  -2  10   1       1835.12       1833.56        71.26 o
  -1  10   1         36.15         10.81        12.87 o
   0  10   1       2140.95       1746.07        90.10 o
   1  10   1        101.07         58.20        20.56 o
   2  10   1       1516.06       1503.68        67.71 o
   3  10   1        539.07        498.74        54.90 o
   4  10   1        792.33        826.01        63.44 o
   5  10   1        750.29        730.08        65.22 o
   6  10   1        327.38        313.41        33.19 o
   7  10   1        322.78        381.67        36.22 o
   8  10   1        296.48        367.49        42.27 o
  -7  11   1          2.83         -7.94        30.82 o
  -6  11   1         27.59         73.28        44.70 o
  -5  11   1        143.26        174.78        44.59 o
  -4  11   1          2.40         16.96        35.57 o
  -3  11   1         24.53         41.62        35.22 o
  -2  11   1         19.86        142.65        36.76 o
  -1  11   1         71.16         76.13        17.34 o
   0  11   1         90.37         78.32        14.56 o
   1  11   1          5.09          8.18        31.30 o
   2  11   1         95.72        166.48        39.13 o
   3  11   1         23.16          1.66        34.51 o
   4  11   1        369.27        322.17        48.38 o
   5  11   1         43.77         36.88        40.08 o
   6  11   1        128.81        119.41        46.48 o
   7  11   1          7.34          2.73        46.84 o
  -6  12   1        258.69        331.90        57.75 o
  -5  12   1          4.67         47.67        43.28 o
  -4  12   1        394.05        410.04        54.78 o
  -3  12   1          7.39         10.08        36.52 o
  -2  12   1        492.18        600.95        62.73 o
  -1  12   1         16.25          5.10        36.58 o
   0  12   1        588.41        612.38        43.62 o
   1  12   1        107.58         48.36        40.26 o
   2  12   1        201.39        278.78        46.25 o
   3  12   1         66.96         50.99        39.37 o
   4  12   1        270.24        248.78        50.87 o
   5  12   1          0.60          4.51        41.98 o
   6  12   1         86.26        144.55        51.82 o
  -3  13   1         42.34         32.49        40.91 o
  -2  13   1         83.12         60.47        40.43 o
  -1  13   1          5.47        -18.14        37.35 o
   0  13   1         37.94         12.21        22.77 o
   1  13   1         58.81         30.17        19.57 o
   2  13   1         16.99        -10.02        18.13 o
   3  13   1         11.05         26.32        41.26 o
 -10   0   2       1584.60       1524.19        48.38 o
  -9   0   2        217.84        195.61        15.44 o
  -8   0   2       3663.42       3326.80       281.66 o
  -7   0   2        134.96        150.65        14.99 o
  -6   0   2       1821.46       1586.65       125.64 o
  -5   0   2         30.07         21.54         6.89 o
  -4   0   2        194.24        294.76        18.08 o
  -3   0   2        181.44        217.08        21.12 o
  -2   0   2      22469.12      21787.45      1387.90 o
  -1   0   2      14790.13      11731.62      2667.54 o
   1   0   2       4688.31       4716.51       203.39 o
   2   0   2      21454.71      20141.21      1299.12 o
   3   0   2         12.79         35.98         5.94 o
   4   0   2        381.68        342.54        20.84 o
   5   0   2       4575.86       4361.71       358.07 o
   6   0   2        327.32        243.86        27.28 o
   7   0   2       6047.94       5559.04       538.89 o
   8   0   2        175.21        160.10        17.99 o
   9   0   2        156.73        123.32        22.41 o
  10   0   2        906.47        684.19        38.54 o
 -12   1   2        178.81        223.99        35.22 o
 -11   1   2         33.53         15.89        26.44 o
 -10   1   2         19.41         29.30        15.88 o
  -9   1   2        105.59        110.38        13.28 o
  -8   1   2         35.84         65.58        10.31 o
  -7   1   2       1453.88       1395.67        77.13 o
  -6   1   2        125.46        149.40        25.28 o
  -5   1   2        163.86        120.17        10.63 o
  -4   1   2        517.79        547.40        27.43 o
  -3   1   2       1393.61       1277.05        44.79 o
  -2   1   2       1998.87       1933.03       169.32 o
  -1   1   2       2708.24       2556.03        56.97 o
   0   1   2       4470.53       4347.54       259.51 o
   1   1   2        207.25        219.29        22.05 o
   2   1   2       1711.91       1784.67        29.25 o
   3   1   2        421.81        443.43        22.82 o
   4   1   2       5293.47       5238.73       318.98 o
   5   1   2        536.68        460.54        23.27 o
   6   1   2       3024.91       2804.87       210.76 o
   7   1   2        636.33        541.72        35.26 o
   8   1   2         21.41         24.22        10.99 o
   9   1   2        557.75        541.83        43.08 o
  10   1   2         17.39         34.62        23.60 o
  11   1   2        164.39        186.88        29.41 o
 -13   2   2          0.67         -6.76        32.96 o
 -12   2   2          0.21         26.01        20.78 o
 -11   2   2        312.33        282.59        23.73 o
 -10   2   2        376.12        527.42        65.10 o
  -9   2   2         93.49        133.32        14.09 o
  -8   2   2        549.55        830.74        72.05 o
  -7   2   2       1146.98       1158.95        74.58 o
  -6   2   2         45.69        165.77        24.07 o
  -5   2   2         88.19        115.94         7.17 o
  -4   2   2        629.84        756.94       112.45 o
  -3   2   2       1787.46       1852.00        62.58 o
  -2   2   2      22337.63      22499.23      3095.14 o
  -1   2   2        775.95        795.77        98.22 o
   0   2   2         79.60         73.13         5.36 o
   1   2   2          1.13         10.46         5.97 o
   2   2   2       4755.50       4372.08       462.41 o
   3   2   2        262.94        293.26        42.23 o
   4   2   2        773.19        845.62        41.53 o
   5   2   2        191.47        229.36        18.45 o
   6   2   2        520.20        556.25        35.64 o
   7   2   2        109.51        142.20        14.56 o
   8   2   2         12.84          5.38        11.67 o
   9   2   2          2.85         52.37        13.52 o
  10   2   2        161.88        152.41        32.01 o
  11   2   2         40.66         68.18        20.67 o
  12   2   2         43.73         23.63        20.96 o
 -13   3   2         13.81         10.67        22.37 o
 -12   3   2        113.30        119.22        23.40 o
 -11   3   2          4.24        -12.31        16.44 o
 -10   3   2        357.63        378.80        28.19 o
  -9   3   2        206.03        199.40        15.75 o
  -8   3   2        243.23        230.71        21.87 o
  -7   3   2         34.05         30.39        10.02 o
  -6   3   2         21.60         26.93         6.51 o
  -5   3   2        247.73        223.12        38.16 o
  -4   3   2       4578.57       5078.24       321.56 o
  -3   3   2       1608.14       1728.42       225.55 o
  -2   3   2       4263.79       4346.51       158.99 o
  -1   3   2       1183.63       1177.33        47.67 o
   0   3   2        124.51        105.35         6.51 o
   1   3   2        761.04        693.51        19.73 o
   2   3   2        278.96        255.94         9.60 o
   3   3   2       5654.10       6539.84       111.61 o
   4   3   2       1621.05       1683.02        79.84 o
   5   3   2         30.25         39.10         5.96 o
   6   3   2        172.91        297.90        52.17 o
   7   3   2        128.84        208.33        27.59 o
   8   3   2        705.75        650.24        34.49 o
   9   3   2        107.73        170.75        16.03 o
  10   3   2        234.29        288.21        20.32 o
  11   3   2        345.07        344.60        58.46 o
  12   3   2          9.36         12.85        22.24 o
 -12   4   2        495.14        482.59        65.90 o
 -11   4   2        323.54        326.15        34.92 o
 -10   4   2       1723.05       1633.54       112.41 o
  -9   4   2        231.09        207.58        19.41 o
  -8   4   2       3048.31       2810.21       163.45 o
  -7   4   2        259.72        273.85        25.95 o
  -6   4   2       7537.13       6893.73       691.99 o
  -5   4   2        227.11        176.34        51.78 o
  -4   4   2      37112.95      38567.87       875.76 o
  -3   4   2        771.06        911.53        20.66 o
  -2   4   2       5560.58       5065.11        85.02 o
  -1   4   2       3611.19       3316.78        77.09 o
   0   4   2        151.27         48.53         6.42 o
   1   4   2       3338.08       3052.93        31.51 o
   2   4   2       7487.38       8143.04        68.30 o
   3   4   2       5637.73       5717.39        62.60 o
   4   4   2       7601.96       8041.10       169.57 o
   5   4   2       1869.88       1617.32       216.95 o
   6   4   2        151.98        132.75        11.23 o
   7   4   2        419.18        400.60        48.52 o
   8   4   2         76.11         89.84        14.04 o
   9   4   2       1017.38       1004.77        63.26 o
  10   4   2          1.34         -8.87        15.48 o
  11   4   2        407.39        395.87        38.89 o
  12   4   2         11.90         -9.83        23.35 o
 -12   5   2         39.21         19.63        21.13 o
 -11   5   2          1.66         -0.99        17.15 o
 -10   5   2        331.02        344.18        22.51 o
  -9   5   2         40.06         18.92        13.90 o
  -8   5   2        330.98        375.64        31.29 o
  -7   5   2         12.83          1.26        12.99 o
  -6   5   2        206.54        217.31        30.70 o
  -5   5   2        454.88        474.47        17.32 o
  -4   5   2        233.06        279.92        14.77 o
  -3   5   2        333.88        418.79        20.37 o
  -2   5   2         11.53         39.09        10.16 o
  -1   5   2       2736.44       2392.56        49.80 o
   0   5   2       1251.45       1246.49        40.00 o
   1   5   2        802.24        801.27        14.41 o
   2   5   2        457.71        513.68        19.46 o
   3   5   2         27.58         26.65         7.30 o
   4   5   2        409.32        461.01        20.02 o
   5   5   2         68.61        256.72        50.31 o
   6   5   2        472.21        436.30        28.02 o
   7   5   2        595.21        569.04        31.85 o
   8   5   2       1977.06       1938.64       118.56 o
   9   5   2        998.61        929.51        71.20 o
  10   5   2        517.09        607.12        38.73 o
  11   5   2        398.21        521.80        60.47 o
  12   5   2         29.96         11.93        25.69 o
 -12   6   2          1.92         98.57        21.44 o
 -11   6   2         17.74         28.79        18.22 o
 -10   6   2          6.48         12.89        15.99 o
  -9   6   2          1.65         -7.17        13.75 o
  -8   6   2        192.16        297.92        34.53 o
  -7   6   2         90.09         68.96        14.52 o
  -5   6   2         29.56         56.66        12.64 o
  -4   6   2       1040.08       1912.56       104.76 o
  -3   6   2          0.21          9.25        10.97 o
  -2   6   2        238.66        402.91        33.26 o
  -1   6   2         58.00         89.74        12.43 o
   1   6   2         57.53        253.03       120.24 o
   2   6   2          1.47         42.69        17.19 o
   3   6   2        106.52        175.74        23.79 o
   4   6   2       1246.20       1315.38        38.01 o
   5   6   2        446.16        487.33        60.12 o
   6   6   2        808.70        817.39        36.96 o
   7   6   2        274.32        305.86        32.26 o
   8   6   2         76.84         74.63        14.59 o
   9   6   2          0.28         22.25        15.80 o
  10   6   2          0.40        -14.60        16.72 o
  11   6   2         28.69         13.03        19.69 o
 -11   7   2         14.65         17.61        18.82 o
 -10   7   2         11.40          2.47        20.00 o
  -9   7   2          1.30          7.45        17.99 o
  -8   7   2         44.90        105.72        26.22 o
  -7   7   2        127.37        168.31        25.00 o
  -6   7   2        115.88         93.47        20.79 o
  -5   7   2          3.83         -2.51        15.97 o
  -4   7   2        449.12        424.63        37.94 o
  -3   7   2         82.38         92.72        13.97 o
  -2   7   2        976.46        873.09        46.60 o
  -1   7   2        488.58        536.60        41.51 o
   0   7   2          8.59         20.28        18.74 o
   1   7   2        561.18        545.80        48.44 o
   2   7   2       1886.80       1553.60        53.60 o
   3   7   2         87.41         74.90        12.84 o
   4   7   2          7.85         16.13        22.77 o
   5   7   2         55.69        116.08        20.75 o
   6   7   2        123.82        212.37        53.36 o
   7   7   2        131.50        138.10        27.32 o
   8   7   2         57.49        129.06        30.59 o
   9   7   2        257.83        350.61        39.19 o
  10   7   2         44.54         60.80        18.84 o
  11   7   2         49.07        104.33        21.79 o
 -10   8   2        506.96        544.20        46.33 o
  -9   8   2         41.55         22.76        28.67 o
  -8   8   2        279.48        397.85        43.76 o
  -7   8   2        120.09        126.46        25.85 o
  -6   8   2       1515.27       1662.04        43.90 o
  -5   8   2        107.84        190.32        32.49 o
  -4   8   2       1724.89       1912.77        56.56 o
  -3   8   2         95.61        113.24        30.47 o
  -2   8   2       3251.80       2663.80        91.07 o
  -1   8   2         98.57         99.18        13.38 o
   0   8   2       3170.65       2650.44        93.32 o
   1   8   2        568.17        438.16        27.25 o
   2   8   2       1580.54       1438.22        57.04 o
   3   8   2       1310.19       1153.99        55.61 o
   4   8   2        491.18        523.23        32.28 o
   5   8   2       1703.64       1760.77       101.86 o
   6   8   2        231.45        269.27        27.71 o
   7   8   2        718.11        780.06        43.91 o
   8   8   2         91.40        187.16        31.36 o
   9   8   2        177.05        195.23        34.60 o
  10   8   2         25.96          3.17        31.72 o
 -10   9   2        102.77        136.84        35.23 o
  -9   9   2        111.41        105.59        31.83 o
  -8   9   2          0.40         -9.49        37.06 o
  -7   9   2        155.15        157.70        27.59 o
  -6   9   2          0.07        -24.19        31.78 o
  -5   9   2         37.79         23.72        29.88 o
  -4   9   2         19.51         31.07        32.37 o
  -3   9   2          5.57          8.42        28.10 o
  -2   9   2        516.86        468.85        44.59 o
  -1   9   2         69.11         52.72        12.18 o
   0   9   2        683.74        616.24        32.22 o
   1   9   2         45.89         33.33        18.50 o
   2   9   2       1794.54       1521.47        63.44 o
   3   9   2        144.99        131.03        32.85 o
   4   9   2       1032.02        877.00        60.47 o
   5   9   2        209.01        200.11        27.33 o
   6   9   2        372.59        372.97        27.01 o
   7   9   2        122.64        128.93        28.45 o
   8   9   2        119.96        167.81        32.25 o
   9   9   2        331.36        403.62        39.91 o
  -9  10   2         47.09        121.16        33.37 o
  -8  10   2         81.49        101.56        30.25 o
  -7  10   2          3.84        -15.89        39.84 o
  -6  10   2        148.71        216.40        42.45 o
  -5  10   2         15.64         35.81        38.18 o
  -4  10   2        827.03        901.42        62.96 o
  -3  10   2        134.68        124.27        35.57 o
  -2  10   2       1196.80       1425.42        65.10 o
  -1  10   2          9.82        -14.65        14.65 o
   0  10   2        627.01        676.84        65.74 o
   1  10   2         47.73         44.47        30.59 o
   2  10   2       1019.88        950.75        61.30 o
   3  10   2        257.16        250.08        40.91 o
   4  10   2        227.02        261.34        43.87 o
   5  10   2        329.07        333.68        50.28 o
   6  10   2          1.76         -4.14        26.23 o
   7  10   2         63.19        116.10        25.50 o
   8  10   2          4.34         54.11        26.15 o
  -7  11   2         12.96          8.14        31.32 o
  -6  11   2         39.41         29.88        44.11 o
  -5  11   2         11.91        -10.55        37.83 o
  -4  11   2         33.50         64.51        37.35 o
  -3  11   2         26.63         55.14        34.74 o
  -2  11   2        614.01        585.65        56.09 o
  -1  11   2          1.14         -2.21        16.16 o
   0  11   2        160.02        145.46        16.83 o
   1  11   2        104.70        101.74        36.28 o
   2  11   2         83.04        119.88        38.54 o
   3  11   2         34.96          7.23        35.10 o
   4  11   2          1.56        118.34        41.74 o
   5  11   2         30.14         82.77        41.98 o
   6  11   2         81.99        163.40        49.21 o
   7  11   2          3.41         32.47        30.37 o
  -6  12   2        555.84        680.04        74.94 o
  -5  12   2          5.90         18.26        41.86 o
  -4  12   2        538.00        568.93        67.11 o
  -3  12   2          6.24        -31.07        34.62 o
  -2  12   2        531.87        562.41        61.19 o
  -1  12   2        142.70        112.39        21.79 o
   0  12   2        658.63        532.03        46.46 o
   1  12   2        187.96         95.49        20.73 o
   2  12   2        275.80        244.98        46.72 o
   3  12   2        294.17        274.51        49.80 o
   4  12   2        136.62        133.64        45.53 o
   5  12   2        244.46        272.61        54.19 o
  -3  13   2         17.18         14.82        38.18 o
  -2  13   2         37.32         37.11        38.89 o
  -1  13   2          5.24         23.36        37.59 o
   0  13   2         98.61         87.27        25.02 o
   1  13   2          2.10        -14.14        18.51 o
   2  13   2         64.56         37.95        20.68 o
   3  13   2         66.63         72.21        44.23 o
 -13   1   3          7.09          3.56        32.25 o
 -12   1   3        155.78        197.79        34.74 o
 -11   1   3         32.15         17.43        25.97 o
 -10   1   3          7.34         13.08        13.89 o
  -9   1   3         54.58         70.00        10.82 o
  -8   1   3         72.51         73.19         9.22 o
  -7   1   3        470.99        439.01        26.89 o
  -6   1   3        750.84        808.86        43.81 o
  -5   1   3         14.99         43.52         6.55 o
  -4   1   3       2632.26       2635.49       129.37 o
  -3   1   3        257.68        259.21        18.95 o
  -2   1   3       1135.94       1050.37        40.20 o
  -1   1   3        165.64        192.73         4.74 o
   0   1   3        616.46        649.26         8.22 o
   1   1   3      13763.17      14544.57       600.10 o
   2   1   3       1137.89       1048.68        38.57 o
   3   1   3       8047.77       7561.58       404.51 o
   4   1   3       1873.73       1943.44        98.38 o
   5   1   3        345.82        304.43        20.31 o
   6   1   3       2245.18       2285.04       137.73 o
   7   1   3        577.79        568.95        44.23 o
   8   1   3        169.11        169.96        11.87 o
   9   1   3        267.41        268.98        25.08 o
  10   1   3          4.65         12.42        16.80 o
  11   1   3         74.32         81.34        27.39 o
 -13   2   3         63.76         69.84        34.98 o
 -12   2   3        800.77        731.25        82.11 o
 -11   2   3         65.75         84.17        19.62 o
 -10   2   3       2662.67       2467.29       166.98 o
  -9   2   3         41.36         43.85        12.70 o
  -8   2   3       4013.26       3686.49       299.43 o
  -7   2   3         14.59         71.69         9.22 o
  -6   2   3       3740.17       3282.64       168.75 o
  -5   2   3         72.19        130.38         7.22 o
  -4   2   3       5530.32       4981.95       273.75 o
  -3   2   3       7484.36       7322.17       275.78 o
  -2   2   3       2315.84       2250.90        86.76 o
  -1   2   3       4312.76       3620.19       545.91 o
   0   2   3      16272.81      14459.48      3048.18 o
   1   2   3       3326.26       2974.76       404.71 o
   2   2   3       8414.59       9019.84       116.31 o
   3   2   3       5368.02       5398.48       129.54 o
   4   2   3       1160.16       1138.70        51.60 o
   5   2   3       4801.15       4684.15       264.16 o
   6   2   3        216.12        212.71        13.95 o
   7   2   3        417.23        383.02        31.25 o
   8   2   3        418.11        392.42        47.60 o
   9   2   3       1006.07        936.63        72.77 o
  10   2   3        144.77        147.43        20.96 o
  11   2   3        410.24        388.09        30.10 o
  12   2   3         94.94         85.79        22.41 o
 -13   3   3         14.26        -13.16        22.29 o
 -12   3   3         30.72         30.16        21.20 o
 -11   3   3         54.47         44.16        17.35 o
 -10   3   3          6.57         27.66        14.31 o
  -9   3   3         45.06         67.21        13.41 o
  -8   3   3          0.89          1.04        11.00 o
  -7   3   3         22.70          6.58         9.23 o
  -6   3   3        115.34         85.53        16.14 o
  -5   3   3        197.13        230.58        23.80 o
  -4   3   3        121.90        138.19        21.80 o
  -3   3   3       9447.96      11308.47        55.59 o
  -2   3   3       3585.33       3072.52       530.82 o
  -1   3   3        771.23        627.83        18.77 o
   0   3   3         23.72         19.88         5.92 o
   1   3   3          2.32         34.12         6.63 o
   2   3   3       3621.90       3840.56       135.70 o
   3   3   3       1454.64       1801.50       154.40 o
   4   3   3       4624.89       4701.47       193.73 o
   5   3   3        264.89        218.09        36.16 o
   6   3   3        708.30        713.14        47.94 o
   7   3   3       2696.88       2511.48       190.12 o
   8   3   3        226.24        287.66        26.48 o
   9   3   3        997.36        999.47        91.50 o
  10   3   3        347.06        341.62        32.95 o
  11   3   3        544.45        508.39        33.24 o
  12   3   3         33.30         16.46        22.53 o
 -12   4   3         54.34        103.35        21.41 o
 -11   4   3        121.10        132.47        20.14 o
 -10   4   3        170.25        292.90        20.13 o
  -9   4   3         67.03         78.45        14.14 o
  -8   4   3         97.25        227.18        35.97 o
  -7   4   3        691.89        615.05        50.56 o
  -6   4   3        301.87       1011.33       127.05 o
  -5   4   3        417.02        391.02        29.34 o
  -4   4   3       5920.64       7641.48       383.86 o
  -3   4   3        295.47        379.03        20.20 o
  -2   4   3       2284.97       2790.16        54.60 o
  -1   4   3        395.30        474.35        13.95 o
   0   4   3         11.62          6.67         5.95 o
   1   4   3       1649.73       1981.35        37.70 o
   2   4   3        642.81        855.11        22.09 o
   3   4   3        415.91        546.50        17.34 o
   4   4   3          4.74         38.90        30.77 o
   5   4   3        324.08        334.86        20.66 o
   6   4   3         77.60         77.46        10.85 o
   7   4   3        115.73        168.41        20.03 o
   8   4   3         48.19         57.93        13.88 o
   9   4   3         67.49        110.31        16.17 o
  10   4   3          0.97          4.27        16.03 o
  11   4   3          0.47          8.37        20.21 o
  12   4   3          0.25         -8.24        23.29 o
 -12   5   3         73.47         82.76        22.14 o
 -11   5   3          1.28         15.00        16.68 o
 -10   5   3         80.88         94.84        16.74 o
  -9   5   3         18.66         18.83        13.61 o
  -8   5   3        571.91        499.24        33.02 o
  -7   5   3         37.25         26.67        13.75 o
  -6   5   3        316.92        360.42        33.47 o
  -5   5   3        716.69        885.95        20.18 o
  -4   5   3          1.32         25.69         8.12 o
  -3   5   3        691.45        766.20        23.70 o
  -2   5   3        164.11        239.07        20.12 o
  -1   5   3        542.15        481.26        15.12 o
   0   5   3        727.00        713.19        15.59 o
   1   5   3          6.48         16.12         6.78 o
   2   5   3        619.22        629.28        23.87 o
   3   5   3          0.05         -3.96         9.11 o
   4   5   3        200.59        244.96        14.56 o
   5   5   3        307.97        377.26        23.46 o
   6   5   3        280.86        304.05        19.54 o
   7   5   3         67.11        110.98        13.45 o
   8   5   3        917.61        993.07        77.39 o
   9   5   3        175.65        237.70        26.13 o
  10   5   3         90.80         93.79        18.55 o
  11   5   3        185.41        259.39        22.90 o
 -12   6   3        745.14        690.72        48.94 o
 -11   6   3         17.40         -3.58        17.44 o
 -10   6   3        484.80        478.73        33.35 o
  -9   6   3          0.40         -1.08        18.45 o
  -8   6   3       1718.79       1601.45       135.20 o
  -7   6   3          1.35          3.56        13.33 o
  -6   6   3      10354.97      10460.99       438.20 o
  -5   6   3       1035.59       1086.05        83.34 o
  -4   6   3       5620.61       5419.82       255.18 o
  -3   6   3        516.11        538.44        22.82 o
  -2   6   3       1269.64        996.20        63.66 o
  -1   6   3       3401.42       2859.58        54.83 o
   0   6   3       2254.38       1968.08        33.70 o
   1   6   3       5361.49       4982.47       206.38 o
   2   6   3       2423.24       2269.77       121.88 o
   3   6   3       2307.15       2297.75       150.94 o
   4   6   3        133.73        115.18        12.93 o
   5   6   3        368.87        404.00        29.93 o
   6   6   3          4.22         12.04        13.69 o
   7   6   3        861.26        832.80        29.74 o
   8   6   3         65.78         51.49        18.63 o
   9   6   3         94.10         84.64        17.17 o
  10   6   3          1.29          7.65        17.71 o
  11   6   3         15.30          8.04        20.08 o
 -11   7   3          5.72          7.04        22.02 o
 -10   7   3         19.13          6.02        20.29 o
  -9   7   3        163.12        168.83        22.24 o
  -8   7   3         88.02         94.71        17.75 o
  -7   7   3        201.69        170.56        25.15 o
  -6   7   3         55.12         57.19        19.62 o
  -5   7   3          8.32         -0.12        25.38 o
  -4   7   3        436.46        500.99        40.43 o
  -3   7   3        168.06        164.40        16.68 o
  -2   7   3       1069.47        889.05        48.02 o
  -1   7   3        911.30        753.09        19.61 o
   0   7   3       4315.66       3853.56       131.38 o
   1   7   3         32.31         27.29        10.46 o
   2   7   3       1581.22       1519.69        73.48 o
   3   7   3       1123.68       1146.30        72.59 o
   4   7   3        222.71        240.36        30.24 o
   5   7   3        848.84        885.37        35.24 o
   6   7   3        688.09        673.49        48.44 o
   7   7   3        586.41        591.82        49.27 o
   8   7   3        589.84        582.68        32.24 o
   9   7   3        697.29        802.40        37.10 o
  10   7   3          2.96          2.62        18.39 o
 -10   8   3         30.20         64.21        22.81 o
  -9   8   3         54.43         55.14        28.90 o
  -8   8   3         15.95        127.40        27.99 o
  -7   8   3         64.24         70.80        28.34 o
  -6   8   3        699.23        805.14        57.51 o
  -5   8   3        196.87        239.76        34.86 o
  -4   8   3        936.40       1235.46        52.17 o
  -3   8   3         62.36         86.92        22.89 o
  -2   8   3         24.27        353.82        92.02 o
  -1   8   3        108.60        104.16        12.39 o
   0   8   3        635.25        849.95        31.64 o
   1   8   3         27.02         62.38        15.78 o
   2   8   3       1282.64       1183.88        54.55 o
   3   8   3        434.81        481.71        25.04 o
   4   8   3         49.86         43.18        19.99 o
   5   8   3        777.98        955.05        31.76 o
   6   8   3         20.59         49.88        22.89 o
   7   8   3        265.22        309.14        32.17 o
   8   8   3        129.74        172.44        32.52 o
   9   8   3         78.19         68.39        32.79 o
  10   8   3          0.11        -15.58        23.73 o
 -10   9   3         27.40         53.49        32.00 o
  -9   9   3         35.52        119.60        36.94 o
  -8   9   3         43.48         30.33        26.62 o
  -7   9   3         45.26         56.70        24.77 o
  -6   9   3          0.63        -17.79        31.66 o
  -5   9   3          5.87         13.99        30.24 o
  -4   9   3         20.30         64.62        27.87 o
  -3   9   3        133.33        119.17        33.08 o
  -2   9   3        105.41        169.63        18.38 o
  -1   9   3         52.48         45.37        12.59 o
   0   9   3        107.30        133.72        13.61 o
   1   9   3          0.06          0.65        16.07 o
   2   9   3         49.16        131.50        31.07 o
   3   9   3          5.30         35.69        28.81 o
   4   9   3        139.22        212.28        25.22 o
   5   9   3         18.46         38.46        24.01 o
   6   9   3        158.31        175.96        29.86 o
   7   9   3        133.11        219.42        30.92 o
   8   9   3         11.74         19.82        29.38 o
   9   9   3         45.48        121.60        34.09 o
  -9  10   3         95.86        113.61        32.93 o
  -8  10   3        519.30        608.06        73.87 o
  -7  10   3         12.27          2.73        40.20 o
  -6  10   3        416.64        496.72        61.42 o
  -5  10   3         21.08         54.58        25.69 o
  -4  10   3        862.12        823.64        61.42 o
  -3  10   3         14.14         61.42        32.13 o
  -2  10   3       2111.12       1825.62        68.77 o
  -1  10   3        120.55         86.02        18.38 o
   0  10   3        877.62        683.01        75.71 o
   1  10   3        284.82        237.04        39.37 o
   2  10   3        296.54        361.19        43.28 o
   3  10   3       1041.35       1038.14        65.93 o
   4  10   3         35.92         63.91        35.10 o
   5  10   3       1034.04       1009.64        47.08 o
   6  10   3        112.69        133.12        30.21 o
   7  10   3        452.09        523.47        41.92 o
   8  10   3         21.75         41.83        26.30 o
  -7  11   3         35.27         11.28        33.62 o
  -6  11   3          0.45        -21.41        28.39 o
  -5  11   3          4.29          9.25        37.94 o
  -4  11   3         89.47        148.93        40.55 o
  -3  11   3         20.79         -2.73        32.49 o
  -2  11   3        487.58        517.59        55.14 o
  -1  11   3         47.06         27.97        48.56 o
   0  11   3        497.08        362.73        26.02 o
   1  11   3        200.05        124.43        42.09 o
   2  11   3        541.31        546.05        60.24 o
   3  11   3         89.79        132.93        41.26 o
   4  11   3        492.04        411.70        52.89 o
   5  11   3        149.51         85.61        43.64 o
   6  11   3        208.24        237.60        34.37 o
   7  11   3        519.52        603.20        49.46 o
  -6  12   3        381.25        415.85        58.93 o
  -5  12   3        204.20         97.71        44.82 o
  -4  12   3        244.69        262.77        48.02 o
  -3  12   3         75.67         79.57        37.71 o
  -2  12   3        516.88        562.65        61.07 o
  -1  12   3        184.46        160.92        23.40 o
   0  12   3        302.35        255.00        26.87 o
   1  12   3        136.75         91.03        41.21 o
   2  12   3         85.79         75.89        40.91 o
   3  12   3         12.90         89.41        41.86 o
   4  12   3         37.90         43.52        42.33 o
   5  12   3         37.78         76.84        47.31 o
  -3  13   3          7.68        -13.52        38.30 o
  -2  13   3        128.71        140.28        41.98 o
   0  13   3         22.11         38.06        25.14 o
   1  13   3         14.66         -6.84        20.40 o
   2  13   3          0.70         20.08        21.23 o
   3  13   3         11.19          1.66        43.04 o
 -12   0   4       1469.72       1458.97        54.19 o
 -11   0   4         97.64         96.28        27.75 o
 -10   0   4       2713.26       2427.87        56.80 o
  -9   0   4         34.56         18.83        16.23 o
  -8   0   4       5431.72       5162.55       338.09 o
  -7   0   4         42.90         21.58        10.92 o
  -6   0   4       2875.81       2356.56       183.66 o
  -5   0   4       1742.36       1636.02       102.74 o
  -4   0   4        118.14         36.71         6.20 o
  -3   0   4        334.99        241.54        17.13 o
  -2   0   4      11670.12      12047.49       110.20 o
  -1   0   4       4876.70       5103.84        22.04 o
   0   0   4      46846.33      53144.13       338.46 o
   1   0   4      11625.93      11392.30       355.78 o
   2   0   4       3393.67       3003.30       177.78 o
   3   0   4       8184.87       7155.91       529.39 o
   4   0   4         21.63         36.17         7.43 o
   5   0   4       3345.47       3058.58       246.94 o
   6   0   4         15.83         10.12         8.52 o
   7   0   4       2729.37       2605.03       315.88 o
   8   0   4        201.22        232.94        50.16 o
   9   0   4       1430.98       1126.25        41.74 o
  10   0   4        595.40        446.80        37.47 o
 -13   1   4         22.28          6.40        32.13 o
 -12   1   4         17.07         26.21        30.00 o
 -11   1   4          5.50        -14.47        24.78 o
 -10   1   4         21.68          9.60        29.76 o
  -9   1   4         67.44         98.99        11.89 o
  -8   1   4        958.47       1046.73        55.59 o
  -7   1   4        179.80        263.51        30.21 o
  -6   1   4          4.04         19.43         5.74 o
  -5   1   4       2278.68       2040.25       106.51 o
  -4   1   4        575.60        754.01        36.06 o
  -3   1   4        807.22        649.88        69.01 o
  -2   1   4        563.06        589.99        17.63 o
  -1   1   4      17909.07      19014.90       235.83 o
   0   1   4       3679.25       3583.93       195.37 o
   1   1   4       1889.73       2073.01        49.84 o
   2   1   4       1212.96       1283.67        81.84 o
   3   1   4        119.24        186.45         8.85 o
   4   1   4       7639.09       7685.78       476.20 o
   5   1   4       4995.03       4621.95       319.78 o
   6   1   4        656.72        673.12        48.39 o
   7   1   4       3291.63       2904.72       230.55 o
   8   1   4         12.15         16.09        11.95 o
   9   1   4        257.23        333.24        68.16 o
  10   1   4         17.56         12.45        23.95 o
  11   1   4        638.53        535.61        42.57 o
  12   1   4          0.73         20.16        28.81 o
 -13   2   4         27.71         -2.73        33.08 o
 -12   2   4          1.39         51.59        20.99 o
 -11   2   4        511.23        455.46        50.25 o
 -10   2   4         20.94        267.69        33.80 o
  -9   2   4        391.59        396.10        49.84 o
  -8   2   4          8.77        457.62       115.79 o
  -7   2   4       1943.17       1789.67       124.15 o
  -6   2   4          0.31        143.13        48.66 o
  -5   2   4        603.44        584.33        45.75 o
  -4   2   4       1969.28       2347.57        85.62 o
  -3   2   4         11.64         24.01         5.64 o
  -2   2   4        690.92        612.15        27.58 o
  -1   2   4         30.74        108.93        23.99 o
   0   2   4          7.32         10.29         4.16 o
   1   2   4        249.07        313.04        16.15 o
   2   2   4       1299.58       1266.89        13.52 o
   3   2   4        272.75        397.54        65.77 o
   4   2   4       1430.40       1427.40        70.42 o
   5   2   4        163.34        257.67        28.26 o
   6   2   4        410.48        375.62        25.23 o
   7   2   4         89.93         97.44        12.51 o
   8   2   4        442.33        391.13        33.46 o
   9   2   4        120.68        126.53        17.25 o
  10   2   4         65.84         76.48        19.77 o
  11   2   4        246.12        241.13        24.19 o
  12   2   4         20.55         23.60        28.10 o
 -13   3   4          0.46        -19.04        21.74 o
 -12   3   4         24.07         32.15        21.14 o
 -11   3   4          4.47         -3.13        16.18 o
 -10   3   4         15.17        -10.74        13.90 o
  -9   3   4          6.15         -4.14        12.22 o
  -8   3   4         12.77         18.88        11.18 o
  -7   3   4         15.40         19.26         9.28 o
  -6   3   4        449.46        369.31        58.33 o
  -5   3   4        477.49        489.74        31.94 o
  -4   3   4        621.46        589.41        33.95 o
  -3   3   4       2178.39       2487.76        89.76 o
  -2   3   4       2520.77       1715.64       701.84 o
  -1   3   4       1579.80       1307.61       265.20 o
   0   3   4        343.48        308.70        72.35 o
   1   3   4       5624.69       4913.81      1178.24 o
   2   3   4        458.91        448.92        46.89 o
   3   3   4       8215.65       8812.69       210.16 o
   4   3   4        537.66        639.77        46.00 o
   5   3   4       1410.58       1471.73        86.62 o
   6   3   4       1927.17       1731.44       145.19 o
   7   3   4          4.30         48.82        12.12 o
   8   3   4        315.60        330.37        32.07 o
   9   3   4        215.54        310.30        24.05 o
  10   3   4          7.84         19.18        17.54 o
  11   3   4        399.56        418.41        49.62 o
  12   3   4          3.16          2.90        22.58 o
 -12   4   4        545.15        536.99        67.43 o
 -11   4   4         18.75         24.12        17.89 o
 -10   4   4       1422.37       1445.73       120.68 o
  -9   4   4         21.34         13.47        13.19 o
  -8   4   4       2085.46       1962.52       112.10 o
  -7   4   4         56.23         75.61        10.55 o
  -6   4   4       5423.12       4952.39       455.57 o
  -5   4   4       1072.37       1070.84        46.14 o
  -4   4   4       2944.18       2755.67        30.43 o
  -3   4   4       5941.60       5017.72       780.11 o
  -2   4   4       2887.78       2892.52        86.21 o
  -1   4   4       8005.34       7166.58       205.91 o
   0   4   4        108.53         82.77         7.53 o
   1   4   4       6930.05       6201.79       242.95 o
   2   4   4       1241.73       1238.18        45.12 o
   3   4   4       4110.74       4423.08        95.72 o
   4   4   4        596.39        684.54        22.96 o
   5   4   4          5.14         -5.34         9.13 o
   6   4   4        284.96        275.97        24.35 o
   7   4   4        113.54        106.76        13.51 o
   8   4   4        174.35        190.49        19.53 o
   9   4   4        199.31        233.91        18.54 o
  10   4   4         92.77         95.00        18.17 o
  11   4   4         72.99         91.12        22.19 o
  12   4   4          1.39        -23.46        23.46 o
 -12   5   4          5.56         11.00        20.14 o
 -11   5   4        120.87        120.88        18.89 o
 -10   5   4          0.12         -2.21        14.83 o
  -9   5   4         19.75         16.84        13.47 o
  -8   5   4         40.64         63.61        12.71 o
  -7   5   4         20.81         17.43        17.66 o
  -6   5   4       1418.00       1233.25       114.97 o
  -5   5   4        192.99        180.72        12.92 o
  -4   5   4       2278.09       2202.13       119.14 o
  -3   5   4        166.39        176.48        15.93 o
  -2   5   4       2691.01       2561.87       157.57 o
  -1   5   4         87.34         79.97         7.74 o
   0   5   4       3425.98       3398.89        96.65 o
   1   5   4       1277.52       1140.28        49.50 o
   2   5   4       3936.20       3946.08       259.49 o
   3   5   4        919.32        881.65        27.20 o
   4   5   4         71.57         76.84         9.55 o
   5   5   4        837.96        840.47        55.73 o
   6   5   4        700.32        645.07        25.53 o
   7   5   4       1257.62       1246.82        81.25 o
   8   5   4        194.47        204.30        35.91 o
   9   5   4        800.55        809.19        45.17 o
  10   5   4         81.21         73.83        18.80 o
  11   5   4        543.77        523.17        64.98 o
 -12   6   4         52.67        137.83        24.00 o
 -11   6   4         47.45         44.86        18.09 o
 -10   6   4         39.59         74.21        16.87 o
  -9   6   4          6.85         -5.08        16.90 o
  -8   6   4        394.45        409.04        39.50 o
  -7   6   4        240.57        194.91        25.05 o
  -6   6   4       3296.94       3227.15       404.71 o
  -5   6   4        107.35        137.08        28.93 o
  -4   6   4         98.76        537.15        27.39 o
  -3   6   4        166.99        170.06        16.48 o
  -2   6   4        987.40        989.97        51.99 o
  -1   6   4        261.63        559.38        23.14 o
   0   6   4        288.36        260.44        16.29 o
   1   6   4        498.04        767.21        34.76 o
   2   6   4        200.97        252.00        15.66 o
   3   6   4        580.16        664.22        39.62 o
   4   6   4        186.62        207.02        13.56 o
   5   6   4         50.11         61.13        18.77 o
   6   6   4        412.30        374.22        22.15 o
   7   6   4        364.58        364.11        29.11 o
   8   6   4          3.61         -3.50        18.02 o
   9   6   4         16.99          8.80        16.13 o
  10   6   4         29.69         47.72        19.00 o
  11   6   4          1.38        -13.61        19.88 o
 -11   7   4         23.67          2.20        21.68 o
 -10   7   4          7.19          3.24        19.69 o
  -9   7   4         24.43         40.58        18.46 o
  -8   7   4        186.15        157.51        23.99 o
  -7   7   4         75.94         81.15        15.74 o
  -6   7   4        337.14        391.50        59.76 o
  -5   7   4          0.50         27.63        26.80 o
  -4   7   4         59.25        119.64        27.87 o
  -3   7   4         35.25         24.33        13.79 o
  -2   7   4        146.78        146.98        11.80 o
  -1   7   4         22.56         18.30         7.51 o
   0   7   4        995.69       1091.99        25.61 o
   1   7   4         28.63         34.48         9.19 o
   2   7   4        684.62        653.29        54.48 o
   3   7   4        185.37        285.35        77.67 o
   4   7   4        680.38        606.16        48.97 o
   5   7   4          3.65         58.38        31.78 o
   6   7   4         29.86         73.02        23.29 o
   7   7   4        255.36        287.66        22.31 o
   8   7   4         48.89         54.65        20.31 o
   9   7   4        199.59        291.42        34.42 o
  10   7   4          3.50          3.67        24.05 o
 -10   8   4        553.43        581.30        61.40 o
  -9   8   4          0.44          9.40        19.16 o
  -8   8   4       2036.02       2068.13        55.66 o
  -7   8   4        360.45        332.85        30.89 o
  -6   8   4       1122.77       1132.41        62.85 o
  -5   8   4        692.03        808.82        54.07 o
  -4   8   4       1750.12       1871.39        60.83 o
  -3   8   4        960.62        952.65        45.53 o
  -2   8   4       2393.98       1900.32        63.56 o
  -1   8   4        918.62        761.10        38.54 o
   0   8   4       1815.93       1462.42        84.01 o
   1   8   4       1019.56        906.42        39.04 o
   2   8   4          9.83         45.48        17.38 o
   3   8   4        697.87        718.04       111.46 o
   4   8   4          0.22          9.43        20.63 o
   5   8   4       2239.49       2104.85        76.78 o
   6   8   4        106.74         97.97        25.74 o
   7   8   4        505.48        511.45        43.97 o
   8   8   4         47.94         84.65        30.88 o
   9   8   4          4.91          3.06        22.70 o
  10   8   4          6.18        -24.22        24.22 o
 -10   9   4          5.56         37.34        32.13 o
  -9   9   4        378.26        420.51        38.58 o
  -8   9   4          3.00         11.00        25.66 o
  -7   9   4         26.58         -6.28        37.47 o
  -6   9   4         31.27         56.80        36.05 o
  -5   9   4         54.02         49.21        32.49 o
  -4   9   4        432.10        423.56        46.60 o
  -3   9   4         43.04         35.51        18.89 o
  -2   9   4        850.00        670.03        69.01 o
  -1   9   4        387.70        321.63        35.18 o
   0   9   4       1400.38       1101.97        69.14 o
   1   9   4        347.02        311.36        25.63 o
   2   9   4        924.43        741.35        53.72 o
   3   9   4        685.73        662.07        29.61 o
   4   9   4        924.25        855.85        83.95 o
   5   9   4       1228.04       1130.44        46.22 o
   6   9   4         19.43         22.53        25.78 o
   7   9   4        800.88        903.53        40.66 o
   8   9   4          3.33          6.71        24.82 o
   9   9   4        736.34        905.79        56.76 o
  -9  10   4         16.99         77.67        51.23 o
  -8  10   4        197.75        210.12        50.75 o
  -7  10   4         19.28          3.91        41.03 o
  -6  10   4         92.79        136.01        41.86 o
  -5  10   4        141.05        227.55        40.32 o
  -4  10   4        276.15        412.67        34.49 o
  -3  10   4        246.91        340.55        41.86 o
  -2  10   4        263.04        384.43        47.55 o
  -1  10   4         19.56        -19.47        25.73 o
   0  10   4        393.64        293.91        37.74 o
   1  10   4         13.32          6.64        30.24 o
   2  10   4        125.40        102.57        35.34 o
   3  10   4        453.96        514.15        58.34 o
   4  10   4         48.74         20.64        23.38 o
   5  10   4        413.97        431.93        35.46 o
   6  10   4          7.39         10.74        27.01 o
   7  10   4         13.94         52.91        30.83 o
   8  10   4          0.77         13.48        26.05 o
  -7  11   4         18.25         -2.73        45.18 o
  -6  11   4         69.13         34.70        30.16 o
  -5  11   4        202.80        220.07        41.74 o
  -4  11   4         81.27        137.79        40.08 o
  -3  11   4         41.26         38.30        34.27 o
  -2  11   4        550.35        602.73        55.49 o
  -1  11   4         51.08         64.94        18.80 o
   0  11   4          1.01         19.60        14.91 o
   1  11   4         47.54         43.94        39.37 o
   2  11   4          1.04         98.42        37.83 o
   3  11   4         16.02         33.68        37.00 o
   4  11   4         34.14        150.12        44.23 o
   5  11   4        127.85        164.35        31.15 o
   6  11   4          0.42        -12.14        28.41 o
   7  11   4          5.33         14.86        30.78 o
  -6  12   4        223.97        316.13        56.32 o
  -5  12   4          4.07         39.49        42.21 o
  -4  12   4        299.42        312.21        48.62 o
  -3  12   4         75.93         85.49        39.25 o
  -2  12   4        308.93        266.56        43.04 o
  -1  12   4        543.81        470.17        62.61 o
   0  12   4         46.10         50.15        21.76 o
   1  12   4        312.76        255.47        73.16 o
   2  12   4          0.51        -12.77        19.40 o
   3  12   4         39.17         78.02        43.76 o
   4  12   4         15.83         -1.78        41.74 o
   5  12   4        108.78        143.00        49.68 o
  -3  13   4          2.70        -15.65        37.23 o
   0  13   4        340.88        325.97        36.40 o
   1  13   4         88.67         18.14        41.50 o
   2  13   4        118.26        137.91        47.79 o
 -13   1   5         13.02          9.60        32.49 o
 -12   1   5         43.46         49.09        30.59 o
 -11   1   5          1.52         19.92        25.38 o
 -10   1   5         24.01         28.74        18.45 o
  -9   1   5        122.11        110.99        18.88 o
  -8   1   5         50.91         64.96        10.42 o
  -7   1   5       1085.65        996.61        54.85 o
  -6   1   5        496.25        625.17        53.83 o
  -5   1   5        301.58        290.27        20.22 o
  -4   1   5       5173.13       5208.65       235.44 o
  -3   1   5         65.62         62.44         9.45 o
  -2   1   5       1891.90       1943.71        23.55 o
  -1   1   5       4052.67       4455.52        76.85 o
   0   1   5       2003.92       2031.34        20.22 o
   1   1   5       5972.50       6342.65        85.20 o
   2   1   5       1713.84       1659.12        59.52 o
   3   1   5      13103.92      12968.21       609.76 o
   4   1   5       3936.76       4054.51       232.68 o
   5   1   5       3957.93       3899.84       269.55 o
   6   1   5        662.43        676.21        38.54 o
   7   1   5       1263.01       1302.45       130.14 o
   8   1   5         20.13         31.44        13.78 o
   9   1   5       1707.73       1600.75       157.87 o
  10   1   5         67.49         45.89        25.26 o
  11   1   5        746.77        573.68        43.76 o
  12   1   5          0.15        -10.91        28.46 o
 -13   2   5          0.35         32.25        33.08 o
 -12   2   5        813.32        804.07        52.65 o
 -11   2   5         84.90        165.37        19.12 o
 -10   2   5       2223.64       2029.03       163.71 o
  -9   2   5        222.42        270.44        17.92 o
  -8   2   5       3555.16       3184.04       272.75 o
  -7   2   5        604.48        579.78        51.29 o
  -6   2   5       1591.49       1262.03        72.82 o
  -5   2   5       1736.55       1526.95       232.35 o
  -4   2   5       2546.86       2407.86       114.17 o
  -3   2   5       4867.58       4407.61       139.55 o
  -2   2   5       5183.79       4945.62       194.72 o
  -1   2   5       7267.22       6947.14       229.49 o
   0   2   5       2656.93       2694.54        51.11 o
   1   2   5       6309.28       6408.74       163.44 o
   2   2   5          0.85         -3.25         5.86 o
   3   2   5       2644.75       2512.02        79.45 o
   4   2   5         40.92         78.12         6.66 o
   5   2   5        491.24        513.78        31.34 o
   6   2   5         76.70         79.95        10.26 o
   7   2   5        922.08        858.40        76.61 o
   8   2   5        469.75        450.64        41.44 o
   9   2   5         37.09         31.99        16.02 o
  10   2   5        161.99        151.16        21.37 o
  11   2   5         15.06         39.60        28.70 o
  12   2   5         28.87         13.16        28.22 o
 -13   3   5         22.61          2.53        22.30 o
 -12   3   5         16.54         -9.06        20.08 o
 -11   3   5         18.14         18.53        16.54 o
 -10   3   5         84.53         90.01        16.99 o
  -9   3   5         17.11          9.81        12.43 o
  -8   3   5        617.95        583.64        36.80 o
  -7   3   5        166.11        180.52        18.57 o
  -6   3   5        323.83        247.66        34.53 o
  -5   3   5         30.57         32.19         7.41 o
  -4   3   5       3834.68       3545.38       201.72 o
  -3   3   5       4127.88       4283.65       193.75 o
  -2   3   5       2627.41       2655.82       140.40 o
  -1   3   5       6636.64       6390.61       248.97 o
   0   3   5        728.25        856.66       221.80 o
   1   3   5        267.50        232.45        13.31 o
   2   3   5       2233.90       2198.52        73.87 o
   3   3   5        284.08        317.81        24.44 o
   4   3   5       2753.96       2676.51        83.02 o
   5   3   5       3122.84       2878.56       199.90 o
   6   3   5         81.69        149.75        29.28 o
   7   3   5        407.74        442.26        44.24 o
   8   3   5         87.25         92.23        14.62 o
   9   3   5        815.07        853.78        77.58 o
  10   3   5         17.09         11.98        18.05 o
  11   3   5        418.86        408.15        32.85 o
  12   3   5         12.21         -5.80        22.40 o
 -12   4   5         44.51        120.95        24.90 o
 -11   4   5          0.26        -15.48        16.86 o
 -10   4   5        103.22        183.52        17.79 o
  -9   4   5         47.80         31.85        12.99 o
  -8   4   5        257.93        362.64        49.70 o
  -7   4   5        192.11        172.10        19.94 o
  -6   4   5          0.78        284.77        88.81 o
  -5   4   5       1948.56       1896.92        99.46 o
  -4   4   5        219.40        386.47        19.35 o
  -3   4   5        140.95        132.34       105.84 o
  -2   4   5       2593.53       2656.25        77.79 o
  -1   4   5          0.92        276.43        11.64 o
   0   4   5         86.07         90.48         6.21 o
   1   4   5       1092.28       1612.06        41.98 o
   2   4   5       2033.58       1467.36       616.73 o
   3   4   5        419.21        396.17        28.11 o
   4   4   5         95.77        120.94         8.33 o
   5   4   5         22.00         11.01        12.10 o
   6   4   5        668.40        574.77        45.00 o
   7   4   5        292.49        285.12        23.43 o
   8   4   5          0.24        -11.14        13.59 o
   9   4   5          0.14         17.19        15.49 o
  10   4   5          0.30        -11.48        18.43 o
  11   4   5         21.38         20.11        22.29 o
 -12   5   5         22.97         14.44        20.35 o
 -11   5   5          9.39         15.38        17.82 o
 -10   5   5          8.21          3.28        14.54 o
  -9   5   5         15.61         13.03        13.15 o
  -8   5   5        430.24        412.81        47.95 o
  -7   5   5         65.75         69.19        14.06 o
  -6   5   5       1046.65       1011.01       103.71 o
  -5   5   5         52.82         98.24        15.52 o
  -4   5   5         53.77         58.59        10.64 o
  -3   5   5        166.34        172.91        16.22 o
  -2   5   5        134.88        129.76        11.19 o
  -1   5   5        569.95        519.84        14.24 o
   0   5   5        979.97        868.98        21.87 o
   1   5   5        280.95        309.69        22.59 o
   2   5   5       1825.85       1706.47        78.57 o
   3   5   5        642.13        806.41        86.06 o
   4   5   5          2.30         -7.55         7.55 o
   5   5   5         27.67         45.20        13.45 o
   6   5   5        203.00        214.97        18.33 o
   7   5   5        192.21        246.09        24.90 o
   8   5   5         83.05         79.15        15.60 o
   9   5   5         98.63        171.37        26.79 o
  10   5   5         12.94         -2.77        17.91 o
  11   5   5        146.91        196.05        25.88 o
 -12   6   5        629.95        643.89        91.23 o
 -11   6   5          5.90         -8.57        16.85 o
 -10   6   5        500.36        516.41        66.01 o
  -9   6   5         30.32         15.39        17.39 o
  -8   6   5       1116.00       1032.25       108.71 o
  -7   6   5        819.91        801.02        82.30 o
  -6   6   5       2805.70       2426.59       294.05 o
  -5   6   5       1983.04       1918.63       211.66 o
  -4   6   5       2897.28       3049.81        65.34 o
  -3   6   5       2179.98       2260.27        37.45 o
  -2   6   5        674.16        634.18        37.50 o
  -1   6   5       4126.42       3545.34        85.23 o
   0   6   5          0.01         -1.40         6.41 o
   1   6   5       5479.19       4928.40       209.17 o
   2   6   5        172.99        157.04        13.72 o
   3   6   5        798.02        786.88       160.02 o
   4   6   5        241.88        247.72        12.37 o
   5   6   5        968.60        925.03        59.84 o
   6   6   5        809.15        764.74        33.83 o
   7   6   5        160.06        161.72        19.99 o
   8   6   5        172.90        175.93        22.59 o
   9   6   5         28.11         21.15        17.03 o
  10   6   5         65.25         40.70        19.63 o
  11   6   5          2.87        -15.41        22.73 o
 -11   7   5         16.26          4.35        22.00 o
 -10   7   5         13.03          2.23        19.82 o
  -9   7   5          8.41         12.75        18.11 o
  -8   7   5        369.00        296.07        46.79 o
  -7   7   5        266.41        252.58        18.62 o
  -6   7   5       1236.27       1136.74       106.07 o
  -5   7   5        147.96        137.19        32.02 o
  -4   7   5        208.28        209.29        31.30 o
  -3   7   5        942.54        962.02        44.47 o
  -2   7   5       1432.26       1281.56        65.88 o
  -1   7   5        414.22        354.23        14.11 o
   0   7   5       5166.95       4645.94        79.83 o
   1   7   5       1483.71       1304.54        65.52 o
   2   7   5        854.94        727.40        73.81 o
   3   7   5       3213.48       3094.37       387.63 o
   4   7   5          8.25         25.55        16.10 o
   5   7   5       1433.98       1445.65        48.98 o
   6   7   5        281.24        279.65        20.50 o
   7   7   5       1455.13       1416.14        53.64 o
   8   7   5         32.58         -3.31        19.94 o
   9   7   5        910.70        981.97        55.41 o
  10   7   5          3.79        -22.22        23.70 o
 -10   8   5        111.84        129.12        23.94 o
  -9   8   5         13.11         35.33        19.35 o
  -8   8   5        420.86        547.74        40.33 o
  -7   8   5         80.01        138.20        24.67 o
  -6   8   5        254.85        342.69        42.57 o
  -5   8   5         91.77        275.46        37.00 o
  -4   8   5        110.85        218.30        33.44 o
  -3   8   5        102.24         96.17        27.27 o
  -2   8   5         27.43         40.01        12.24 o
  -1   8   5          9.46         29.41        10.65 o
   0   8   5         50.73         55.87        10.31 o
   1   8   5        111.14        103.49        13.77 o
   2   8   5         12.12         18.19        17.89 o
   3   8   5          4.68         51.75        27.92 o
   4   8   5         72.91         65.91        18.17 o
   5   8   5         65.50        123.28        25.49 o
   6   8   5          0.27          4.03        19.57 o
   7   8   5         12.31         -5.94        26.42 o
   8   8   5          4.36         -0.87        21.74 o
   9   8   5          0.02         -0.64        23.11 o
 -10   9   5         48.24        105.24        24.98 o
  -9   9   5         61.21        116.38        31.50 o
  -8   9   5          0.33         29.82        25.73 o
  -7   9   5         84.38         83.83        41.50 o
  -6   9   5         15.61         20.87        36.76 o
  -5   9   5          2.33          7.47        32.37 o
  -4   9   5        228.33        408.85        49.57 o
  -3   9   5        180.83        182.53        28.40 o
  -2   9   5        165.54        207.13        16.89 o
  -1   9   5        176.65        172.43        14.07 o
   0   9   5         86.36         93.96        15.92 o
   1   9   5          6.01         78.16        20.12 o
   2   9   5        168.74        203.39        31.48 o
   3   9   5         18.48         69.47        23.13 o
   4   9   5         62.28         82.20        24.09 o
   5   9   5         74.56        164.92        27.58 o
   6   9   5          0.19         -3.76        26.30 o
   7   9   5         88.63        188.05        26.46 o
   8   9   5          4.54         36.48        25.68 o
   9   9   5         55.89        227.46        31.58 o
  -9  10   5        367.97        364.03        59.64 o
  -8  10   5        206.06        226.36        53.60 o
  -7  10   5         92.65         70.32        43.52 o
  -6  10   5         60.72         64.51        39.96 o
  -5  10   5        357.81        417.75        47.67 o
  -4  10   5        744.49        701.38        82.71 o
  -3  10   5       1207.00       1195.71        43.04 o
  -2  10   5        500.82        458.96        34.70 o
  -1  10   5        160.09        148.97        21.64 o
   0  10   5          1.00         -1.00        13.35 o
   1  10   5        184.82        125.97        25.14 o
   2  10   5          0.34        -25.73        31.19 o
   3  10   5        576.63        608.15        32.74 o
   4  10   5         94.32         92.87        28.40 o
   5  10   5        414.28        422.54        35.37 o
   6  10   5          7.19         29.19        28.19 o
   7  10   5          4.69        -17.63        29.57 o
   8  10   5         19.12        -19.15        26.06 o
  -7  11   5         14.51          9.96        45.65 o
  -6  11   5         62.85         46.15        30.77 o
  -5  11   5          3.24        -26.82        35.87 o
  -4  11   5        292.97        293.38        31.47 o
  -3  11   5        132.38        117.15        36.17 o
  -2  11   5        804.22        796.60        58.34 o
  -1  11   5        340.30        241.70        27.92 o
   0  11   5        262.40        175.68        30.06 o
   1  11   5        121.57         82.83        20.55 o
   2  11   5        326.55        293.60        45.89 o
   3  11   5        622.19        496.25        56.56 o
   4  11   5        210.70        189.69        30.68 o
   5  11   5        755.66        745.90        48.64 o
   6  11   5         11.95         15.54        29.65 o
  -6  12   5        289.17        316.05        38.40 o
  -5  12   5        152.78        184.62        46.25 o
  -4  12   5        298.62        272.73        47.43 o
  -3  12   5         97.53        102.45        38.77 o
  -2  12   5        182.01        168.97        41.03 o
  -1  12   5        299.85        273.56        34.03 o
   0  12   5         32.46          0.24        26.21 o
   1  12   5        392.50        377.43        52.77 o
   2  12   5         96.70         39.60        41.62 o
   3  12   5        347.69        360.95        54.43 o
   4  12   5         33.79         -2.02        43.99 o
   5  12   5         63.65         57.15        46.13 o
   1  13   5          1.03         23.00        42.45 o
   2  13   5          4.93        -16.72        43.04 o
 -12   0   6        741.10        687.16        47.91 o
 -10   0   6       1767.36       1632.22        50.87 o
  -9   0   6        886.02        805.11        56.38 o
  -8   0   6       2182.71       2055.40       207.63 o
  -7   0   6       4867.30       4632.43       341.91 o
  -6   0   6       1037.51       1107.89        80.93 o
  -5   0   6       4520.72       4696.94       204.12 o
  -4   0   6        123.24        111.10         9.50 o
  -3   0   6         14.18         31.08         9.84 o
  -2   0   6       2409.11       2290.01        19.62 o
  -1   0   6        285.90        240.37         8.47 o
   0   0   6       1549.07       1547.58        20.63 o
   1   0   6        583.58        601.98         9.48 o
   2   0   6       1679.80       1759.46        78.20 o
   3   0   6         11.92         18.20         7.50 o
   4   0   6          8.22          2.19         9.02 o
   5   0   6        977.92        979.75       133.44 o
   6   0   6          4.76          1.60         8.92 o
   7   0   6        242.85        227.31        60.12 o
   8   0   6         59.86         62.73        18.19 o
   9   0   6        408.11        332.85        34.74 o
  10   0   6        127.62        111.46        27.75 o
  11   0   6        130.07         68.89        28.58 o
 -13   1   6         11.17         28.70        32.96 o
 -12   1   6          0.33         -7.35        28.46 o
 -11   1   6         28.13         30.24        25.85 o
 -10   1   6        255.11        300.71        28.06 o
  -9   1   6          2.33         17.52        12.43 o
  -8   1   6        112.60        103.58        11.23 o
  -7   1   6        249.92        242.12        14.53 o
  -6   1   6       3078.30       2920.97       147.73 o
  -5   1   6        190.39        236.15        14.24 o
  -4   1   6       1795.84       1959.35        91.68 o
  -3   1   6       6134.94       5586.74       564.78 o
  -2   1   6       5413.56       5630.72        81.09 o
  -1   1   6       8510.75       8851.18       129.72 o
   0   1   6          4.37         -1.39         2.91 o
   1   1   6          3.19         12.95         3.93 o
   2   1   6       9801.45       9820.34       375.59 o
   3   1   6       1814.04       1872.74        86.76 o
   4   1   6          1.82         79.12        24.57 o
   5   1   6       3474.79       3159.75       222.07 o
   6   1   6          9.87         -6.64         7.49 o
   7   1   6       3897.76       3571.26       294.32 o
   8   1   6         29.16         30.91        11.57 o
   9   1   6       1406.50       1525.86       346.60 o
  10   1   6         30.98         19.57        24.55 o
  11   1   6        182.78        164.23        32.02 o
  12   1   6         60.34         33.68        30.36 o
 -13   2   6         52.98         52.41        33.56 o
 -12   2   6         61.98        110.04        32.96 o
 -11   2   6        649.05        531.99        62.59 o
 -10   2   6        133.46        298.33        58.95 o
  -9   2   6          6.72         89.03        13.06 o
  -8   2   6        164.89        444.85        67.03 o
  -7   2   6       1515.07       1277.23        76.76 o
  -6   2   6        170.23        236.10        34.01 o
  -5   2   6        491.50        490.35        73.11 o
  -4   2   6       2621.19       2606.21        98.40 o
  -3   2   6         14.19         49.63         7.69 o
  -2   2   6        221.11        199.02         7.04 o
  -1   2   6        278.63        402.13        14.14 o
   0   2   6        321.15        338.27         7.24 o
   1   2   6       3164.17       3394.28       133.10 o
   2   2   6          9.72         -0.55         4.83 o
   3   2   6       1141.45       1129.02        78.66 o
   4   2   6        249.80        228.31        13.69 o
   5   2   6         12.32          8.78         7.58 o
   6   2   6        353.25        345.05        24.03 o
   7   2   6        585.56        577.98        62.32 o
   8   2   6         52.35        110.34        14.70 o
   9   2   6         75.31         43.43        16.47 o
  10   2   6          0.91        -11.03        18.57 o
  11   2   6        114.06         86.09        30.59 o
  12   2   6         45.67         22.77        29.76 o
 -13   3   6          3.97         -8.76        21.75 o
 -12   3   6          1.54          3.67        17.89 o
 -11   3   6          0.53         -2.72        15.89 o
 -10   3   6          0.73         34.34        15.22 o
  -9   3   6         31.23         28.16        12.50 o
  -8   3   6        666.05        697.04        62.83 o
  -7   3   6        139.21        128.19        11.28 o
  -6   3   6        296.00        365.00        40.37 o
  -5   3   6         16.67         18.87         7.31 o
  -4   3   6       2922.99       3017.49       168.20 o
  -3   3   6       2257.51       2526.74        92.18 o
  -2   3   6       3744.73       3783.85       285.82 o
  -1   3   6        294.39        390.53        14.92 o
   0   3   6       5530.72       5545.39       189.43 o
   1   3   6       9348.51       9667.28       431.20 o
   2   3   6        139.56        211.59         9.86 o
   3   3   6       7132.10       7556.87       202.63 o
   4   3   6        269.18        297.24        15.83 o
   5   3   6       1913.57       1951.27       142.72 o
   6   3   6          8.47         20.22        11.10 o
   7   3   6        742.47        749.12        77.04 o
   8   3   6          0.24         -7.54        13.45 o
   9   3   6        497.67        511.11        44.87 o
  10   3   6         80.64         66.15        19.62 o
  11   3   6        219.20        249.38        27.01 o
 -12   4   6        640.59        628.94        54.30 o
 -11   4   6         94.15        101.34        22.54 o
 -10   4   6       1211.61       1076.23        84.47 o
  -9   4   6        287.89        309.72        18.39 o
  -8   4   6       1774.91       1477.22        88.71 o
  -7   4   6        561.41        554.07        51.07 o
  -6   4   6       2536.75       2208.68       204.43 o
  -5   4   6       1257.64       1205.67        68.27 o
  -4   4   6       3803.15       3514.37       174.79 o
  -3   4   6       7286.82       6834.44       457.40 o
  -2   4   6          2.37          5.38         6.00 o
  -1   4   6      13192.81      10884.76      2488.09 o
   0   4   6        758.68        645.38       139.86 o
   1   4   6       8843.18       8516.32       372.39 o
   2   4   6         31.88         25.22         6.79 o
   3   4   6       2313.36       2242.01        76.84 o
   4   4   6        667.97        665.27        18.83 o
   5   4   6        624.36        660.93        65.94 o
   6   4   6       1074.45        960.83        52.58 o
   7   4   6         27.25         20.15        13.01 o
   8   4   6         81.87         80.55        15.53 o
   9   4   6          4.14          4.43        15.89 o
  10   4   6         35.63         23.71        19.72 o
  11   4   6          3.51         -8.61        21.13 o
 -12   5   6        101.72        123.86        22.39 o
 -11   5   6         17.40         38.58        18.37 o
 -10   5   6        177.04        188.89        17.94 o
  -9   5   6         48.05         56.49        13.69 o
  -8   5   6        599.28        585.33        46.16 o
  -7   5   6        149.53        123.27        15.57 o
  -6   5   6        608.35        531.48        73.98 o
  -5   5   6       2079.09       1932.67       110.61 o
  -4   5   6        838.43        343.89       392.79 o
  -3   5   6        453.77        413.54        87.10 o
  -2   5   6        716.38        898.91        53.81 o
  -1   5   6       1802.74       1585.11       112.33 o
   0   5   6       2531.60       2388.44        71.08 o
   1   5   6       7442.09       6749.19       364.71 o
   2   5   6         94.93         64.37        15.80 o
   3   5   6       3817.77       3205.66       380.23 o
   4   5   6        114.98         95.91        11.83 o
   5   5   6        531.07        578.53        59.93 o
   6   5   6        109.22         70.56        16.70 o
   7   5   6        886.15        859.20        64.20 o
   8   5   6         37.91         33.81        15.27 o
   9   5   6        682.77        683.66        58.79 o
  10   5   6         13.63        -10.97        20.00 o
  11   5   6        324.36        355.65        44.39 o
 -12   6   6         41.86        103.21        23.34 o
 -11   6   6         72.27         63.19        18.18 o
 -10   6   6         12.33          4.63        19.30 o
  -9   6   6          4.23         25.54        17.33 o
  -8   6   6        135.92        127.19        18.23 o
  -7   6   6        171.57        213.84        25.11 o
  -6   6   6         44.22        103.79        31.56 o
  -5   6   6          0.53          7.35        25.97 o
  -4   6   6          0.47          0.47        22.77 o
  -3   6   6         68.60         91.04        15.60 o
  -2   6   6        482.45        470.75        27.84 o
  -1   6   6        721.78        826.43        31.13 o
   0   6   6         73.20         63.23         8.39 o
   1   6   6         87.84        167.36        14.45 o
   2   6   6         20.10         15.66        11.83 o
   3   6   6       1744.28       1659.09       230.63 o
   4   6   6        623.01        601.78        29.83 o
   5   6   6         38.42         32.15        14.50 o
   6   6   6          2.18         12.02        15.88 o
   7   6   6          1.17        -11.47        17.48 o
   8   6   6          4.83        -19.16        19.16 o
   9   6   6          0.17          4.71        17.37 o
  10   6   6          5.36         -3.80        19.04 o
 -11   7   6         15.35         34.62        23.11 o
 -10   7   6          3.47         18.71        20.24 o
  -9   7   6         37.94         36.82        18.38 o
  -8   7   6         94.09        122.74        18.26 o
  -7   7   6         48.35         44.77        15.35 o
  -6   7   6        269.70        302.81        57.98 o
  -5   7   6        332.66        406.01        41.50 o
  -4   7   6          1.03          8.77        25.97 o
  -3   7   6       1689.93       1554.19        53.60 o
  -2   7   6         25.95         21.82        18.91 o
  -1   7   6        338.11        321.76        15.85 o
   0   7   6        564.31        524.17        17.45 o
   1   7   6        122.51        221.64        17.47 o
   2   7   6        140.04        121.94        19.72 o
   3   7   6         67.64         96.02        52.89 o
   4   7   6         10.39         20.33        16.28 o
   5   7   6         45.22        104.01        14.61 o
   6   7   6         39.86         20.37        15.15 o
   7   7   6        346.48        457.83        29.11 o
   8   7   6         24.87          1.29        20.68 o
   9   7   6        145.93        207.38        27.07 o
  10   7   6          2.51        -21.39        28.92 o
 -10   8   6        188.27        216.46        25.86 o
  -9   8   6        176.78        185.87        22.49 o
  -8   8   6        108.05        105.01        19.51 o
  -7   8   6        606.22        634.44        38.94 o
  -6   8   6        681.91        712.65        59.88 o
  -5   8   6       2033.78       2120.04        70.91 o
  -4   8   6        179.10        204.90        34.03 o
  -3   8   6        610.00        684.07        47.19 o
  -2   8   6         13.38         29.40        12.63 o
  -1   8   6          4.10         10.61        10.06 o
   0   8   6        115.53        106.03        11.55 o
   1   8   6          3.12          9.32        11.57 o
   2   8   6        117.20         85.59        20.70 o
   3   8   6        742.41        706.76        99.72 o
   4   8   6        337.23        329.56        27.08 o
   5   8   6        171.49        186.34        27.95 o
   6   8   6        104.84        111.48        22.56 o
   7   8   6         70.19         91.71        24.58 o
   8   8   6          1.67          4.38        19.48 o
   9   8   6          3.46        -14.59        23.43 o
 -10   9   6        228.77        246.05        31.53 o
  -9   9   6        332.69        377.83        46.36 o
  -8   9   6        341.02        321.94        52.41 o
  -7   9   6          8.75        -27.87        38.30 o
  -6   9   6        135.27        118.10        39.96 o
  -5   9   6        390.28        347.31        43.52 o
  -4   9   6        781.58        807.16        56.80 o
  -3   9   6        628.39        611.79        42.45 o
  -2   9   6       1438.36       1312.93        52.76 o
  -1   9   6        219.77        214.60        18.37 o
   0   9   6        345.74        278.97        19.25 o
   1   9   6       1425.14       1119.51        88.46 o
   2   9   6        376.42        388.51        38.83 o
   3   9   6       1612.93       1646.80       129.43 o
   4   9   6        254.85        252.19        24.20 o
   5   9   6       1098.88       1087.81        48.40 o
   6   9   6          1.11          0.33        41.50 o
   7   9   6        850.61        918.07        42.42 o
   8   9   6         77.39         95.18        27.97 o
  -9  10   6          8.87         82.06        50.40 o
  -8  10   6        242.29        286.25        55.02 o
  -7  10   6        132.60        186.52        47.79 o
  -6  10   6        220.69        263.00        47.55 o
  -5  10   6        358.10        441.70        49.09 o
  -4  10   6         94.86        134.34        27.15 o
  -3  10   6        414.01        573.54        81.11 o
  -2  10   6         16.69         34.38        21.24 o
  -1  10   6        142.82        141.58        16.73 o
   0  10   6         74.88        113.54        19.05 o
   1  10   6         16.22         -3.60        14.71 o
   2  10   6        100.51         80.61        25.03 o
   3  10   6        304.80        313.13        32.95 o
   4  10   6         28.53         70.31        26.64 o
   5  10   6        140.64        131.68        30.30 o
   6  10   6         33.90         23.06        29.26 o
   7  10   6          1.25         21.83        31.42 o
  -7  11   6         13.67         40.43        47.79 o
  -6  11   6         15.27         29.59        31.11 o
  -5  11   6         89.47        101.12        30.80 o
  -4  11   6         84.75        183.73        29.95 o
  -3  11   6         42.35         63.20        34.51 o
  -2  11   6        134.53        187.55        26.57 o
  -1  11   6         13.51         58.93        25.14 o
   0  11   6         11.86          8.55        19.45 o
   1  11   6          6.82         27.52        19.59 o
   2  11   6          4.82         -3.32        37.23 o
   3  11   6         56.14        112.17        23.27 o
   4  11   6         25.12          0.82        27.48 o
   5  11   6         51.60        110.24        32.18 o
   6  11   6          5.70         -6.97        30.13 o
  -5  12   6        169.67        221.35        34.66 o
  -4  12   6        209.71        236.80        46.48 o
  -3  12   6        350.95        298.10        48.85 o
   1  12   6        308.02        344.11        52.77 o
   2  12   6          3.77         17.08        41.74 o
   3  12   6        118.98        137.55        47.79 o
   4  12   6         49.52         43.57        29.30 o
   1  13   6        633.84        500.75        62.13 o
 -13   1   7          0.40        -30.24        30.24 o
 -12   1   7        143.90        124.86        32.25 o
 -11   1   7         45.60         42.81        25.97 o
 -10   1   7        204.14        176.11        17.39 o
  -9   1   7          0.10         27.09        11.66 o
  -8   1   7        144.63        156.15        12.08 o
  -7   1   7        130.98        149.62         9.29 o
  -6   1   7       1748.05       1764.43       107.38 o
  -5   1   7       1691.31       1563.19        80.39 o
  -4   1   7       6890.39       7133.16       269.57 o
  -3   1   7        242.51        244.80        35.67 o
  -2   1   7       5968.82       6273.61        73.70 o
  -1   1   7        737.67        742.99        34.70 o
   0   1   7        446.24        465.48         7.37 o
   1   1   7       3420.13       3222.21       205.76 o
   2   1   7        842.58       1044.98        50.85 o
   3   1   7       4829.16       4533.87       174.93 o
   4   1   7          9.39         46.45         7.83 o
   5   1   7       2619.25       2441.76       172.14 o
   6   1   7         50.81         51.49         9.27 o
   7   1   7       1213.11       1306.37       104.34 o
   8   1   7        415.09        352.52        45.86 o
   9   1   7        163.81        213.65        26.11 o
  10   1   7        237.48        266.21        33.44 o
  11   1   7        114.93         71.62        29.64 o
  12   1   7         32.63         71.74        31.90 o
 -13   2   7         78.19         81.11        34.98 o
 -12   2   7        522.41        577.47        49.09 o
 -11   2   7        314.33        371.03        38.79 o
 -10   2   7       1445.59       1275.08        69.60 o
  -9   2   7       1929.78       1668.06       102.96 o
  -8   2   7       1425.43       1250.47       101.58 o
  -7   2   7       2413.60       2124.80       122.59 o
  -6   2   7        815.50        765.31        33.53 o
  -5   2   7       1645.45       1593.35        69.48 o
  -4   2   7         21.91         48.04         5.74 o
  -3   2   7       3592.51       3406.42        94.76 o
  -2   2   7        135.53        138.43         6.84 o
  -1   2   7       5933.81       6083.69       142.45 o
   0   2   7       1708.99       1912.32        46.73 o
   1   2   7       1245.19       1158.85       106.80 o
   2   2   7       1255.04       1388.97        27.15 o
   3   2   7       1173.58       1029.90        60.59 o
   4   2   7        199.90        205.51        13.16 o
   5   2   7         25.08         26.81         8.86 o
   6   2   7         35.89         45.48        10.66 o
   7   2   7        222.16        238.85        20.23 o
   8   2   7         66.85         76.82        16.13 o
   9   2   7        198.13        217.93        20.13 o
  10   2   7         72.17         54.55        29.88 o
  11   2   7         50.94         81.82        31.19 o
 -13   3   7          2.23         10.67        33.08 o
 -12   3   7        122.90        125.63        20.39 o
 -11   3   7          1.37          9.28        16.40 o
 -10   3   7        348.55        371.82        26.88 o
  -9   3   7         21.08         31.56        12.61 o
  -8   3   7        612.62        510.21        47.00 o
  -7   3   7        767.36        774.90        77.16 o
  -6   3   7        591.63        524.27        39.06 o
  -5   3   7        551.75        598.59        29.62 o
  -4   3   7       2456.36       2352.78       118.03 o
  -3   3   7       6498.72       6530.68       271.76 o
  -2   3   7        855.70        871.47        50.63 o
  -1   3   7      12624.56      12630.98       574.57 o
   0   3   7        172.33        138.63         8.90 o
   1   3   7       3728.39       3518.04       101.94 o
   2   3   7        929.01        838.88        25.06 o
   3   3   7       3440.10       3639.28        98.79 o
   4   3   7          8.19         -8.08         8.08 o
   5   3   7       4473.57       4240.14       304.45 o
   6   3   7          7.57         -0.22        11.26 o
   7   3   7       2721.61       2499.79       220.53 o
   8   3   7         40.21         30.87        14.36 o
   9   3   7        520.01        481.33        43.35 o
  10   3   7         38.53         38.66        19.68 o
  11   3   7        296.75        335.81        42.09 o
 -12   4   7          5.87         36.76        19.88 o
 -11   4   7         27.85         35.77        17.42 o
 -10   4   7         30.98         63.01        16.34 o
  -9   4   7         38.11         96.97        13.89 o
  -8   4   7          0.10          9.50        10.85 o
  -7   4   7          5.97         10.24        12.64 o
  -6   4   7         13.69         16.13        11.55 o
  -5   4   7         54.76         58.34         8.53 o
  -4   4   7         89.13         98.37         8.10 o
  -3   4   7        198.21        211.56        15.51 o
  -2   4   7       1887.76       1968.41        86.35 o
  -1   4   7       1409.47       1733.67        81.33 o
   0   4   7        117.22        135.86         7.58 o
   1   4   7        267.39        303.93        12.42 o
   2   4   7        183.90        170.39        10.71 o
   3   4   7        222.58        220.57        11.98 o
   4   4   7        378.17        403.99        24.70 o
   5   4   7        279.05        333.69        36.89 o
   6   4   7        130.10        165.56        14.54 o
   7   4   7        171.45        197.73        20.45 o
   8   4   7         25.94         19.82        14.89 o
   9   4   7         16.94         17.86        18.28 o
  10   4   7          6.90        -11.03        19.57 o
  11   4   7         19.97         17.45        22.29 o
 -12   5   7         28.48         16.09        19.85 o
 -11   5   7        148.62        139.60        20.26 o
 -10   5   7         51.25        101.96        16.19 o
  -9   5   7         60.66         68.05        17.58 o
  -8   5   7        736.12        786.93        83.67 o
  -7   5   7        835.28        697.03        46.92 o
  -6   5   7        516.59        467.02        53.20 o
  -5   5   7        241.09        242.04        15.68 o
  -4   5   7        347.84        316.68        61.25 o
  -3   5   7         20.60         45.78        22.50 o
  -2   5   7       1008.68        732.33       188.97 o
  -1   5   7       3157.66       3368.65       261.63 o
   0   5   7         62.10         40.91         8.76 o
   1   5   7       2204.49       2026.13       349.87 o
   2   5   7         66.71         30.97        15.43 o
   3   5   7        904.00       1024.77        62.40 o
   4   5   7          6.94          5.23         9.56 o
   5   5   7       1729.53       1986.96       148.82 o
   6   5   7         30.28         36.57        16.37 o
   7   5   7        517.22        596.23        68.67 o
   8   5   7         70.20         73.87        16.52 o
   9   5   7        196.94        200.87        34.30 o
  10   5   7         22.72         28.35        21.45 o
  11   5   7         38.79         59.85        24.14 o
 -12   6   7        360.47        347.68        33.18 o
 -11   6   7         63.60         50.27        22.23 o
 -10   6   7         89.43         84.96        21.49 o
  -9   6   7        114.95        138.97        20.28 o
  -8   6   7        538.51        490.51        55.60 o
  -7   6   7        977.49        833.76        78.16 o
  -6   6   7       1021.78        863.00        71.41 o
  -5   6   7       1272.27       1150.27       172.00 o
  -4   6   7         70.92         71.78        19.80 o
  -3   6   7        332.05        340.20        38.18 o
  -2   6   7         97.06        116.36        12.53 o
  -1   6   7       1500.02       1349.60        65.88 o
   0   6   7         84.56         93.27         8.52 o
   1   6   7       1682.55       1675.88       234.96 o
   2   6   7         91.21         64.70        17.09 o
   3   6   7        449.72        455.62        50.04 o
   4   6   7        624.46        641.71        47.55 o
   5   6   7          1.59        -12.68        12.68 o
   6   6   7        657.17        550.41        40.39 o
   7   6   7         30.63         17.37        18.73 o
   8   6   7        133.85        118.04        24.25 o
   9   6   7          5.06         -2.81        21.92 o
  10   6   7          0.92        -15.30        19.60 o
 -11   7   7          1.18         10.99        22.15 o
 -10   7   7        147.41        147.35        23.21 o
  -9   7   7         42.20         60.38        19.40 o
  -8   7   7        531.73        458.02        55.96 o
  -7   7   7        474.81        419.46        47.70 o
  -6   7   7        769.02        654.97       132.69 o
  -5   7   7        447.75        410.17        64.39 o
  -4   7   7        102.99         96.88        29.29 o
  -3   7   7         71.12        357.98        43.16 o
  -2   7   7        256.31        202.25        24.55 o
  -1   7   7       2860.67       2470.71       123.71 o
   0   7   7       1623.41       1530.58        73.42 o
   1   7   7       4904.75       4486.43       534.61 o
   2   7   7        302.89        337.43        73.52 o
   3   7   7        737.85        768.52        62.37 o
   4   7   7         71.30         41.11        15.78 o
   5   7   7        811.31        812.44        33.84 o
   6   7   7         25.71         14.93        15.54 o
   7   7   7       1207.94       1230.65        56.05 o
   8   7   7        107.96         79.90        22.74 o
   9   7   7        631.55        617.60        57.31 o
  10   7   7        141.78        132.88        27.89 o
 -10   8   7        190.67        238.26        26.32 o
  -9   8   7        226.64        255.73        29.78 o
  -8   8   7         23.04         28.50        18.16 o
  -7   8   7         85.33        128.16        37.71 o
  -6   8   7          5.54          7.35        33.91 o
  -5   8   7        211.60        611.86        57.63 o
  -4   8   7         35.08         23.83        29.76 o
  -3   8   7        851.45        847.00        52.77 o
  -2   8   7         93.57        110.84        15.14 o
  -1   8   7        326.17        301.18        21.80 o
   0   8   7         41.64         34.93        10.62 o
   1   8   7        401.01        319.43        41.44 o
   2   8   7        410.14        440.02        34.15 o
   3   8   7        116.04        108.27        23.16 o
   4   8   7         23.51         33.07        18.81 o
   5   8   7         17.95         31.08        24.33 o
   6   8   7         10.45          6.92        20.87 o
   7   8   7         37.50         25.89        18.32 o
   8   8   7         19.08         34.69        20.14 o
   9   8   7          0.60        -21.28        21.28 o
  -9   9   7          1.01          8.64        20.66 o
  -8   9   7         26.40         58.58        43.04 o
  -7   9   7         58.30         60.71        40.79 o
  -6   9   7         11.18         91.90        40.55 o
  -5   9   7         23.25         56.32        36.52 o
  -4   9   7        136.41        220.20        37.47 o
  -3   9   7        207.50        243.30        25.86 o
  -2   9   7         75.33        119.16        21.52 o
  -1   9   7          1.57         56.38        13.97 o
   0   9   7          5.37         27.77        14.24 o
   1   9   7          4.54         32.75        14.65 o
   2   9   7         18.67         27.99        23.11 o
   3   9   7         31.47         94.28        27.81 o
   4   9   7          9.26         -5.87        20.10 o
   5   9   7         41.48         73.95        27.16 o
   6   9   7          9.48         -3.47        27.59 o
   7   9   7         49.38         84.60        33.72 o
   8   9   7          4.98        -22.00        29.61 o
  -8  10   7        156.32        219.72        53.48 o
  -7  10   7        285.36        339.25        55.26 o
  -6  10   7         55.19        127.59        44.47 o
  -5  10   7        635.79        645.06        68.89 o
  -4  10   7          0.45          6.34        24.47 o
  -3  10   7       1056.13       1048.52        92.25 o
  -2  10   7         17.16         34.26        20.94 o
  -1  10   7         15.99         23.30        18.66 o
   0  10   7        618.32        485.38        52.44 o
   1  10   7        184.63        169.72        35.91 o
   2  10   7        286.69        308.58        32.45 o
   3  10   7          2.02         12.36        35.04 o
   4  10   7        198.75        146.53        29.87 o
   5  10   7         23.35         47.92        28.73 o
   6  10   7         29.04         18.75        30.01 o
   7  10   7         17.84         -7.47        31.44 o
  -7  11   7         58.55         82.77        49.45 o
  -6  11   7        222.18        250.91        52.06 o
  -5  11   7        209.70        216.06        48.38 o
  -4  11   7        398.54        423.16        35.67 o
  -3  11   7        763.10        731.53        56.98 o
  -2  11   7        277.35        307.47        45.42 o
  -1  11   7       1180.39       1105.50        68.42 o
   0  11   7        147.92        122.02        40.79 o
   1  11   7       1040.78        989.14        89.64 o
   2  11   7        190.19        174.51        31.39 o
   3  11   7        919.45        893.38        40.47 o
   4  11   7          0.28         -2.24        28.36 o
   5  11   7        799.71        728.86        56.09 o
   6  11   7         37.71          6.55        32.05 o
  -5  12   7        143.33        146.29        33.05 o
  -4  12   7         10.54        -12.09        41.86 o
   1  12   7        209.95        152.61        46.96 o
   2  12   7        134.03        124.13        45.53 o
   3  12   7          0.94         -7.11        42.92 o
   4  12   7          4.08         46.62        39.84 o
 -13   0   8         55.28        106.36        34.51 o
 -11   0   8        927.87        816.40        45.77 o
 -10   0   8        681.32        560.61        85.67 o
  -9   0   8       2408.28       2162.70       221.21 o
  -8   0   8        828.35        792.88        81.40 o
  -7   0   8       5896.41       5527.48       440.78 o
  -6   0   8         85.02         75.54        11.63 o
  -5   0   8       4618.52       4360.85       242.67 o
  -4   0   8       1328.11       1530.66        46.07 o
  -3   0   8       3940.86       3854.69        67.53 o
  -2   0   8       1154.38       1361.88        40.61 o
  -1   0   8        285.31        252.20        12.17 o
   0   0   8       9676.63      10573.14       153.67 o
   1   0   8        989.95       1015.90        26.79 o
   2   0   8       2705.59       2583.71        69.69 o
   3   0   8         11.68         41.38        13.40 o
   4   0   8        735.99        725.47        73.03 o
   5   0   8        107.05        116.54        20.30 o
   6   0   8        151.52        150.93        28.28 o
   7   0   8        227.72        209.67        25.02 o
   8   0   8         64.00         46.94        19.79 o
   9   0   8        439.99        345.18        37.71 o
  10   0   8          2.77          3.32        25.85 o
 -13   1   8          0.18          2.02        32.13 o
 -12   1   8        346.26        368.18        39.01 o
 -11   1   8         10.14         28.46        25.49 o
 -10   1   8         10.61         10.80        14.18 o
  -9   1   8        306.38        335.08        22.49 o
  -8   1   8        338.93        341.96        20.26 o
  -7   1   8        512.28        570.10        30.79 o
  -6   1   8       2334.78       2336.94       111.75 o
  -5   1   8       2178.27       2043.79        91.33 o
  -4   1   8       6000.67       6101.76       182.56 o
  -3   1   8      10343.80      10667.83       252.75 o
  -2   1   8        540.73        679.71        58.55 o
  -1   1   8       3783.12       3839.93        54.36 o
   0   1   8        192.15        191.13        14.59 o
   1   1   8       2085.56       1795.74       108.67 o
   2   1   8        222.39        215.76         9.18 o
   3   1   8        937.58        994.64        30.84 o
   4   1   8         69.62         85.92         7.11 o
   5   1   8       4022.08       3631.79       283.53 o
   6   1   8        543.99        463.42        29.44 o
   7   1   8       1297.47       1231.16       123.47 o
   8   1   8        194.01        175.45        25.95 o
   9   1   8        590.72        487.35        41.03 o
  10   1   8        112.23        110.63        29.64 o
  11   1   8         50.02         22.65        28.58 o
 -13   2   8         33.93         37.59        32.96 o
 -12   2   8         48.97         45.30        30.36 o
 -11   2   8        164.60        215.27        44.11 o
 -10   2   8          2.35         53.67        30.71 o
  -9   2   8         27.70        100.40        14.50 o
  -8   2   8        217.11        196.69        11.45 o
  -7   2   8         24.56         28.18         7.80 o
  -6   2   8        200.49        229.27        16.55 o
  -5   2   8          1.08         35.88        11.88 o
  -4   2   8       2879.16       2755.02       127.18 o
  -3   2   8        243.72        238.91        10.33 o
  -2   2   8        301.91        313.48        14.35 o
  -1   2   8       4261.74       4393.83        85.02 o
   0   2   8        105.60         88.85        10.94 o
   1   2   8         75.49         75.99        10.14 o
   2   2   8         23.67          6.86         5.10 o
   3   2   8         13.09         11.84         4.10 o
   4   2   8         18.09         36.75         6.14 o
   5   2   8         28.80         23.25         9.52 o
   6   2   8         54.50         66.90        11.43 o
   7   2   8         22.70         33.38        14.92 o
   8   2   8        127.87        147.22        17.83 o
   9   2   8         10.71         34.43        23.36 o
  10   2   8          2.35        -18.74        28.46 o
  11   2   8         73.01         53.60        31.19 o
 -13   3   8          1.00         -2.85        33.08 o
 -12   3   8         19.23         33.67        18.69 o
 -11   3   8         15.38         24.71        21.77 o
 -10   3   8        457.96        472.00        30.87 o
  -9   3   8        501.64        507.11        47.81 o
  -8   3   8        262.58        275.44        29.01 o
  -7   3   8       2035.91       1732.84       151.20 o
  -6   3   8        630.13        604.23        39.41 o
  -5   3   8        354.82        387.46        21.48 o
  -4   3   8        719.01        754.10        34.90 o
  -3   3   8         20.40         60.66        11.24 o
  -2   3   8       2437.26       2386.87        61.14 o
  -1   3   8        786.69        986.37        44.32 o
   0   3   8       1156.03       1238.65        28.15 o
   1   3   8       2396.46       2433.57        74.08 o
   2   3   8          9.08          1.22         6.56 o
   3   3   8       5890.72       6292.79       225.78 o
   4   3   8          0.39         -8.94         8.94 o
   5   3   8        987.36       1029.19        92.92 o
   6   3   8          2.66         -1.16        11.70 o
   7   3   8         41.52         93.16        17.78 o
   8   3   8        120.99        147.48        18.51 o
   9   3   8         70.26         73.40        20.96 o
  10   3   8         47.30         47.73        20.30 o
  11   3   8        201.00        212.02        39.60 o
 -12   4   8        211.14        203.52        22.57 o
 -11   4   8        395.30        372.99        33.16 o
 -10   4   8        425.56        378.62        23.34 o
  -9   4   8       1033.78        916.97        83.57 o
  -8   4   8        183.61        187.27        32.05 o
  -7   4   8         32.02         39.17        13.62 o
  -6   4   8         70.38         69.09        12.88 o
  -5   4   8         12.40         11.40         8.00 o
  -4   4   8        162.44        176.89        14.65 o
  -3   4   8       1637.15       1667.01       155.64 o
  -2   4   8        926.00        917.04        37.88 o
  -1   4   8       1885.27       1783.00       114.00 o
   0   4   8         82.92         79.30         7.81 o
   1   4   8        335.33        331.83        12.62 o
   2   4   8         12.04         12.79         7.00 o
   3   4   8         72.62         82.32         8.62 o
   4   4   8        491.40        451.83        29.21 o
   5   4   8       1102.48       1051.14        75.68 o
   6   4   8        535.60        466.90        37.48 o
   7   4   8        236.26        256.15        20.73 o
   8   4   8         28.04         26.26        15.52 o
   9   4   8         14.46         16.85        18.51 o
  10   4   8          0.38        -15.38        20.15 o
  11   4   8         67.51         89.34        24.01 o
 -12   5   8         95.48        126.53        22.10 o
 -11   5   8         52.96         70.34        19.04 o
 -10   5   8        607.58        550.67        45.46 o
  -9   5   8        399.55        392.46        68.73 o
  -8   5   8       1007.38        948.07        96.36 o
  -7   5   8        446.98        409.29        53.56 o
  -6   5   8        820.64        716.42        49.88 o
  -5   5   8        240.75        232.27        23.05 o
  -4   5   8         33.69         19.59        12.70 o
  -3   5   8       3069.63       3022.75       203.40 o
  -2   5   8        686.55        599.12        45.75 o
  -1   5   8       7869.76       7422.19       547.80 o
   0   5   8        405.47        313.87        35.37 o
   1   5   8       6080.55       5326.94       234.04 o
   2   5   8          2.53         -8.75        12.05 o
   3   5   8       4663.86       4488.58       200.65 o
   4   5   8        221.43        238.77        18.21 o
   5   5   8       3162.55       3147.10       171.22 o
   6   5   8        281.92        293.40        21.86 o
   7   5   8        683.44        676.57        80.17 o
   8   5   8        324.79        325.23        31.68 o
   9   5   8        178.12        160.47        22.22 o
  10   5   8        214.92        237.35        42.39 o
 -12   6   8        112.34         94.98        35.93 o
 -11   6   8        132.16         99.73        33.20 o
 -10   6   8         75.22         97.55        21.24 o
  -9   6   8         25.63         50.33        18.49 o
  -8   6   8          7.71         18.49        16.36 o
  -7   6   8          4.08         58.92        15.60 o
  -6   6   8        116.06        107.09        14.80 o
  -5   6   8        443.95        407.45        68.18 o
  -4   6   8        180.62        193.83        19.45 o
  -3   6   8       2078.00       1771.15       249.07 o
  -2   6   8        137.64        153.23        17.65 o
  -1   6   8        480.69        450.63        83.30 o
   0   6   8         35.69         27.20         9.04 o
   1   6   8          7.08         11.66        10.82 o
   2   6   8        164.76        174.19        15.04 o
   3   6   8         53.27         70.50        14.04 o
   4   6   8        117.61        182.28        15.40 o
   5   6   8         61.19         76.09        13.73 o
   6   6   8         24.49         41.70        15.62 o
   7   6   8         87.04        101.96        21.06 o
   8   6   8         28.13         12.12        21.03 o
   9   6   8          1.12        -11.02        22.53 o
  10   6   8          6.10        -21.90        21.90 o
 -11   7   8          6.20        -11.69        21.94 o
 -10   7   8          3.78         39.12        20.91 o
  -9   7   8          2.06         -1.02        18.55 o
  -8   7   8        165.83        196.84        20.62 o
  -7   7   8         10.47         36.51        15.45 o
  -6   7   8        516.34        515.39       103.93 o
  -5   7   8        503.08        425.72        92.61 o
  -4   7   8        159.66        179.05        34.27 o
  -3   7   8        903.29        838.46        50.75 o
  -2   7   8         54.83         65.21        16.69 o
  -1   7   8       1014.10       1087.32        75.62 o
   0   7   8          7.40          0.28         8.81 o
   1   7   8        291.34        563.89        69.80 o
   2   7   8         70.25         89.07        21.05 o
   3   7   8        300.14        423.68        52.10 o
   4   7   8        257.16        244.74        27.42 o
   5   7   8        237.61        300.69        17.62 o
   6   7   8          3.33          5.35        16.00 o
   7   7   8        427.25        513.68        53.35 o
   8   7   8         10.93         29.17        19.82 o
   9   7   8         74.35        115.45        23.43 o
 -10   8   8        143.91        174.01        25.18 o
  -9   8   8        147.83        173.98        23.22 o
  -8   8   8        330.90        341.16        25.54 o
  -7   8   8        927.42        736.15       162.81 o
  -6   8   8         17.17          5.50        18.24 o
  -5   8   8       1986.65       2301.82        79.21 o
  -4   8   8        127.84        146.56        35.69 o
  -3   8   8        641.77        668.78        53.95 o
  -2   8   8        233.48        230.96        26.31 o
  -1   8   8        335.84        336.84        29.39 o
   0   8   8        194.93        197.20        21.80 o
   1   8   8         67.13         87.90        15.19 o
   2   8   8        561.28        597.01        37.91 o
   3   8   8          1.57        -21.15        21.15 o
   4   8   8         99.40        136.13        26.80 o
   5   8   8         60.06         42.43        26.13 o
   6   8   8         61.58         66.46        17.87 o
   7   8   8         31.93         21.19        18.60 o
   8   8   8         72.52         89.67        21.88 o
   9   8   8        204.60        192.63        25.19 o
  -9   9   8         57.41         92.90        27.46 o
  -8   9   8        233.52        261.46        53.00 o
  -7   9   8        163.89        230.87        49.68 o
  -6   9   8         46.64         29.29        40.43 o
  -5   9   8        831.11        988.58        69.49 o
  -4   9   8        357.75        345.65        44.70 o
  -3   9   8       1872.99       1730.85        84.43 o
  -2   9   8        689.06        609.85        62.83 o
  -1   9   8       1902.25       1611.05       326.80 o
   0   9   8        276.43        243.08        32.73 o
   1   9   8        575.05        618.07       123.91 o
   2   9   8         51.84         32.04        24.46 o
   3   9   8       1299.73       1288.48        76.54 o
   4   9   8          0.72          4.01        21.33 o
   5   9   8        946.27        902.35        77.13 o
   6   9   8         29.69         -5.39        28.17 o
   7   9   8        565.71        575.20        39.85 o
   8   9   8        193.45        184.27        24.64 o
  -8  10   8         60.64         46.48        50.04 o
  -7  10   8         89.64        132.57        49.21 o
  -6  10   8         44.70         19.80        41.62 o
  -5  10   8        260.87        362.02        50.63 o
  -4  10   8          6.18        -10.56        24.95 o
  -3  10   8         84.98        126.00        25.04 o
  -2  10   8          9.27         28.81        35.69 o
  -1  10   8        213.82        250.79        42.69 o
   0  10   8          3.02         79.29        40.20 o
   1  10   8         42.82         56.95        28.40 o
   2  10   8          2.42         -9.84        25.90 o
   3  10   8         47.81         12.75        27.22 o
   4  10   8         10.36          4.81        23.07 o
   5  10   8          7.51         14.63        29.20 o
   6  10   8         11.07         31.13        31.90 o
   7  10   8         12.00         -6.95        33.91 o
  -7  11   8          6.00          0.71        48.02 o
  -6  11   8          0.82         22.17        46.84 o
  -5  11   8        113.74        251.86        35.69 o
  -4  11   8         40.78        111.56        28.91 o
  -3  11   8          6.05        127.23        43.40 o
  -2  11   8          8.85         67.11        40.43 o
  -1  11   8          0.68         56.32        40.08 o
   0  11   8         25.84         13.40        39.01 o
   1  11   8         17.43        190.68        38.89 o
   2  11   8        317.73        312.03        42.15 o
   3  11   8        102.27        160.19        37.94 o
   4  11   8         59.01         61.10        30.60 o
   5  11   8         25.10         87.28        32.07 o
  -5  12   8        135.22        161.15        52.17 o
  -4  12   8          0.39          5.69        44.70 o
  -3  12   8         76.62         35.81        43.64 o
  -2  12   8         41.45         62.37        43.16 o
  -1  12   8        222.51        214.86        47.19 o
   0  12   8         92.41        108.97        44.59 o
   1  12   8         22.96         29.09        52.47 o
   2  12   8        261.49        234.68        36.41 o
   3  12   8         45.40         34.77        25.20 o
 -13   1   9         26.84          6.64        31.42 o
 -12   1   9        174.05        202.06        34.27 o
 -11   1   9        464.71        411.61        28.99 o
 -10   1   9         55.15         50.81        15.26 o
  -9   1   9        597.41        535.57        28.57 o
  -8   1   9         55.71         53.97        11.30 o
  -7   1   9        815.97        808.29        57.98 o
  -6   1   9        421.25        460.83        26.77 o
  -5   1   9       5638.71       5746.77       153.79 o
  -4   1   9         76.37        118.94        12.59 o
  -3   1   9       2828.19       2820.70        54.38 o
  -2   1   9        801.72        728.16        63.81 o
  -1   1   9        843.26        725.67        51.81 o
   0   1   9        321.92        341.05        25.24 o
   1   1   9       4385.78       4559.52        37.68 o
   2   1   9          3.89         11.16         4.53 o
   3   1   9       4038.36       4096.20       110.05 o
   4   1   9         11.54         12.26         8.54 o
   5   1   9       1469.24       1424.53       114.55 o
   6   1   9         55.22         64.98        12.61 o
   7   1   9        925.84        828.77        92.85 o
   8   1   9        307.34        263.14        46.12 o
   9   1   9        303.74        287.67        34.03 o
  10   1   9        129.13        108.62        30.47 o
  11   1   9         70.12         28.46        30.12 o
 -13   2   9        170.25        123.56        36.28 o
 -12   2   9        168.90        172.06        34.15 o
 -11   2   9        859.64        858.10       114.37 o
 -10   2   9        159.14        164.77        23.57 o
  -9   2   9        987.91        877.03        88.93 o
  -8   2   9         14.84         26.77         9.42 o
  -7   2   9        400.81        323.46        22.15 o
  -6   2   9         34.31         35.37         6.95 o
  -5   2   9       1486.04       1370.22        68.43 o
  -4   2   9        483.52        426.82        18.59 o
  -3   2   9        953.16        825.08        17.22 o
  -2   2   9       1156.73       1224.85        28.89 o
  -1   2   9          0.41          6.22         4.51 o
   0   2   9       1022.36       1015.99        22.83 o
   1   2   9         44.26         34.85         5.11 o
   2   2   9        499.08        505.15        10.59 o
   3   2   9        206.11        176.57        18.80 o
   4   2   9        166.21        162.96         8.70 o
   5   2   9        188.54        189.14        16.48 o
   6   2   9          4.71          1.87        11.57 o
   7   2   9        265.79        250.33        18.51 o
   8   2   9         47.64         47.33        16.73 o
   9   2   9        334.14        332.29        80.63 o
  10   2   9          5.57         21.11        30.24 o
  11   2   9        208.97        156.17        35.10 o
 -12   3   9        126.22        122.41        23.79 o
 -11   3   9        144.33        161.92        25.38 o
 -10   3   9        669.65        638.24        68.99 o
  -9   3   9        510.38        443.58        40.78 o
  -8   3   9        734.11        694.09        22.39 o
  -7   3   9        114.42        234.03        63.17 o
  -6   3   9        584.59        550.10        55.48 o
  -5   3   9       2484.02       2602.81       111.11 o
  -4   3   9         97.39        118.95        10.87 o
  -3   3   9       6814.06       6875.27       287.35 o
  -2   3   9         79.71         89.34        15.15 o
  -1   3   9       6466.51       6361.44       146.01 o
   0   3   9        814.03        882.52        21.54 o
   1   3   9       1138.07       1014.51        35.42 o
   2   3   9        334.20        319.19        12.32 o
   3   3   9       3702.65       3782.95       136.15 o
   4   3   9       1381.84       1378.82        76.58 o
   5   3   9       1488.94       1386.86       120.03 o
   6   3   9       1059.08        935.04        90.80 o
   7   3   9        377.17        371.52        36.39 o
   8   3   9        288.78        303.97        35.17 o
   9   3   9         82.30         85.83        19.72 o
  10   3   9        107.59        120.67        21.92 o
  11   3   9         61.39         26.68        33.91 o
 -12   4   9         37.68         51.37        19.51 o
 -11   4   9          0.24          7.85        16.73 o
 -10   4   9          0.10         -9.20        14.96 o
  -9   4   9         36.03        125.31        16.30 o
  -8   4   9          7.91          6.22        11.10 o
  -7   4   9         93.55         89.86        15.00 o
  -6   4   9        389.40        334.04        45.25 o
  -5   4   9         90.40         96.57         9.80 o
  -4   4   9         51.50         75.60         8.48 o
  -3   4   9         49.27         66.09        10.85 o
  -2   4   9         78.96         62.71        10.63 o
  -1   4   9        822.54        806.10        42.14 o
   0   4   9          0.19         -5.63         5.63 o
   1   4   9        249.39        231.46         9.34 o
   2   4   9          3.37         15.61         7.42 o
   3   4   9        553.33        595.22        21.88 o
   4   4   9          8.97         10.39        11.23 o
   5   4   9         90.22        134.45        13.80 o
   6   4   9         61.02         68.58        13.84 o
   7   4   9         19.15         35.25        14.61 o
   8   4   9         10.64          4.49        17.17 o
   9   4   9          7.32         -4.26        18.90 o
  10   4   9          3.02          2.95        21.27 o
 -12   5   9          9.95         20.28        19.76 o
 -11   5   9          2.03         10.28        17.55 o
 -10   5   9        130.11        157.94        18.60 o
  -9   5   9        154.10        182.35        23.06 o
  -8   5   9        670.64        757.65        84.45 o
  -7   5   9        912.88        809.48        96.41 o
  -6   5   9         59.38         88.45        14.25 o
  -5   5   9          5.79          6.24         9.51 o
  -4   5   9          6.64          4.00        12.94 o
  -3   5   9        832.82        883.58       143.60 o
  -2   5   9        252.84        244.05        13.57 o
  -1   5   9       1248.45       1321.80        98.05 o
   0   5   9          8.33         -1.53         7.64 o
   1   5   9       1126.99       1115.51        63.18 o
   2   5   9         57.70         44.48        12.88 o
   3   5   9        230.20        307.47        17.08 o
   4   5   9        592.10        604.50        60.33 o
   5   5   9         87.86        165.94        14.76 o
   6   5   9        244.56        278.03        21.93 o
   7   5   9         86.01         93.58        20.43 o
   8   5   9          0.61         -2.50        16.31 o
   9   5   9        165.66        143.84        22.61 o
  10   5   9         63.53         80.71        23.55 o
 -11   6   9        222.10        209.72        36.40 o
 -10   6   9         73.79        110.23        21.60 o
  -9   6   9        107.50         96.56        19.93 o
  -8   6   9         10.17         12.90        16.39 o
  -7   6   9        797.14        723.61        59.83 o
  -6   6   9          5.11          2.94        13.22 o
  -5   6   9        992.28        912.98       159.31 o
  -4   6   9        127.17        161.16        17.91 o
  -3   6   9        453.45        465.07        60.59 o
  -2   6   9        342.53        325.24        23.19 o
  -1   6   9         18.93         36.28        10.88 o
   0   6   9         82.82         80.84        10.76 o
   1   6   9        101.84        104.20        11.48 o
   2   6   9          7.97         -1.85        12.47 o
   3   6   9         62.26         73.67        14.79 o
   4   6   9        259.63        290.66        21.57 o
   5   6   9        440.68        422.89        22.52 o
   6   6   9        526.83        485.88        28.05 o
   7   6   9        332.95        335.87        22.92 o
   8   6   9          0.40        -18.41        18.75 o
   9   6   9         94.10         81.08        48.38 o
  10   6   9         54.71         52.95        23.71 o
 -11   7   9        100.24        119.08        53.77 o
 -10   7   9        274.84        335.54        61.08 o
  -9   7   9        230.30        238.74        25.09 o
  -8   7   9        394.10        412.64        34.82 o
  -7   7   9       1050.27        946.82       104.00 o
  -6   7   9        271.03        272.71        43.10 o
  -5   7   9       1694.39       1478.90       313.46 o
  -4   7   9        331.23        321.40        85.02 o
  -3   7   9       2243.82       1921.12       271.72 o
  -2   7   9        145.86        118.66        42.75 o
  -1   7   9       2880.58       2617.56       191.54 o
   0   7   9          0.13         -6.29        10.48 o
   1   7   9       5813.96       4981.24       270.88 o
   2   7   9         15.47         28.66        14.43 o
   3   7   9       3363.48       3053.12       334.52 o
   4   7   9         81.22        104.82        17.68 o
   5   7   9        642.52        676.27        50.55 o
   6   7   9        398.85        374.84        26.61 o
   7   7   9        279.53        293.95        28.98 o
   8   7   9        485.98        503.96        43.18 o
   9   7   9        346.38        402.59        41.33 o
 -10   8   9         56.47         47.48        22.76 o
  -9   8   9         14.38         28.88        20.44 o
  -8   8   9          4.42         45.97        18.79 o
  -7   8   9         27.71         83.07        21.90 o
  -6   8   9          6.64         -8.14        18.39 o
  -5   8   9        364.67        358.80       113.42 o
  -4   8   9         40.99         64.98        34.74 o
  -3   8   9        188.55        177.39        37.23 o
  -2   8   9        586.26        546.35        57.08 o
  -1   8   9        337.65        272.10        44.47 o
   0   8   9          7.07         24.49        14.39 o
   1   8   9         36.55         34.80        21.83 o
   2   8   9         14.56         56.20        36.28 o
   3   8   9          1.41         11.36        22.99 o
   4   8   9         19.31         31.73        17.29 o
   5   8   9        179.07        181.32        19.77 o
   6   8   9         45.69         26.84        18.10 o
   7   8   9         58.32         73.47        20.16 o
   8   8   9        112.42        124.52        23.00 o
  -9   9   9         32.05         87.37        27.33 o
  -8   9   9         47.05         94.14        34.68 o
  -7   9   9         42.79        107.43        46.84 o
  -6   9   9         97.82        132.57        45.30 o
  -5   9   9        296.30        400.55        50.04 o
  -4   9   9          7.05         67.83        36.28 o
  -3   9   9        330.32        430.67        47.67 o
  -2   9   9         19.09         -1.78        35.22 o
  -1   9   9        111.58        503.48        60.24 o
   0   9   9        202.51        218.78        28.08 o
   1   9   9        431.16        633.88       106.96 o
   2   9   9        100.74         64.34        26.70 o
   3   9   9        151.16        223.74        31.82 o
   4   9   9         13.78        -18.01        27.01 o
   5   9   9         79.35        112.42        30.22 o
   6   9   9          4.76         28.75        29.67 o
   7   9   9         35.60         84.17        21.77 o
  -8  10   9          5.01         -6.76        48.97 o
  -7  10   9        268.69        311.50        57.15 o
  -6  10   9         84.02        109.68        48.14 o
  -5  10   9        232.16        302.02        50.99 o
  -4  10   9         62.59         79.55        27.33 o
  -3  10   9        272.19        275.69        47.08 o
  -2  10   9        129.18        155.93        42.45 o
  -1  10   9        147.16        168.14        43.28 o
   0  10   9        689.98        657.83        45.46 o
   1  10   9        216.73        247.64        32.34 o
   2  10   9         52.50         67.91        28.49 o
   3  10   9         78.97         67.72        29.83 o
   4  10   9         17.78         14.44        23.65 o
   5  10   9         39.55         22.96        30.09 o
   6  10   9          0.55         13.16        32.41 o
  -7  11   9        302.18        321.82        60.95 o
  -6  11   9         38.83         15.18        47.79 o
  -5  11   9        933.36        997.17        53.99 o
  -4  11   9         76.26         39.37        45.18 o
  -3  11   9        954.49       1044.31        77.43 o
  -2  11   9         18.38         46.01        42.21 o
  -1  11   9        485.07        564.78        57.27 o
   0  11   9          1.27         18.97        40.67 o
   1  11   9        890.04        914.52        98.72 o
   2  11   9        145.92        162.74        47.25 o
   3  11   9        649.71        655.67        56.03 o
   4  11   9         46.96         26.28        30.68 o
   5  11   9        389.73        352.81        40.38 o
  -5  12   9          3.25         13.87        47.79 o
  -4  12   9         47.32         22.53        47.55 o
  -3  12   9         55.43         49.21        45.06 o
  -2  12   9         51.16         12.69        44.23 o
  -1  12   9         48.04         47.43        43.64 o
   0  12   9         46.60         47.19        45.06 o
   1  12   9          5.34        -28.48        29.52 o
   2  12   9          9.63          6.34        32.24 o
   3  12   9          0.11         24.20        25.60 o
 -12   0  10         19.68         -5.45        28.34 o
 -11   0  10         97.89         79.45        27.39 o
 -10   0  10         13.29         48.62        19.79 o
  -9   0  10         74.93         75.18        18.54 o
  -8   0  10         53.13         52.32        16.56 o
  -7   0  10       2065.56       2037.36       313.87 o
  -6   0  10        221.03        220.52        22.28 o
  -5   0  10        928.00        939.79        25.06 o
  -4   0  10         48.16         47.88         9.57 o
  -3   0  10       2224.55       2552.21        94.20 o
  -2   0  10        137.68        144.45        10.73 o
  -1   0  10        342.06        387.78        25.79 o
   0   0  10       8412.05       9085.18       151.45 o
   1   0  10       2711.13       2892.26        69.86 o
   2   0  10       3485.26       3821.88       110.07 o
   3   0  10         84.68         73.63         9.14 o
   4   0  10        374.18        314.93        15.53 o
   5   0  10          7.00         22.52        15.62 o
   6   0  10        484.08        444.42        83.06 o
   7   0  10        299.18        279.59        46.13 o
   8   0  10          7.27         22.89        24.43 o
   9   0  10        785.40        584.35        42.92 o
  10   0  10         89.29         53.60        30.00 o
 -13   1  10        149.87        160.55        36.52 o
 -12   1  10        255.92        262.53        36.76 o
 -11   1  10        319.67        303.79        26.26 o
 -10   1  10          7.17         19.42        14.61 o
  -9   1  10         74.25        130.38        30.28 o
  -8   1  10         23.99         36.36        11.11 o
  -7   1  10       1853.29       1902.09       100.83 o
  -6   1  10        377.52        384.16        35.96 o
  -5   1  10       6555.86       6605.18       226.10 o
  -4   1  10        692.65        707.79        12.23 o
  -3   1  10       4489.89       4291.80        95.37 o
  -2   1  10         27.74         24.09         6.24 o
  -1   1  10       4191.89       3991.00       279.68 o
   0   1  10       1300.16       1303.99        71.35 o
   1   1  10       1416.44       1376.27        47.01 o
   2   1  10        527.86        428.11        10.11 o
   3   1  10       1139.13       1143.16        43.47 o
   4   1  10        761.44        784.97        35.49 o
   5   1  10       1052.74       1024.65        74.65 o
   6   1  10        638.33        581.73        63.33 o
   7   1  10        986.62        825.78        61.21 o
   8   1  10        428.25        389.27        90.19 o
   9   1  10         37.81         44.47        27.87 o
  10   1  10         49.25         47.08        29.64 o
  11   1  10         32.31         -7.71        29.41 o
 -13   2  10          4.04         32.85        33.20 o
 -12   2  10          8.01         13.99        28.46 o
 -11   2  10          1.10         34.15        22.15 o
 -10   2  10          0.00        -12.36        18.62 o
  -9   2  10        148.99        176.24        16.31 o
  -8   2  10          4.20         19.41        10.01 o
  -7   2  10        271.28        232.08        16.46 o
  -6   2  10          1.77          5.64         6.83 o
  -5   2  10        201.54        205.56        11.73 o
  -4   2  10        272.32        262.94        10.02 o
  -3   2  10          0.94         -3.95         5.20 o
  -2   2  10        123.70        110.17         6.73 o
  -1   2  10        266.67        286.03         8.16 o
   0   2  10         49.12         53.47         5.39 o
   1   2  10        192.20        194.89         8.32 o
   2   2  10        216.70        216.79         9.73 o
   3   2  10         22.33         22.95         7.03 o
   4   2  10        338.63        317.26        15.58 o
   5   2  10          1.55         14.61         8.01 o
   6   2  10          2.06          6.58        10.92 o
   7   2  10         25.71         34.31        15.31 o
   8   2  10         43.99         34.92        24.49 o
   9   2  10         85.86        107.25        47.43 o
  10   2  10          0.37          5.81        30.47 o
  11   2  10         37.66         45.42        32.02 o
 -12   3  10         60.36         84.86        26.39 o
 -11   3  10         91.67        154.02        25.72 o
 -10   3  10        362.36        355.12        31.97 o
  -9   3  10        569.72        551.64        73.25 o
  -8   3  10         21.18         63.43        14.54 o
  -7   3  10       1255.66       1055.22       110.27 o
  -6   3  10        888.13        843.39        75.08 o
  -5   3  10       1306.08       1260.86        60.95 o
  -4   3  10          1.77         -1.10         6.59 o
  -3   3  10       1300.17       1492.46        69.91 o
  -2   3  10         94.55         78.31         7.07 o
  -1   3  10        486.91        483.18        62.64 o
   0   3  10        113.20        134.24        17.12 o
   1   3  10       2529.27       2305.29       245.19 o
   2   3  10        156.95        140.98        27.77 o
   3   3  10       1782.61       1783.95        84.22 o
   4   3  10        305.56        327.76        25.83 o
   5   3  10        668.77        652.62        53.48 o
   6   3  10        249.78        249.52        16.67 o
   7   3  10         83.20         78.15        16.99 o
   8   3  10        161.51        199.37        23.71 o
   9   3  10        186.73        213.73        22.46 o
  10   3  10        292.37        347.12        49.62 o
 -12   4  10         83.40        106.92        27.38 o
 -11   4  10        401.62        347.96        43.61 o
 -10   4  10         17.00         11.13        15.49 o
  -9   4  10        647.74        562.71        65.69 o
  -8   4  10        215.37        235.94        33.00 o
  -7   4  10        638.27        615.88        59.03 o
  -6   4  10        164.89        215.86        27.24 o
  -5   4  10        422.62        397.41        22.95 o
  -4   4  10        554.83        534.91        25.10 o
  -3   4  10         83.85         65.78         9.86 o
  -2   4  10        366.88        359.39        19.57 o
  -1   4  10          0.69         14.38         8.17 o
   0   4  10        258.26        273.33        11.10 o
   1   4  10        198.03        205.61         8.23 o
   2   4  10         23.99         16.47         7.09 o
   3   4  10        702.50        650.50        47.25 o
   4   4  10        848.05        786.70        51.55 o
   5   4  10       1509.04       1411.79       106.94 o
   6   4  10         10.52          5.52        12.02 o
   7   4  10        356.88        332.75        34.37 o
   8   4  10         79.93         71.13        19.04 o
   9   4  10        129.23        123.76        22.15 o
  10   4  10         99.42        104.17        23.58 o
 -12   5  10        212.92        202.93        30.36 o
 -11   5  10        363.59        358.50        48.00 o
 -10   5  10        461.21        473.75        72.21 o
  -9   5  10        899.13        842.24       117.95 o
  -8   5  10       1071.20        954.51       108.67 o
  -7   5  10       1433.60       1308.84       142.77 o
  -6   5  10        266.22        251.10        27.12 o
  -5   5  10       1317.38       1219.85        69.68 o
  -4   5  10          3.18         -1.74        13.66 o
  -3   5  10       2661.63       2825.05       262.65 o
  -2   5  10        828.24        859.88        74.35 o
  -1   5  10       4578.20       4026.01       299.10 o
   0   5  10         16.80         14.03        10.11 o
   1   5  10       5783.06       4922.47       272.45 o
   2   5  10        355.63        351.00        15.62 o
   3   5  10       1364.16       1252.46        91.63 o
   4   5  10       1197.22       1104.45        91.55 o
   5   5  10        351.62        363.86        24.36 o
   6   5  10        882.91        831.44        68.21 o
   7   5  10         55.67         39.80        17.52 o
   8   5  10        259.36        262.27        20.71 o
   9   5  10         31.48         17.97        21.67 o
  10   5  10        279.68        325.42        36.93 o
 -11   6  10         69.16         71.64        32.61 o
 -10   6  10         27.27         22.27        20.68 o
  -9   6  10          8.85         18.46        18.50 o
  -8   6  10          6.56         -0.29        16.84 o
  -7   6  10         18.70         27.05        15.73 o
  -6   6  10        176.76        134.00        16.42 o
  -5   6  10         25.47         24.64        16.07 o
  -4   6  10       1485.29       1363.45       266.44 o
  -3   6  10          0.10          2.60        14.67 o
  -2   6  10        206.55        195.03        15.26 o
  -1   6  10        331.36        263.59        34.96 o
   0   6  10         91.71         74.81        11.24 o
   1   6  10         68.40         79.79        11.37 o
   2   6  10          0.47         -4.49        13.35 o
   3   6  10        759.25        735.69        97.58 o
   4   6  10         22.51         11.22        13.54 o
   5   6  10        112.96        118.22        15.18 o
   6   6  10        101.62        111.49        17.93 o
   7   6  10          0.40          1.40        17.33 o
   8   6  10          3.75         -3.25        19.19 o
   9   6  10         15.83         17.18        23.71 o
 -11   7  10          0.24         43.47        27.59 o
 -10   7  10         53.24         92.54        29.81 o
  -9   7  10          1.32         96.48        24.52 o
  -8   7  10         94.21        151.07        30.97 o
  -7   7  10         61.91        113.75        19.77 o
  -6   7  10        199.53        175.19        29.70 o
  -5   7  10        683.07        692.08       190.20 o
  -4   7  10          1.47         17.73        17.36 o
  -3   7  10        485.07        493.01        98.54 o
  -2   7  10        445.85        351.49        61.60 o
  -1   7  10       1011.41       1102.05       189.25 o
   0   7  10          8.56        -12.95        13.53 o
   1   7  10         85.16        165.01        17.93 o
   2   7  10        697.22        608.35        82.80 o
   3   7  10         30.82         55.70        17.91 o
   4   7  10        301.97        308.48        23.24 o
   5   7  10         40.53         34.84        14.68 o
   6   7  10         31.54         31.09        17.58 o
   7   7  10        201.02        222.84        22.41 o
   8   7  10         62.36        108.25        22.22 o
   9   7  10          0.82          6.32        24.66 o
 -10   8  10          3.50         23.29        22.64 o
  -9   8  10        144.64        156.67        23.49 o
  -8   8  10          6.52         10.31        18.39 o
  -7   8  10        241.75        204.47        47.79 o
  -6   8  10         92.31         94.49        21.80 o
  -5   8  10        159.76        131.61        21.73 o
  -4   8  10        305.44        283.91        24.49 o
  -3   8  10         20.58         25.61        18.24 o
  -2   8  10        861.54        908.66        63.32 o
  -1   8  10        203.09        225.30        40.91 o
   0   8  10          4.59         -0.78        21.11 o
   1   8  10        585.18        504.01        48.09 o
   2   8  10         16.59         25.54        19.44 o
   3   8  10        201.66        185.76        20.41 o
   4   8  10          4.85        -10.46        17.53 o
   5   8  10         67.57         61.40        18.50 o
   6   8  10          3.34         -9.67        17.88 o
   7   8  10        248.53        220.05        23.49 o
   8   8  10        204.03        201.10        24.88 o
  -9   9  10        383.34        371.82       110.28 o
  -8   9  10         23.62         39.81        24.96 o
  -7   9  10       1135.61       1046.42       213.14 o
  -6   9  10         20.70         42.21        43.40 o
  -5   9  10       1385.55       1463.72        81.11 o
  -4   9  10          9.84          3.32        37.59 o
  -3   9  10       1295.10       1519.33        75.53 o
  -2   9  10         23.22         53.60        37.11 o
  -1   9  10       2199.39       2600.40        85.14 o
   0   9  10        495.43        542.20        42.49 o
   1   9  10       1691.08       1622.11       232.06 o
   2   9  10        244.96        267.39        33.11 o
   3   9  10        715.60        766.58        68.95 o
   4   9  10        162.07        153.70        33.32 o
   5   9  10        270.80        337.09        37.96 o
   6   9  10        148.93        145.44        29.22 o
   7   9  10        303.74        314.77        25.96 o
  -8  10  10         98.34         72.69        52.53 o
  -7  10  10         56.34         14.82        48.97 o
  -6  10  10         91.74        117.63        50.04 o
  -5  10  10         70.56         74.11        47.19 o
  -4  10  10         10.45         10.55        42.09 o
  -3  10  10          5.42        -11.15        40.91 o
  -2  10  10        179.35        181.42        45.77 o
  -1  10  10          4.13          2.96        40.08 o
   0  10  10         14.83         73.99        42.33 o
   1  10  10          3.01         -1.35        26.91 o
   2  10  10          0.40          3.46        27.88 o
   3  10  10          0.31         17.29        29.42 o
   4  10  10          1.58        -12.85        23.80 o
   5  10  10          9.38         19.30        31.00 o
   6  10  10         15.54          6.37        32.19 o
  -6  11  10          7.80        -24.78        49.92 o
  -5  11  10          2.62         60.00        49.09 o
  -4  11  10         11.62         38.18        46.48 o
  -3  11  10          0.12         60.59        46.25 o
  -2  11  10         47.93         73.64        46.01 o
  -1  11  10         49.53        285.77        51.70 o
   0  11  10         19.30         61.19        44.94 o
   1  11  10        106.59        174.85        34.26 o
   2  11  10         26.04        -21.91        29.92 o
   3  11  10         52.87         79.59        34.22 o
   4  11  10         24.50         20.89        26.57 o
  -4  12  10         14.46        -23.60        46.96 o
  -3  12  10        153.30        151.54        51.11 o
  -2  12  10         45.86         42.81        47.55 o
  -1  12  10          2.99         17.79        46.01 o
   0  12  10         51.63         46.01        47.19 o
   1  12  10         21.01         27.98        46.60 o
   2  12  10         16.66         23.15        33.70 o
 -13   1  11         97.72        122.37        35.69 o
 -12   1  11        163.10        181.07        33.91 o
 -11   1  11        167.32        159.07        21.42 o
 -10   1  11         51.76         51.11        15.89 o
  -9   1  11        302.02        318.88        47.03 o
  -8   1  11        276.51        290.64        24.00 o
  -7   1  11       1907.63       1776.11       136.15 o
  -6   1  11         52.87         49.49         9.04 o
  -5   1  11       2895.09       2912.74        87.20 o
  -4   1  11         67.95         61.43         7.02 o
  -3   1  11        767.69        768.08        35.20 o
  -2   1  11        234.08        210.91        17.49 o
  -1   1  11        466.22        482.38        40.50 o
   0   1  11        684.24        734.77        36.77 o
   1   1  11       1131.51       1193.70        25.24 o
   2   1  11       1122.89       1169.90        23.01 o
   3   1  11        388.20        406.74        14.47 o
   4   1  11        287.37        290.72        18.94 o
   5   1  11        493.61        427.20        23.22 o
   6   1  11        503.17        465.03        42.12 o
   7   1  11        166.62        168.74        20.37 o
   8   1  11        255.17        269.42        32.06 o
   9   1  11         63.32         69.69        20.50 o
  10   1  11         20.27         29.17        29.64 o
 -12   2  11          8.88         -0.83        28.93 o
 -11   2  11        156.43        163.88        25.84 o
 -10   2  11          8.79         32.38        20.31 o
  -9   2  11        787.48        768.94        97.41 o
  -8   2  11         79.73        104.01        13.92 o
  -7   2  11        654.86        561.21        34.14 o
  -6   2  11        190.12        182.90         9.79 o
  -5   2  11        350.31        350.71        22.41 o
  -4   2  11         44.07         32.87         6.39 o
  -3   2  11         32.49         50.91         6.42 o
  -2   2  11        440.71        453.48        14.20 o
  -1   2  11        182.62        194.17         9.22 o
   0   2  11       1589.97       1878.77        40.85 o
   1   2  11       1318.29       1254.50        35.53 o
   2   2  11        960.64        856.05        44.83 o
   3   2  11       1362.64       1320.21        64.46 o
   4   2  11        194.43        198.50        11.82 o
   5   2  11        285.41        317.24        17.68 o
   6   2  11        134.20        153.11        14.49 o
   7   2  11        559.76        453.52        91.54 o
   8   2  11        222.87        265.17        46.48 o
   9   2  11        389.30        399.22        73.40 o
  10   2  11        287.05        295.49        39.72 o
 -12   3  11         56.00         56.70        25.93 o
 -11   3  11        504.78        448.55        80.10 o
 -10   3  11        143.55        151.69        18.01 o
  -9   3  11       1345.84       1148.39        85.56 o
  -8   3  11        350.96        317.96        45.18 o
  -7   3  11       1809.86       1617.36       154.10 o
  -6   3  11        296.37        240.18        20.26 o
  -5   3  11       2086.21       2316.57       123.98 o
  -4   3  11          8.12         -1.70         8.02 o
  -3   3  11       7935.05       7993.10       362.70 o
  -2   3  11        341.42        325.48        15.41 o
  -1   3  11       5511.68       5603.78       159.32 o
   0   3  11        143.33         93.99        12.70 o
   1   3  11       1117.77       1104.40        40.51 o
   2   3  11       1220.27       1202.32        37.08 o
   3   3  11       1028.54       1006.59        60.43 o
   4   3  11       1920.99       1917.38       143.49 o
   5   3  11       1190.93       1131.64        77.75 o
   6   3  11       1208.01       1027.55        61.32 o
   7   3  11          5.38        -13.80        13.80 o
   8   3  11        200.42        205.90        21.35 o
   9   3  11          3.79          3.45        26.99 o
  10   3  11        268.36        202.65        40.79 o
 -12   4  11          0.07        -24.22        24.22 o
 -11   4  11          0.19         12.20        17.32 o
 -10   4  11         17.79         14.99        15.70 o
  -9   4  11          2.09          9.49        13.86 o
  -8   4  11         38.73         37.28        16.08 o
  -7   4  11         21.39         42.87        14.55 o
  -6   4  11        837.53        739.14        85.48 o
  -5   4  11        730.27        693.33        69.09 o
  -4   4  11        153.50        195.16        11.72 o
  -3   4  11         45.72         39.51         8.67 o
  -2   4  11         19.49         31.31         9.41 o
  -1   4  11        237.26        218.39        10.10 o
   0   4  11         48.06         45.59         6.48 o
   1   4  11        139.69        166.41         9.83 o
   2   4  11        502.48        496.68        20.16 o
   3   4  11        291.33        344.09        42.87 o
   4   4  11        954.72        927.10        83.59 o
   5   4  11         56.05         85.51        13.50 o
   6   4  11         29.87         35.42        12.95 o
   7   4  11         16.12         14.91        14.88 o
   8   4  11          0.16         -3.36        16.14 o
   9   4  11          1.53         18.39        18.52 o
  10   4  11         31.60         37.17        31.50 o
 -12   5  11         33.71         26.88        20.24 o
 -11   5  11          2.48         69.71        19.92 o
 -10   5  11        126.27        118.87        25.91 o
  -9   5  11        549.50        625.51        87.28 o
  -8   5  11          2.62         28.36        16.56 o
  -7   5  11        971.94        865.21       120.14 o
  -6   5  11         44.03         52.52        14.60 o
  -5   5  11        632.76        781.25        73.49 o
  -4   5  11        420.34        425.03        46.47 o
  -3   5  11       1214.52       1187.24       165.18 o
  -2   5  11         46.42         40.18        15.23 o
  -1   5  11       2030.69       1958.90       181.42 o
   0   5  11        178.69        151.04        11.44 o
   1   5  11        477.95        523.03        55.64 o
   2   5  11        214.29        205.07        14.40 o
   3   5  11        296.17        338.63        29.34 o
   4   5  11        979.35        879.22        66.94 o
   5   5  11         21.87         31.86        13.57 o
   6   5  11        345.83        416.69        25.36 o
   7   5  11        116.95        154.45        19.68 o
   8   5  11        250.69        284.08        28.98 o
   9   5  11          0.61        -18.83        18.83 o
 -11   6  11        120.89        121.18        61.72 o
 -10   6  11         58.50         50.62        24.23 o
  -9   6  11         47.40         43.83        19.22 o
  -8   6  11         84.04         83.87        19.02 o
  -7   6  11         56.68         46.82        16.48 o
  -6   6  11        241.55        239.97        42.49 o
  -5   6  11         64.65         65.07        18.33 o
  -4   6  11       1141.01        978.08       225.18 o
  -3   6  11        557.45        475.33        86.80 o
  -2   6  11         68.58         58.53        17.18 o
  -1   6  11        251.04        235.86        27.51 o
   0   6  11         84.44         55.39         9.97 o
   1   6  11        145.47        125.99        16.13 o
   2   6  11         40.22         14.89        14.54 o
   3   6  11        291.69        263.54        27.10 o
   4   6  11         49.31         45.50        14.98 o
   5   6  11        630.04        581.21        43.55 o
   6   6  11        327.47        363.61        23.46 o
   7   6  11        109.33        105.55        19.83 o
   8   6  11        109.51        100.85        23.74 o
   9   6  11         69.33         81.79        25.69 o
 -11   7  11        365.66        358.78       112.11 o
 -10   7  11        117.49         84.58        23.20 o
  -9   7  11       1018.56       1075.99       137.03 o
  -8   7  11         19.97         10.16        18.21 o
  -7   7  11       1089.68        992.94       107.30 o
  -6   7  11          4.43          0.93        19.21 o
  -5   7  11       1219.03       1121.97       223.10 o
  -4   7  11        478.26        398.33        86.92 o
  -3   7  11       1074.83       1117.23       164.59 o
  -2   7  11        820.47        702.17       149.64 o
  -1   7  11       1874.67       1690.58       292.00 o
   0   7  11        526.29        459.76        54.38 o
   1   7  11       1517.47       1276.72       159.90 o
   2   7  11        628.67        609.78        81.23 o
   3   7  11        529.51        485.18        36.70 o
   4   7  11        287.00        251.78        22.48 o
   5   7  11         60.88         49.87        15.99 o
   6   7  11         32.18         40.05        18.36 o
   7   7  11         82.07         92.07        21.12 o
   8   7  11        230.57        273.21        26.29 o
 -10   8  11        142.48        157.07        25.91 o
  -9   8  11          6.08         10.97        20.89 o
  -8   8  11         30.94         31.06        23.81 o
  -7   8  11          2.44         11.72        22.21 o
  -6   8  11         66.63         64.40        27.27 o
  -5   8  11        170.60        151.41        22.76 o
  -4   8  11        209.64        211.71        63.14 o
  -3   8  11         35.72         14.57        19.08 o
  -2   8  11         95.01         72.65        20.24 o
  -1   8  11        105.31        114.47        30.83 o
   0   8  11          4.93          5.24        18.72 o
   1   8  11        113.72        124.66        29.49 o
   2   8  11         74.17         74.03        18.41 o
   3   8  11         42.87         51.61        18.33 o
   4   8  11          1.85        -18.46        18.46 o
   5   8  11        120.69        159.37        21.34 o
   6   8  11         50.00         49.21        19.61 o
   7   8  11         58.86         66.04        21.48 o
   8   8  11          0.17         17.10        29.41 o
  -9   9  11          8.89        128.06        32.13 o
  -8   9  11          2.92        -13.37        24.34 o
  -7   9  11         48.06        143.36        66.58 o
  -6   9  11         23.98         44.73        23.49 o
  -5   9  11         32.75         48.43        23.54 o
  -4   9  11          6.85          8.18        39.96 o
  -3   9  11         93.89        252.21        48.02 o
  -2   9  11          2.51         36.76        39.72 o
  -1   9  11         61.71        174.31        43.87 o
   0   9  11        148.04        229.68        46.01 o
   1   9  11         16.97         77.26        27.72 o
   2   9  11         61.42         72.35        29.20 o
   3   9  11          0.51        -12.90        27.95 o
   4   9  11          1.01        -10.07        20.11 o
   5   9  11        102.52         90.06        21.10 o
   6   9  11         11.09         19.51        22.99 o
   7   9  11          0.34        -10.64        21.11 o
  -8  10  11         30.45         48.53        27.68 o
  -7  10  11          1.78        -26.32        49.09 o
  -6  10  11         31.99         42.69        48.97 o
  -5  10  11         23.81        -16.25        44.70 o
  -4  10  11         80.74         46.25        45.42 o
  -3  10  11          7.16         65.34        44.11 o
  -2  10  11        167.22        220.08        49.92 o
  -1  10  11        161.32        206.56        47.91 o
   0  10  11         30.44         35.69        45.42 o
   1  10  11        197.14        235.23        45.71 o
   2  10  11         30.61         57.63        30.72 o
   3  10  11         95.52         61.99        32.16 o
   4  10  11          0.85        -18.92        24.77 o
   5  10  11        262.58        277.22        39.47 o
  -6  11  11          3.02         -9.60        49.92 o
  -5  11  11        447.70        427.12        61.30 o
  -4  11  11          9.04        -12.21        45.42 o
  -3  11  11        907.34        971.98        81.82 o
  -2  11  11         69.20        126.76        49.68 o
  -1  11  11       1127.12       1153.64        83.60 o
   0  11  11        360.61        372.45        57.75 o
   1  11  11        375.04        379.16        40.95 o
   2  11  11        239.16        241.19        38.24 o
   3  11  11        290.89        274.00        42.63 o
   4  11  11        220.39        263.06        32.84 o
  -3  12  11          2.16        -11.62        48.50 o
  -2  12  11          0.65         33.68        48.97 o
  -1  12  11          0.21         -1.42        46.48 o
   0  12  11          2.85         -6.40        48.50 o
   1  12  11         16.62         52.17        49.80 o
 -12   0  12         28.00         46.96        30.12 o
 -11   0  12        333.83        264.31        34.15 o
 -10   0  12        468.69        361.54        38.66 o
  -9   0  12        680.59        616.29        85.73 o
  -8   0  12        173.10        185.34        20.92 o
  -7   0  12         10.88         11.02        15.00 o
  -6   0  12         96.99        100.15        21.17 o
  -5   0  12          4.42         21.61        10.75 o
  -4   0  12         93.06         93.62        11.70 o
  -3   0  12        132.38        198.37        16.53 o
  -2   0  12        505.12        684.26        26.25 o
  -1   0  12       3718.76       3897.79        95.66 o
   0   0  12       7077.36       7496.92       148.63 o
   1   0  12       8283.63       8244.62       313.85 o
   2   0  12         21.59          8.93         8.35 o
   3   0  12        498.07        538.74        33.33 o
   4   0  12        905.69        789.78        62.81 o
   5   0  12        336.01        312.20        54.66 o
   6   0  12        639.52        657.98       131.62 o
   7   0  12       1461.19       1356.16       274.27 o
   8   0  12        611.06        513.20        42.45 o
   9   0  12        321.32        228.14        34.74 o
  10   0  12        212.15        185.93        36.52 o
 -12   1  12         20.54         43.52        30.36 o
 -11   1  12        375.33        368.31        34.51 o
 -10   1  12         44.59         43.34        15.99 o
  -9   1  12        618.48        611.85        39.77 o
  -8   1  12         15.93         24.86        11.92 o
  -7   1  12       1503.49       1680.28       139.11 o
  -6   1  12          0.63          3.74         9.42 o
  -5   1  12       3402.01       3282.62       145.29 o
  -4   1  12          0.83         -0.70         7.41 o
  -3   1  12       4199.52       4313.25       129.54 o
  -2   1  12        350.82        345.54        19.25 o
  -1   1  12        631.20        665.93        40.67 o
   0   1  12       3388.48       3342.05        85.46 o
   1   1  12        227.63        218.12         9.73 o
   2   1  12       1604.60       1661.87        58.07 o
   3   1  12        529.74        504.96        24.83 o
   4   1  12       1236.81       1266.53        74.92 o
   5   1  12        266.94        224.15        13.48 o
   6   1  12        569.78        511.18        49.21 o
   7   1  12          6.93         -2.60        15.82 o
   8   1  12         71.59         59.06        18.31 o
   9   1  12          4.52         -7.18        19.66 o
  10   1  12         19.36          4.51        30.71 o
 -12   2  12         31.79         85.97        31.78 o
 -11   2  12         19.75         26.03        22.28 o
 -10   2  12          1.19         20.20        20.08 o
  -9   2  12          2.49         18.28        13.92 o
  -8   2  12        470.15        427.97        35.71 o
  -7   2  12        486.71        477.49        36.63 o
  -6   2  12        362.70        351.58        20.98 o
  -5   2  12        317.55        295.57        18.23 o
  -4   2  12         83.57        111.07         8.07 o
  -3   2  12         86.32         99.29         7.43 o
  -2   2  12        332.94        354.11        10.84 o
  -1   2  12         21.61         63.75         8.01 o
   0   2  12          4.89          7.50         5.41 o
   1   2  12          0.05         31.99         6.96 o
   2   2  12       1760.75       1827.66        90.28 o
   3   2  12        198.39        188.37        10.52 o
   4   2  12        184.86        175.99        10.24 o
   5   2  12         57.47         51.26        10.42 o
   6   2  12          2.45          9.52        15.73 o
   7   2  12         31.55          6.49        22.35 o
   8   2  12          1.80          1.57        25.32 o
   9   2  12          8.38         22.29        31.30 o
  10   2  12          0.79         14.47        32.61 o
 -12   3  12         32.87         26.81        25.82 o
 -11   3  12        221.70        293.59        29.74 o
 -10   3  12        110.07        126.40        23.11 o
  -9   3  12        891.10        816.79        63.63 o
  -8   3  12         17.13         15.74        12.49 o
  -7   3  12        631.15        555.83        73.71 o
  -6   3  12         60.37         62.17        12.50 o
  -5   3  12       1224.25       1169.52        72.50 o
  -4   3  12        901.83        923.17        37.77 o
  -3   3  12       1007.32       1122.69        45.02 o
  -2   3  12        645.91        606.19        27.88 o
  -1   3  12        706.32        771.19        28.34 o
   0   3  12        102.78         91.06         7.45 o
   1   3  12        251.12        262.11        10.92 o
   2   3  12        628.90        615.97        30.85 o
   3   3  12        211.83        213.72        22.19 o
   4   3  12        918.68        855.49        73.65 o
   5   3  12          0.90         16.38        10.78 o
   6   3  12        298.59        309.17        18.58 o
   7   3  12         50.99         51.14        15.46 o
   8   3  12        182.00        178.97        48.44 o
   9   3  12          1.03        -13.64        27.29 o
  10   3  12         32.38         37.35        36.28 o
 -12   4  12          0.79         -3.14        24.96 o
 -11   4  12         46.86         47.16        18.34 o
 -10   4  12        104.31         99.37        17.50 o
  -9   4  12         25.92         30.29        14.59 o
  -8   4  12        323.54        265.30        44.93 o
  -7   4  12        126.34        124.94        21.03 o
  -6   4  12        759.58        674.17        82.27 o
  -5   4  12        361.04        382.58        43.42 o
  -4   4  12          8.28         -2.57         9.87 o
  -3   4  12        860.27        855.27        33.58 o
  -2   4  12         15.16         17.96         8.75 o
  -1   4  12        387.49        429.21        24.18 o
   0   4  12        398.27        361.51        15.45 o
   1   4  12        202.56        198.17        11.74 o
   2   4  12        293.13        302.15        23.09 o
   3   4  12        745.27        715.85        72.57 o
   4   4  12        364.35        374.70        38.47 o
   5   4  12        445.64        422.92        34.37 o
   6   4  12        136.94        119.91        15.54 o
   7   4  12        113.05         86.50        16.72 o
   8   4  12        470.93        460.92        48.06 o
   9   4  12         36.86         32.25        21.62 o
 -11   5  12        851.74        839.25       102.97 o
 -10   5  12         35.29         18.15        23.06 o
  -9   5  12       1320.66       1146.85       172.35 o
  -8   5  12         59.08         56.16        17.91 o
  -7   5  12        947.85        857.92        85.97 o
  -6   5  12         19.36         13.26        14.66 o
  -5   5  12       2055.55       2241.88       217.29 o
  -4   5  12       1630.29       1575.79       127.72 o
  -3   5  12       1293.60       1304.81       156.70 o
  -2   5  12        494.33        434.85        93.14 o
  -1   5  12       2297.52       2153.04       275.51 o
   0   5  12        302.69        262.97        34.59 o
   1   5  12       1508.78       1298.89       130.91 o
   2   5  12        659.08        629.63        32.11 o
   3   5  12       1024.49        948.69        49.68 o
   4   5  12        568.23        497.00        34.46 o
   5   5  12          3.12         -4.30        13.73 o
   6   5  12        244.67        253.49        20.54 o
   7   5  12          9.56         33.81        19.79 o
   8   5  12        463.06        491.56        56.69 o
   9   5  12         38.24         48.72        20.43 o
 -11   6  12          2.17         -8.97        25.25 o
 -10   6  12         43.30         71.16        24.87 o
  -9   6  12         24.21         30.71        19.52 o
  -8   6  12          7.50          7.17        17.88 o
  -7   6  12          3.35         -3.68        15.88 o
  -6   6  12        286.22        257.30        34.88 o
  -5   6  12          3.98          2.54        17.94 o
  -4   6  12         57.04        131.88        20.27 o
  -3   6  12          5.23          6.18        16.77 o
  -2   6  12         66.49         76.15        18.79 o
  -1   6  12         66.34         60.03        17.95 o
   0   6  12         43.77         36.78        11.56 o
   1   6  12        171.84        192.02        25.08 o
   2   6  12         53.43         48.70        16.28 o
   3   6  12        188.68        201.19        22.22 o
   4   6  12          1.24         -7.62        14.92 o
   5   6  12         69.42         93.32        16.13 o
   6   6  12         85.92         87.27        18.96 o
   7   6  12         86.93         96.34        20.50 o
   8   6  12         51.94         62.12        23.70 o
 -10   7  12         32.62         37.94        25.71 o
  -9   7  12        117.38        214.51        24.38 o
  -8   7  12          1.37         -5.31        18.43 o
  -7   7  12        147.67        200.81        53.77 o
  -6   7  12          8.89          2.38        20.31 o
  -5   7  12        147.12        200.48        53.06 o
  -4   7  12         87.05         68.29        20.37 o
  -3   7  12        975.16        806.30       165.06 o
  -2   7  12         20.58         21.15        18.76 o
  -1   7  12        215.88        311.58        46.42 o
   0   7  12         75.49         61.48        20.27 o
   1   7  12        103.24        122.60        18.58 o
   2   7  12        463.44        438.05        64.72 o
   3   7  12          0.24        -13.82        17.22 o
   4   7  12        177.33        213.26        19.28 o
   5   7  12        140.20        144.38        20.79 o
   6   7  12         63.66         82.71        19.55 o
   7   7  12         10.75         21.03        20.35 o
   8   7  12          2.56         12.09        24.13 o
 -10   8  12         16.87         22.56        23.62 o
  -9   8  12          1.17         -1.98        21.03 o
  -8   8  12          4.04         54.16        25.15 o
  -7   8  12         30.05         60.91        24.17 o
  -6   8  12         20.98          6.42        21.92 o
  -5   8  12         22.28         29.72        23.95 o
  -4   8  12        188.34        163.67        33.14 o
  -3   8  12        121.56        112.42        22.47 o
  -2   8  12         53.64         61.76        21.04 o
  -1   8  12        196.95        190.69        33.44 o
   0   8  12         23.39         44.59        21.46 o
   1   8  12        156.92        131.39        24.68 o
   2   8  12         83.37         63.29        19.09 o
   3   8  12        375.00        318.76        36.64 o
   4   8  12        172.72        145.46        22.50 o
   5   8  12        258.26        261.48        23.25 o
   6   8  12        150.08        146.26        22.31 o
   7   8  12         66.11         53.40        22.08 o
  -9   9  12        655.55        623.66       133.22 o
  -8   9  12         32.34         30.10        27.75 o
  -7   9  12        654.37        614.83       171.28 o
  -6   9  12        115.61         52.54        24.84 o
  -5   9  12        553.19        476.10        52.47 o
  -4   9  12         36.11         35.86        22.25 o
  -3   9  12        982.48        847.82       204.96 o
  -2   9  12        500.84        578.30        71.26 o
  -1   9  12        294.21        342.57        51.82 o
   0   9  12        928.02       1082.02        76.48 o
   1   9  12        413.57        397.47        80.10 o
   2   9  12        645.32        568.29        87.08 o
   3   9  12        166.81        142.15        38.09 o
   4   9  12        125.25        123.08        24.12 o
   5   9  12         57.70         48.26        21.22 o
   6   9  12        129.73        148.17        30.76 o
  -7  10  12         14.79         -2.88        26.97 o
  -6  10  12         29.77        -27.75        48.26 o
  -5  10  12          3.82        -20.16        46.25 o
  -4  10  12          0.30         -5.34        43.87 o
  -3  10  12         40.02         40.08        44.82 o
  -2  10  12          0.64          6.17        44.47 o
  -1  10  12        238.37        252.93        53.48 o
   0  10  12          0.80        -42.33        42.33 o
   1  10  12         22.81          9.22        29.34 o
   2  10  12         37.73         37.90        31.50 o
   3  10  12         51.64         72.92        33.01 o
   4  10  12         71.09         68.87        34.78 o
   5  10  12         68.45         77.92        25.53 o
  -5  11  12          1.09         40.67        49.92 o
  -4  11  12          7.19        -34.86        47.43 o
  -3  11  12         36.00        106.60        50.40 o
  -2  11  12        237.62        276.76        56.68 o
  -1  11  12         72.86        147.75        53.00 o
   0  11  12         46.60        125.81        50.87 o
   1  11  12          0.53         25.02        51.34 o
   2  11  12         72.39         63.51        35.02 o
   3  11  12        120.13        103.94        49.51 o
  -1  12  12         21.47         -9.84        49.57 o
 -12   1  13        118.34        131.49        23.26 o
 -11   1  13        586.16        531.71        32.00 o
 -10   1  13         31.97         42.27        16.22 o
  -9   1  13        418.63        526.80        62.56 o
  -8   1  13          2.96          6.07        11.87 o
  -7   1  13       1970.95       1820.00       142.11 o
  -6   1  13        536.83        516.98        32.60 o
  -5   1  13       3009.08       3040.49       101.22 o
  -4   1  13        976.34        973.26        33.30 o
  -3   1  13        552.81        571.92        16.37 o
  -2   1  13       1352.17       1267.94        34.57 o
  -1   1  13        110.17        121.86         6.95 o
   0   1  13       2563.80       2505.27        59.73 o
   1   1  13        255.90        271.36        14.32 o
   2   1  13       1656.60       1686.25        59.52 o
   3   1  13          9.69          6.01         8.90 o
   4   1  13        457.41        457.93        27.29 o
   5   1  13         76.28         79.71        14.41 o
   6   1  13        414.76        400.73        57.87 o
   7   1  13         19.17         20.68        16.93 o
   8   1  13        228.18        212.52        23.77 o
   9   1  13          0.62          8.54        29.17 o
  10   1  13         18.11          1.42        32.85 o
 -12   2  13         16.38          6.40        29.64 o
 -11   2  13         50.50         40.57        23.21 o
 -10   2  13        158.74        188.78        25.32 o
  -9   2  13          0.48          6.79        14.13 o
  -8   2  13        677.16        605.21        27.64 o
  -7   2  13        159.15        166.76        16.49 o
  -6   2  13         81.46         62.85        11.06 o
  -5   2  13         55.83         63.60         8.40 o
  -4   2  13          8.82         16.85         8.53 o
  -3   2  13        857.87        931.81        43.84 o
  -2   2  13        132.54        144.63         8.32 o
  -1   2  13       2561.02       2650.01        59.99 o
   0   2  13        285.06        282.77        12.48 o
   1   2  13       1542.44       1606.15        84.58 o
   2   2  13       1558.08       1529.92        80.15 o
   3   2  13        439.06        473.31        26.59 o
   4   2  13        326.04        328.73        14.30 o
   5   2  13        892.72        784.41        42.60 o
   6   2  13        982.03        912.33        70.51 o
   7   2  13        110.71         81.92        25.96 o
   8   2  13        605.51        664.07       143.48 o
   9   2  13         11.60         -5.10        32.37 o
 -12   3  13         58.56         88.50        27.33 o
 -11   3  13        481.26        501.26        77.96 o
 -10   3  13         21.57         29.16        20.79 o
  -9   3  13        759.06        688.42        26.33 o
  -8   3  13         33.89         43.13        14.62 o
  -7   3  13        855.96        887.82        41.66 o
  -6   3  13        418.49        382.85        28.57 o
  -5   3  13        777.46        864.61        71.68 o
  -4   3  13        393.65        394.63        22.06 o
  -3   3  13       2014.04       2162.38       109.24 o
  -2   3  13       1068.01       1152.37        48.16 o
  -1   3  13        909.92        910.06        31.52 o
   0   3  13        476.59        488.14        18.13 o
   1   3  13        479.43        436.26        36.13 o
   2   3  13        335.72        379.44        30.01 o
   3   3  13        279.55        302.81        29.46 o
   4   3  13        700.44        630.68        53.87 o
   5   3  13         41.72         27.81        13.08 o
   6   3  13        226.28        246.58        27.80 o
   7   3  13          3.80         25.96        24.29 o
   8   3  13          7.50         -5.85        26.16 o
   9   3  13         29.97         62.14        30.25 o
 -12   4  13         17.46         -1.18        25.03 o
 -11   4  13         15.47          0.63        22.55 o
 -10   4  13          5.14          2.53        17.21 o
  -9   4  13          3.11          1.45        14.66 o
  -8   4  13         41.76         52.37        18.97 o
  -7   4  13        258.74        206.76        34.55 o
  -6   4  13        228.69        237.35        28.49 o
  -5   4  13        112.69        132.10        18.05 o
  -4   4  13          5.07         29.35        13.55 o
  -3   4  13          1.23         22.55        10.39 o
  -2   4  13        261.97        283.04        14.06 o
  -1   4  13         18.53         27.29         8.21 o
   0   4  13          4.88          4.88         8.27 o
   1   4  13         29.33         90.47        12.43 o
   2   4  13        426.84        382.17        30.17 o
   3   4  13         19.96          3.25        12.39 o
   4   4  13         53.37         89.77        14.99 o
   5   4  13         50.96         43.02        14.29 o
   6   4  13         43.81         59.48        15.00 o
   7   4  13          7.67         -5.36        15.51 o
   8   4  13          6.49         42.19        20.29 o
   9   4  13          9.45          3.85        29.79 o
 -11   5  13        104.18        149.65        58.81 o
 -10   5  13         15.12         -3.62        22.65 o
  -9   5  13        137.29        174.45        54.31 o
  -8   5  13         42.29         28.73        19.85 o
  -7   5  13        146.79        152.34        24.91 o
  -6   5  13        200.66        206.81        21.27 o
  -5   5  13        460.16        453.53        41.55 o
  -4   5  13        294.92        342.15        36.46 o
  -3   5  13        386.25        424.03        60.30 o
  -2   5  13         69.87         45.75        17.92 o
  -1   5  13        372.97        357.13        27.47 o
   0   5  13        131.34        128.56        13.78 o
   1   5  13        172.85        171.92        14.82 o
   2   5  13        334.75        348.29        26.94 o
   3   5  13          0.68          8.20        13.62 o
   4   5  13         55.10         66.59        15.48 o
   5   5  13         11.67         -2.35        14.30 o
   6   5  13          1.52          9.83        18.34 o
   7   5  13          1.35          6.78        19.88 o
   8   5  13         23.12         45.19        19.49 o
   9   5  13          3.19        -11.16        22.23 o
 -11   6  13          3.15        -15.36        43.22 o
 -10   6  13         16.84        -13.73        23.60 o
  -9   6  13         57.82         65.44        23.57 o
  -8   6  13          6.94         -4.15        17.94 o
  -7   6  13         16.98         10.98        16.95 o
  -6   6  13        343.50        294.58        42.14 o
  -5   6  13        345.35        302.42        50.34 o
  -4   6  13        133.27        138.03        21.04 o
  -3   6  13        616.55        569.17       116.98 o
  -2   6  13          1.46        -14.79        20.51 o
  -1   6  13        260.68        250.21        32.42 o
   0   6  13        368.31        320.62        34.40 o
   1   6  13        374.94        333.90        22.58 o
   2   6  13        202.03        180.15        24.35 o
   3   6  13        614.52        549.54        49.86 o
   4   6  13        239.69        236.42        29.23 o
   5   6  13         62.48         61.73        16.35 o
   6   6  13        111.89        138.11        20.48 o
   7   6  13         91.24         83.84        22.89 o
   8   6  13        505.18        529.03        34.73 o
 -10   7  13          2.58         -4.24        25.33 o
  -9   7  13        520.90        491.53        52.45 o
  -8   7  13          7.91         -1.59        19.06 o
  -7   7  13       1154.41       1002.15       219.07 o
  -6   7  13        201.87        193.01        55.67 o
  -5   7  13        971.59        899.46       219.96 o
  -4   7  13        443.53        383.33       109.15 o
  -3   7  13        267.97        282.80        83.06 o
  -2   7  13        522.88        472.43        93.14 o
  -1   7  13        723.45        617.75       174.13 o
   0   7  13       1029.25        877.02       121.50 o
   1   7  13        961.76        853.90       116.02 o
   2   7  13       1117.30       1013.82       132.70 o
   3   7  13          2.90        -11.84        17.83 o
   4   7  13        211.60        208.44        23.29 o
   5   7  13          2.72         13.01        16.47 o
   6   7  13        346.56        343.64        32.24 o
   7   7  13         12.63         18.25        22.87 o
  -9   8  13          2.52          2.06        22.00 o
  -8   8  13         31.76         38.44        25.98 o
  -7   8  13          2.77         42.59        24.38 o
  -6   8  13          1.07         18.24        22.79 o
  -5   8  13         15.44         50.78        22.62 o
  -4   8  13         18.37          7.07        21.05 o
  -3   8  13         12.52         18.87        20.73 o
  -2   8  13         86.12         74.11        22.60 o
  -1   8  13        118.00        117.78        23.50 o
   0   8  13        191.91        184.06        35.10 o
   1   8  13         94.78        121.31        20.39 o
   2   8  13          4.71          9.59        18.84 o
   3   8  13         45.35         38.69        20.34 o
   4   8  13         29.83         30.84        21.83 o
   5   8  13         31.80         37.72        17.98 o
   6   8  13        137.11        162.30        23.11 o
   7   8  13         59.52         52.17        22.64 o
  -8   9  13          0.09         -4.94        26.11 o
  -7   9  13          1.49         55.79        26.54 o
  -6   9  13         21.49          7.26        24.96 o
  -5   9  13         34.92         28.27        23.55 o
  -4   9  13         79.91         65.99        24.54 o
  -3   9  13          4.57         16.38        22.82 o
  -2   9  13         62.54         72.10        50.69 o
  -1   9  13         29.75         68.06        24.20 o
   0   9  13         55.56        111.92        26.80 o
   1   9  13         23.15         33.36        20.60 o
   2   9  13         24.26         53.38        21.48 o
   3   9  13        119.69         92.36        23.39 o
   4   9  13        144.35        144.47        32.61 o
   5   9  13          1.20          4.15        20.80 o
   6   9  13         10.40        -23.31        23.93 o
  -7  10  13         47.27         46.43        28.21 o
  -6  10  13         10.05         38.16        26.97 o
  -5  10  13         13.81         -6.62        25.14 o
  -4  10  13          1.47         15.53        47.55 o
  -3  10  13         14.32         29.64        47.31 o
  -2  10  13          0.83        -43.64        43.64 o
  -1  10  13        127.11        194.94        52.41 o
   0  10  13         25.02         63.56        48.38 o
   1  10  13        133.04        161.86        53.95 o
   2  10  13         49.10         57.20        33.72 o
   3  10  13        232.21        258.06        82.17 o
   4  10  13        146.57        147.72        27.11 o
  -5  11  13        568.48        765.77        88.93 o
  -4  11  13        140.59        145.38        56.92 o
  -3  11  13        253.56        262.17        57.87 o
  -2  11  13        241.58        312.81        58.81 o
  -1  11  13        142.59        148.81        53.95 o
   0  11  13        373.41        455.10        64.39 o
   1  11  13         47.73         16.01        53.36 o
   2  11  13        133.89        103.69        36.62 o
 -12   0  14         79.60         98.89        32.85 o
 -11   0  14          0.34          4.39        26.80 o
 -10   0  14        500.69        398.54        41.38 o
  -9   0  14        360.50        354.63        30.30 o
  -8   0  14        177.72        158.48        22.17 o
  -7   0  14        276.54        247.62        22.19 o
  -6   0  14        121.93         95.68        17.46 o
  -5   0  14        112.18        170.37        40.73 o
  -4   0  14        288.63        275.17        17.77 o
  -3   0  14         82.72         91.26        12.05 o
  -2   0  14        626.60        586.18        20.08 o
  -1   0  14       2069.14       1989.78        80.90 o
   0   0  14       2332.03       2612.15       205.20 o
   1   0  14        633.72        684.92        67.89 o
   2   0  14        135.00        161.46        39.07 o
   3   0  14        878.85        966.46        99.55 o
   4   0  14       1889.45       1808.33       270.71 o
   5   0  14          7.11         -5.57        35.34 o
   6   0  14       1608.48       1580.50       343.28 o
   7   0  14         11.32          8.89        26.92 o
   8   0  14        433.43        389.17        43.40 o
   9   0  14         17.73         21.11        31.19 o
 -12   1  14          0.29         -1.12        20.84 o
 -11   1  14        326.25        335.53        28.05 o
 -10   1  14         71.09         50.32        16.97 o
  -9   1  14        783.70        776.90        54.80 o
  -8   1  14        782.48        705.85        59.51 o
  -7   1  14        575.85        589.73        40.80 o
  -6   1  14        265.14        252.53        15.83 o
  -5   1  14       1363.47       1352.10        90.80 o
  -4   1  14        191.74        227.33        14.64 o
  -3   1  14        549.42        547.80        13.88 o
  -2   1  14       1868.91       1905.77        39.16 o
  -1   1  14        166.73        186.01        12.04 o
   0   1  14       1210.00       1223.74        41.45 o
   1   1  14          6.11          7.51         9.27 o
   2   1  14        542.97        627.78        48.37 o
   3   1  14         27.60         27.87         9.92 o
   4   1  14        594.88        608.26        50.66 o
   5   1  14        101.20        106.33        15.41 o
   6   1  14        121.92         86.56        17.63 o
   7   1  14         51.15         23.06        17.90 o
   8   1  14          0.19         -2.80        19.93 o
   9   1  14          4.91         -0.12        31.30 o
 -12   2  14         33.32         49.57        30.59 o
 -11   2  14        143.76        109.26        26.30 o
 -10   2  14         98.50        103.73        18.09 o
  -9   2  14          6.32         -1.13        14.30 o
  -8   2  14         99.73        128.70        15.63 o
  -7   2  14        174.84        156.25        13.98 o
  -6   2  14         99.32        119.36        12.64 o
  -5   2  14         36.03         51.11        10.78 o
  -4   2  14        196.80        199.08        13.90 o
  -3   2  14         45.96         84.58        11.99 o
  -2   2  14       1552.50       1671.08        67.59 o
  -1   2  14        399.32        462.93        25.63 o
   0   2  14         33.70         34.43         8.06 o
   1   2  14         80.14         79.81        12.44 o
   2   2  14         21.95         12.70         9.71 o
   3   2  14        216.97        218.87        15.45 o
   4   2  14        285.36        288.72        15.17 o
   5   2  14          2.27         -2.97        10.96 o
   6   2  14         48.92         64.99        20.34 o
   7   2  14         10.57         14.87        24.81 o
   8   2  14         10.29         33.75        27.14 o
   9   2  14          0.04         -8.30        33.56 o
 -12   3  14         28.27         34.96        53.12 o
 -11   3  14        176.31        268.09        52.89 o
 -10   3  14          6.43         -9.47        20.46 o
  -9   3  14        356.69        390.20        30.66 o
  -8   3  14        114.54        112.60        19.78 o
  -7   3  14       1078.11        839.22        57.82 o
  -6   3  14       1010.14        875.15        79.64 o
  -5   3  14        152.40        171.86        16.93 o
  -4   3  14       1558.10       1522.69        97.03 o
  -3   3  14        318.66        341.48        23.29 o
  -2   3  14        795.06        889.41        47.41 o
  -1   3  14        340.16        322.34        20.74 o
   0   3  14        288.39        300.57        15.13 o
   1   3  14          3.15         -2.83         9.67 o
   2   3  14          2.35          5.96         9.15 o
   3   3  14        804.03        727.16        49.87 o
   4   3  14          8.56         36.66        12.50 o
   5   3  14         49.50         43.65        16.87 o
   6   3  14        303.22        320.35        23.47 o
   7   3  14          3.85        -13.34        24.56 o
   8   3  14        119.00        169.24        48.26 o
   9   3  14          1.38        -18.77        32.49 o
 -11   4  14         16.10         23.51        24.00 o
 -10   4  14         70.55         59.68        18.19 o
  -9   4  14         26.28         26.07        20.90 o
  -8   4  14        207.34        160.09        22.70 o
  -7   4  14         68.81         79.51        38.77 o
  -6   4  14         53.15         49.99        15.82 o
  -5   4  14        744.52        748.05        87.91 o
  -4   4  14        101.68        156.01        16.50 o
  -3   4  14       1697.91       1854.69       160.70 o
  -2   4  14        712.06        711.65        53.66 o
  -1   4  14       1124.93       1084.21        79.36 o
   0   4  14       1304.45       1236.01       105.21 o
   1   4  14        887.64        839.39       103.00 o
   2   4  14        447.90        454.61        29.87 o
   3   4  14        561.00        480.55        51.27 o
   4   4  14        140.11        154.09        19.94 o
   5   4  14        188.66        170.28        19.70 o
   6   4  14        571.98        566.21        28.58 o
   7   4  14          6.50         -3.93        18.72 o
   8   4  14        555.88        545.98        56.22 o
   9   4  14         13.96         -3.86        31.48 o
 -11   5  14        322.08        246.03        75.12 o
 -10   5  14          5.35        -16.10        22.83 o
  -9   5  14        468.47        382.68        55.73 o
  -8   5  14         44.37         25.44        20.53 o
  -7   5  14        780.07        753.67        76.94 o
  -6   5  14        430.60        386.55        44.77 o
  -5   5  14        248.38        279.40        32.61 o
  -4   5  14       1119.41       1077.07       111.26 o
  -3   5  14        688.37        721.11        43.42 o
  -2   5  14        643.58        575.02       108.14 o
  -1   5  14        772.16        625.73        56.45 o
   0   5  14        636.89        539.68        55.60 o
   1   5  14        218.86        180.26        18.03 o
   2   5  14        630.01        586.49        47.44 o
   3   5  14          1.45         -3.64        14.33 o
   4   5  14        324.72        306.12        20.25 o
   5   5  14        190.02        195.23        26.06 o
   6   5  14        286.23        232.82        23.44 o
   7   5  14         31.63         22.29        20.94 o
   8   5  14         47.17         50.64        22.56 o
 -10   6  14         31.36         12.29        24.12 o
  -9   6  14         27.74        -13.13        22.01 o
  -8   6  14         18.83         24.85        21.39 o
  -7   6  14          0.37         17.27        25.15 o
  -6   6  14          0.05         10.37        16.77 o
  -5   6  14         32.91         47.28        20.60 o
  -4   6  14          1.00          2.68        19.34 o
  -3   6  14          9.14         26.65        19.37 o
  -2   6  14        196.98        215.52        52.47 o
  -1   6  14         24.87         33.69        13.18 o
   0   6  14        154.81        135.95        16.28 o
   1   6  14          1.47         23.65        16.38 o
   2   6  14         27.38         41.29        17.71 o
   3   6  14          2.80        -15.12        15.12 o
   4   6  14        123.16        142.96        19.19 o
   5   6  14         51.63         63.48        17.01 o
   6   6  14        138.26        161.78        25.81 o
   7   6  14         51.98         46.91        22.97 o
   8   6  14         64.18         88.58        25.27 o
 -10   7  14         54.90         53.08        26.70 o
  -9   7  14          8.53         39.90        24.82 o
  -8   7  14         10.89          7.84        20.34 o
  -7   7  14          3.97         18.75        18.67 o
  -6   7  14         89.55         69.01        29.88 o
  -5   7  14         26.22         27.63        21.74 o
  -4   7  14         35.72         54.57        21.76 o
  -3   7  14         65.12         56.36        21.58 o
  -2   7  14          6.17          3.05        20.41 o
  -1   7  14        349.80        313.38        26.24 o
   0   7  14         98.62        102.04        15.72 o
   1   7  14         30.25         40.84        21.97 o
   2   7  14        288.47        292.13        28.47 o
   3   7  14          8.12         -5.13        18.84 o
   4   7  14         88.57         89.15        18.75 o
   5   7  14          0.59         -9.31        16.81 o
   6   7  14          0.16         20.59        19.91 o
   7   7  14         20.04          7.31        23.67 o
  -9   8  14         20.62         18.82        27.92 o
  -8   8  14         28.92         56.23        27.10 o
  -7   8  14         50.82         55.91        25.40 o
  -6   8  14          0.88        -14.29        23.48 o
  -5   8  14        138.36        122.55        25.49 o
  -4   8  14          4.52         -5.69        21.66 o
  -3   8  14        329.59        276.93        71.68 o
  -2   8  14         32.45         -0.52        21.80 o
  -1   8  14        133.08         88.06        15.01 o
   0   8  14         28.86         20.84        13.75 o
   1   8  14        390.90        331.38        65.04 o
   2   8  14        372.55        329.70        58.87 o
   3   8  14        126.92        136.59        29.37 o
   4   8  14        573.08        556.69        78.84 o
   5   8  14        122.17        133.13        22.67 o
   6   8  14        529.25        598.00        42.29 o
  -8   9  14        149.91        130.92        30.37 o
  -7   9  14        749.83        702.94       158.36 o
  -6   9  14        130.39        114.21        28.10 o
  -5   9  14        351.32        296.92        79.80 o
  -4   9  14         42.47         16.07        24.13 o
  -3   9  14        134.68        104.18        25.77 o
  -2   9  14        495.80        451.97       118.46 o
  -1   9  14        133.14        106.83        26.59 o
   0   9  14        964.59        832.26       190.38 o
   1   9  14          0.06         -2.26        24.89 o
   2   9  14        650.15        584.21        83.52 o
   3   9  14          7.51          4.46        22.06 o
   4   9  14        171.47        157.23        26.02 o
   5   9  14         26.25          7.38        21.65 o
  -6  10  14         63.40         43.92        28.56 o
  -5  10  14         35.28         87.37        27.75 o
  -4  10  14          5.47         19.92        28.28 o
  -3  10  14        101.76        123.25        27.90 o
  -2  10  14          4.37         14.78        25.83 o
  -1  10  14         16.54          5.38        26.64 o
   0  10  14         26.74         49.54        27.19 o
   1  10  14          7.90          7.18        26.93 o
   2  10  14         81.43         77.51        24.56 o
   3  10  14          0.99         21.11        24.22 o
   4  10  14        153.09        124.51        38.77 o
  -4  11  14         33.73         97.59        54.78 o
  -3  11  14          0.87        -28.81        51.34 o
  -2  11  14         32.90         28.81        51.94 o
  -1  11  14         55.24         27.39        53.24 o
   0  11  14         16.23         25.73        55.97 o
   1  11  14          0.09          3.44        53.48 o
 -12   1  15          7.24          1.41        21.50 o
 -11   1  15        297.24        329.32        53.83 o
 -10   1  15        213.18        219.27        21.22 o
  -9   1  15        261.22        262.62        27.27 o
  -8   1  15        328.78        302.44        18.28 o
  -7   1  15        294.50        269.08        23.29 o
  -6   1  15        534.13        529.66        48.93 o
  -5   1  15        473.37        460.73        32.71 o
  -4   1  15        896.97       1004.42        50.71 o
  -3   1  15        195.32        187.46        11.63 o
  -2   1  15        276.99        338.32        15.23 o
  -1   1  15          2.09         -2.31         8.22 o
   0   1  15          8.92         21.86        10.14 o
   1   1  15        204.67        227.58        14.51 o
   2   1  15          2.04          9.34        11.71 o
   3   1  15        141.41        116.04        14.69 o
   4   1  15         29.13         19.26        13.92 o
   5   1  15        117.43        137.79        16.89 o
   6   1  15          9.82          6.20        17.13 o
   7   1  15         29.41          8.34        18.30 o
   8   1  15          0.12         -9.44        20.64 o
   9   1  15          1.34         -7.11        32.96 o
 -12   2  15         45.09         29.29        30.71 o
 -11   2  15        106.60        133.71        69.72 o
 -10   2  15          8.19         -2.00        16.55 o
  -9   2  15        262.14        264.75        35.54 o
  -8   2  15          1.61          7.03        13.62 o
  -7   2  15        319.11        299.54        20.37 o
  -6   2  15         33.80         16.44        11.40 o
  -5   2  15        170.21        206.70        14.60 o
  -4   2  15        745.32        745.76        48.78 o
  -3   2  15        877.98        873.46        35.17 o
  -2   2  15       2410.22       2541.90       103.13 o
  -1   2  15        735.00        720.64        25.81 o
   0   2  15        364.25        401.17        24.67 o
   1   2  15        507.42        544.17        36.99 o
   2   2  15        418.30        422.17        35.60 o
   3   2  15        149.15        125.37        12.45 o
   4   2  15       1733.88       1621.83        62.02 o
   5   2  15         11.87          7.26        13.16 o
   6   2  15        687.92        659.13        73.78 o
   7   2  15          0.08         16.77        26.00 o
   8   2  15        304.97        315.56        72.33 o
   9   2  15          0.37          5.45        34.03 o
 -11   3  15        400.39        356.22        45.71 o
 -10   3  15        214.93        212.91        27.45 o
  -9   3  15        609.92        597.13        84.66 o
  -8   3  15        335.28        316.45        28.02 o
  -7   3  15        125.68        146.74        15.41 o
  -6   3  15        239.28        194.91        23.33 o
  -5   3  15        411.10        420.02        25.23 o
  -4   3  15       1314.84       1339.62        85.66 o
  -3   3  15        553.53        581.06        38.33 o
  -2   3  15       1817.82       1694.31        80.29 o
  -1   3  15          0.20         -8.49         8.49 o
   0   3  15        515.67        549.16        30.16 o
   1   3  15          5.72         -9.24        10.45 o
   2   3  15        745.20        603.05        61.83 o
   3   3  15        147.81        141.92        16.84 o
   4   3  15       1061.62        935.78        73.44 o
   5   3  15         41.29         18.23        16.82 o
   6   3  15         51.94         65.16        24.99 o
   7   3  15         51.74         34.32        27.69 o
   8   3  15          0.86         13.03        29.25 o
 -11   4  15          7.42         12.01        23.41 o
 -10   4  15          0.11         10.59        32.67 o
  -9   4  15          1.70         11.52        21.38 o
  -8   4  15         46.68         54.65        20.69 o
  -7   4  15         55.84         63.38        19.56 o
  -6   4  15         16.81         23.84        17.68 o
  -5   4  15        230.14        206.41        44.70 o
  -4   4  15         75.35        101.41        16.34 o
  -3   4  15        537.29        545.57        75.35 o
  -2   4  15          0.39         11.64        11.43 o
  -1   4  15         17.74         46.39        11.52 o
   0   4  15         30.42         22.04        11.44 o
   1   4  15         11.77         37.06        15.86 o
   2   4  15        412.84        367.65        29.27 o
   3   4  15        224.02        147.52        18.24 o
   4   4  15        573.47        560.81        65.78 o
   5   4  15          1.33         -1.17        16.85 o
   6   4  15          5.88         49.07        16.26 o
   7   4  15          9.33        -12.95        18.99 o
   8   4  15          2.73         15.13        29.66 o
 -11   5  15         45.49         39.75        25.31 o
 -10   5  15          0.43         -2.60        23.34 o
  -9   5  15        105.09         92.88        37.89 o
  -8   5  15        206.37        162.31        39.84 o
  -7   5  15          6.28         -1.80        18.97 o
  -6   5  15        618.58        647.21        94.30 o
  -5   5  15          6.22         11.60        16.07 o
  -4   5  15        265.17        333.65        72.06 o
  -3   5  15        522.55        521.08        54.26 o
  -2   5  15         72.64         94.94        14.00 o
  -1   5  15        221.75        168.75        16.53 o
   0   5  15        228.47        224.07        15.71 o
   1   5  15        121.10        124.83        18.11 o
   2   5  15        202.13        203.05        17.86 o
   3   5  15         68.91         87.72        16.57 o
   4   5  15        175.65        172.73        20.42 o
   5   5  15         30.70         24.27        18.61 o
   6   5  15        137.51        130.42        22.04 o
   7   5  15          5.62          6.24        42.39 o
   8   5  15         10.60         -3.88        22.34 o
 -10   6  15         12.31         10.79        44.23 o
  -9   6  15          6.78         16.83        23.52 o
  -8   6  15          5.04         10.33        21.73 o
  -7   6  15        139.55        137.23        27.34 o
  -6   6  15          4.23          9.01        17.73 o
  -5   6  15       1142.02       1163.95       168.23 o
  -4   6  15        166.48        156.01        35.57 o
  -3   6  15        688.99        615.73       116.74 o
  -2   6  15        403.24        324.02        41.07 o
  -1   6  15        759.87        578.07        73.20 o
   0   6  15        691.21        554.42        91.69 o
   1   6  15        570.40        479.89       164.76 o
   2   6  15       1077.61       1012.96        98.53 o
   3   6  15        103.17        108.83        17.83 o
   4   6  15        597.36        597.00        41.21 o
   5   6  15         33.29         17.48        19.50 o
   6   6  15        620.77        618.08        63.21 o
   7   6  15         16.11         42.25        23.62 o
  -9   7  15        541.63        508.43        57.69 o
  -8   7  15        214.21        187.17        26.81 o
  -7   7  15        523.10        472.76       136.19 o
  -6   7  15        241.89        188.60        54.13 o
  -5   7  15        200.83        166.16        43.34 o
  -4   7  15        336.32        293.99       112.35 o
  -3   7  15         53.60         37.44        22.04 o
  -2   7  15        377.39        329.03        72.75 o
  -1   7  15         28.37         10.06        14.30 o
   0   7  15       1202.57       1018.06       173.55 o
   1   7  15         68.20         64.51        37.41 o
   2   7  15        188.81        158.02        22.45 o
   3   7  15          4.87         -1.79        19.45 o
   4   7  15          5.58          3.42        18.12 o
   5   7  15         18.86         11.25        18.04 o
   6   7  15          5.64         19.67        22.34 o
  -9   8  15         16.01         42.09        33.79 o
  -8   8  15         33.10         30.73        27.05 o
  -7   8  15         22.22         51.99        26.02 o
  -6   8  15          0.21         10.02        24.83 o
  -5   8  15          6.93         34.72        24.11 o
  -4   8  15          1.35         10.71        22.99 o
  -3   8  15          0.39          4.94        22.75 o
  -2   8  15        150.35        154.69        33.39 o
  -1   8  15          0.32          2.19        14.13 o
   0   8  15         62.73         77.67        22.47 o
   1   8  15          5.28        -27.41        33.74 o
   2   8  15         85.45        107.40        22.73 o
   3   8  15          3.60         -1.50        21.44 o
   4   8  15         87.40        111.86        24.37 o
   5   8  15         19.62         25.38        19.61 o
   6   8  15        129.89        132.33        39.96 o
  -7   9  15         64.73        129.79        30.95 o
  -6   9  15         14.54         24.42        26.95 o
  -5   9  15          9.90         17.56        26.00 o
  -4   9  15          0.74          9.66        25.10 o
  -3   9  15          5.15         12.06        24.16 o
  -2   9  15         75.91         68.23        26.00 o
  -1   9  15         56.35         59.95        25.81 o
   0   9  15          5.20         16.76        25.11 o
   1   9  15          2.79          7.09        25.87 o
   2   9  15         66.32         63.80        23.39 o
   3   9  15         17.88          9.88        23.17 o
   4   9  15          0.62         -4.06        23.75 o
  -6  10  15         17.96        -13.72        28.08 o
  -5  10  15        109.94        111.78        29.65 o
  -4  10  15         26.55         20.29        27.17 o
  -3  10  15         53.00         96.07        31.78 o
  -2  10  15          1.68         22.60        26.79 o
  -1  10  15         58.13         53.09        28.06 o
   0  10  15        105.25        105.21        29.16 o
   1  10  15          6.36        -12.72        27.59 o
   2  10  15        201.23        151.44        34.74 o
   3  10  15         26.65         18.21        25.10 o
  -2  11  15        474.96        496.01        69.13 o
  -1  11  15          1.88        -42.09        53.72 o
 -12   0  16         23.32         -6.64        30.71 o
 -11   0  16        208.23        213.44        34.98 o
 -10   0  16         35.10         48.50        27.51 o
  -9   0  16        461.29        451.98        47.55 o
  -8   0  16         52.66         80.60        21.34 o
  -7   0  16        424.89        398.57        28.62 o
  -6   0  16        490.52        439.42        79.86 o
  -5   0  16        396.61        446.49        43.22 o
  -4   0  16       1205.75       1225.20        90.36 o
  -3   0  16        229.02        291.86        45.42 o
  -2   0  16        386.28        430.89        63.14 o
  -1   0  16         12.28         26.11        12.76 o
   0   0  16         12.13         -4.17        16.00 o
   1   0  16        634.85        607.13       107.37 o
   2   0  16       2475.78       2713.84       412.53 o
   3   0  16         31.01         22.31        19.52 o
   4   0  16       1373.25       1381.30       157.06 o
   5   0  16         12.15         29.00        22.08 o
   6   0  16        342.76        289.21        35.81 o
   7   0  16          1.89          0.36        28.81 o
   8   0  16        310.20        317.08        40.43 o
 -12   1  16        104.01        112.29        24.40 o
 -11   1  16        431.30        393.49        32.35 o
 -10   1  16        385.02        335.98        23.33 o
  -9   1  16         17.72         34.18        16.02 o
  -8   1  16        243.26        212.73        17.41 o
  -7   1  16        255.26        243.98        23.74 o
  -6   1  16        253.06        250.39        16.04 o
  -5   1  16        327.94        307.43        24.70 o
  -4   1  16        633.33        726.04        50.83 o
  -3   1  16          1.56          3.98         9.56 o
  -2   1  16        299.29        329.30        24.42 o
  -1   1  16        460.45        435.03        19.41 o
   0   1  16        138.50        138.06        13.20 o
   1   1  16        364.10        376.63        27.13 o
   2   1  16        886.51        853.62        53.04 o
   3   1  16         35.14         30.65        14.01 o
   4   1  16         47.05         50.34        15.22 o
   5   1  16        153.71        133.07        18.81 o
   6   1  16         22.55         10.38        17.91 o
   7   1  16         57.31         64.07        20.43 o
   8   1  16         15.18         24.10        22.24 o
 -11   2  16         48.62         70.69        26.07 o
 -10   2  16          0.02        -12.01        16.45 o
  -9   2  16          2.18          9.74        15.48 o
  -8   2  16         88.56         96.92        16.12 o
  -7   2  16        105.56         88.42        14.83 o
  -6   2  16        184.79        209.44        15.45 o
  -5   2  16        114.74         99.53        12.87 o
  -4   2  16          3.23          6.34        11.00 o
  -3   2  16         75.19         75.82        12.47 o
  -2   2  16         26.62         27.65         9.39 o
  -1   2  16        132.22        138.92        13.16 o
   0   2  16         24.33         22.87         9.22 o
   1   2  16        302.10        325.95        32.28 o
   2   2  16        656.55        676.24        53.19 o
   3   2  16         16.60         16.94        14.31 o
   4   2  16        216.19        235.43        32.38 o
   5   2  16          8.02        -12.20        16.23 o
   6   2  16          7.26         21.33        18.20 o
   7   2  16          9.99         14.05        27.58 o
   8   2  16          0.37         -0.57        29.12 o
 -11   3  16         14.62         60.39        25.41 o
 -10   3  16         18.84         26.50        25.67 o
  -9   3  16         80.51         97.24        23.04 o
  -8   3  16        194.53        198.94        31.72 o
  -7   3  16         60.78         63.99        18.60 o
  -6   3  16        539.13        741.82        60.36 o
  -5   3  16        345.49        287.24        22.06 o
  -4   3  16        158.63        193.49        35.34 o
  -3   3  16        121.07        111.02        11.25 o
  -2   3  16        327.20        354.95        18.25 o
  -1   3  16         16.99          3.78         9.21 o
   0   3  16        191.10        189.61        14.45 o
   1   3  16        108.63        106.85        15.91 o
   2   3  16          0.34          0.00        32.96 o
   3   3  16          1.00        -10.06        11.86 o
   4   3  16         19.38         18.40        16.50 o
   5   3  16         94.93        105.65        25.14 o
   6   3  16         31.95         54.67        26.39 o
   7   3  16         16.52         -4.90        27.40 o
   8   3  16          4.75         12.48        30.01 o
 -11   4  16         56.62         81.15        26.86 o
 -10   4  16          8.91         11.56        22.05 o
  -9   4  16         73.62         72.33        41.98 o
  -8   4  16          8.18          3.67        20.59 o
  -7   4  16        214.03        212.49        44.41 o
  -6   4  16        236.99        212.66        22.55 o
  -5   4  16        609.39        805.61        57.15 o
  -4   4  16       1103.57       1211.16       177.70 o
  -3   4  16        769.19        692.25        49.36 o
  -2   4  16        898.13        872.71        90.11 o
  -1   4  16        879.66        869.78        86.36 o
   0   4  16       2192.09       2211.18       178.41 o
   1   4  16         46.43         42.84        17.19 o
   2   4  16       1748.37       1585.93       320.04 o
   3   4  16         43.07         29.68        16.81 o
   4   4  16        713.84        676.77        60.02 o
   5   4  16          1.86          7.47        18.00 o
   6   4  16        476.63        437.26        31.51 o
   7   4  16         34.23         14.77        19.88 o
   8   4  16        481.98        533.09        94.62 o
 -10   5  16        195.10        155.49        44.05 o
  -9   5  16        226.62        204.98        59.53 o
  -8   5  16         88.90         81.15        23.06 o
  -7   5  16        105.47         98.03        21.98 o
  -6   5  16        829.98        798.85       150.95 o
  -5   5  16         65.07         63.59        17.95 o
  -4   5  16        857.84        816.10        89.37 o
  -3   5  16          6.81          5.58        16.03 o
  -2   5  16        703.49        697.54        73.83 o
  -1   5  16        135.79        125.94        23.84 o
   0   5  16        114.01        105.59        16.00 o
   1   5  16        157.99        153.03        25.81 o
   2   5  16        112.26        110.34        19.71 o
   3   5  16         49.87         52.81        17.94 o
   4   5  16         46.05         35.31        18.43 o
   5   5  16         45.58         27.54        19.45 o
   6   5  16          3.20          0.86        25.02 o
   7   5  16          2.87        -25.78        25.78 o
 -10   6  16         36.33        -12.57        44.59 o
  -9   6  16          6.97         11.61        24.31 o
  -8   6  16          1.27         -6.61        21.79 o
  -7   6  16         12.17          5.44        21.47 o
  -6   6  16         88.96         72.10        22.81 o
  -5   6  16         85.56         99.52        23.05 o
  -4   6  16        134.63        139.37        35.69 o
  -3   6  16          0.25         -8.62        20.70 o
  -2   6  16        164.57        188.79        39.63 o
  -1   6  16         11.30         29.70        14.83 o
   0   6  16         91.54         84.85        15.75 o
   1   6  16         17.27          4.21        17.96 o
   2   6  16        128.25        113.68        21.00 o
   3   6  16         40.29         17.73        17.46 o
   4   6  16         15.09         63.62        20.03 o
   5   6  16         57.03         56.70        21.71 o
   6   6  16         23.82         38.67        21.98 o
   7   6  16          0.04        -27.04        27.04 o
  -9   7  16         45.32         44.00        26.35 o
  -8   7  16        131.39        114.20        26.04 o
  -7   7  16          0.27         30.16        23.16 o
  -6   7  16         12.06         36.99        24.54 o
  -5   7  16         41.41         64.90        24.79 o
  -4   7  16         42.10         46.73        23.60 o
  -3   7  16         50.55         50.60        23.43 o
  -2   7  16          1.05        -11.88        14.60 o
  -1   7  16         35.13         37.77        15.38 o
   0   7  16        199.75        171.88        29.53 o
   1   7  16         74.23         68.32        26.74 o
   2   7  16         99.55        113.87        26.62 o
   3   7  16          4.91          5.10        20.25 o
   4   7  16         25.74         31.46        21.22 o
   5   7  16          0.50          3.76        21.60 o
   6   7  16          4.72          1.37        23.21 o
  -8   8  16         27.08         22.41        32.49 o
  -7   8  16        338.38        259.75        90.77 o
  -6   8  16        114.24         72.97        38.30 o
  -5   8  16        215.39        207.11        57.93 o
  -4   8  16         75.15         82.35        26.10 o
  -3   8  16        155.54        136.10        36.28 o
  -2   8  16        122.28        100.47        20.47 o
  -1   8  16         86.61         48.77        17.53 o
   0   8  16        379.64        356.05       134.17 o
   1   8  16          7.08        -13.52        24.97 o
   2   8  16        499.37        425.01       181.01 o
   3   8  16          0.21         -9.97        21.93 o
   4   8  16        561.72        562.92       123.04 o
   5   8  16          0.71         22.20        35.40 o
  -7   9  16        161.16        131.89        75.18 o
  -6   9  16        134.17        143.33        38.18 o
  -5   9  16         63.38         38.80        27.75 o
  -4   9  16        222.51        195.54        68.30 o
  -3   9  16         31.93         14.64        25.26 o
  -2   9  16        311.00        275.73        65.19 o
  -1   9  16          3.56        -12.48        15.24 o
   0   9  16        436.11        434.43       137.37 o
   1   9  16          1.16          0.89        38.83 o
   2   9  16         50.36         42.47        28.05 o
   3   9  16         12.97        -23.25        23.25 o
   4   9  16          4.69         -3.82        24.66 o
  -5  10  16          8.58         34.84        29.20 o
  -4  10  16        149.97        145.93        30.65 o
  -3  10  16         22.51         41.67        28.06 o
  -2  10  16        102.12         90.65        29.37 o
  -1  10  16          3.60         18.12        28.08 o
   0  10  16        106.59         88.43        34.21 o
   1  10  16          0.55        -27.20        28.06 o
   2  10  16        114.72         95.56        31.94 o
 -11   1  17         28.03         48.22        21.42 o
 -10   1  17         89.73         83.89        18.95 o
  -9   1  17         92.08         83.11        26.74 o
  -8   1  17        130.22        102.07        17.16 o
  -7   1  17        427.01        381.66        21.22 o
  -6   1  17        370.06        414.16        33.46 o
  -5   1  17         84.54         79.39        13.47 o
  -4   1  17       1046.41       1148.46        70.86 o
  -3   1  17         49.57         47.05        12.52 o
  -2   1  17       1068.63       1145.10        60.60 o
  -1   1  17        227.50        256.45        26.08 o
   0   1  17        915.89        958.05        83.25 o
   1   1  17         43.32         44.48        13.11 o
   2   1  17         86.13         99.97        13.22 o
   3   1  17        303.69        297.87        33.91 o
   4   1  17          0.77          5.24        15.23 o
   5   1  17        206.41        191.98        20.93 o
   6   1  17          0.26        -15.01        20.95 o
   7   1  17         22.82         19.93        28.40 o
   8   1  17         11.81         12.49        22.83 o
 -11   2  17        114.91        109.26        27.65 o
 -10   2  17         57.03         53.84        18.49 o
  -9   2  17        345.71        326.10        23.65 o
  -8   2  17        196.95        189.01        18.62 o
  -7   2  17        499.00        451.90        40.19 o
  -6   2  17        491.53        456.00        43.16 o
  -5   2  17        441.90        444.65        37.05 o
  -4   2  17        723.77        759.73        55.23 o
  -3   2  17         16.32         26.93        22.52 o
  -2   2  17        758.10        837.06        40.79 o
  -1   2  17        148.44        158.67        22.51 o
   0   2  17       2601.30       2804.76       210.16 o
   1   2  17         38.83         25.26        12.71 o
   2   2  17       1608.95       1726.98       134.61 o
   3   2  17         12.57         16.96        15.16 o
   4   2  17        591.96        502.85        58.04 o
   5   2  17         77.91         77.74        18.08 o
   6   2  17        385.52        353.25        25.68 o
   7   2  17         46.77         41.78        28.49 o
   8   2  17        364.70        451.78        48.74 o
 -11   3  17         70.32         51.81        25.84 o
 -10   3  17        123.25        117.84        25.94 o
  -9   3  17         46.78         62.64        22.31 o
  -8   3  17        217.99        210.50        24.99 o
  -7   3  17         12.49          7.51        14.27 o
  -6   3  17        183.48        178.00        25.02 o
  -5   3  17         13.41        -16.90        16.90 o
  -4   3  17        379.71        310.28        24.99 o
  -3   3  17        609.59        551.95        50.87 o
  -2   3  17          8.35         11.02        12.86 o
  -1   3  17         64.09         61.32        13.71 o
   0   3  17          0.41          8.44        16.48 o
   1   3  17         27.58         15.64        13.44 o
   2   3  17          5.15          5.45        36.05 o
   3   3  17        102.98         61.95        22.07 o
   4   3  17         10.59         12.44        22.50 o
   5   3  17          3.75         14.73        24.26 o
   6   3  17         48.68         57.28        27.95 o
   7   3  17          3.48        -10.85        27.94 o
 -11   4  17          0.08         24.19        48.02 o
 -10   4  17          0.01         11.74        23.14 o
  -9   4  17          0.51         -8.06        40.67 o
  -8   4  17          1.45         31.78        40.91 o
  -7   4  17          0.68        -20.02        20.02 o
  -6   4  17        108.36        117.76        21.83 o
  -5   4  17         82.81        114.43        37.94 o
  -4   4  17        352.95        326.31        27.69 o
  -3   4  17         21.39         23.74        14.21 o
  -2   4  17          9.76         22.84        13.55 o
  -1   4  17         35.80         41.38        13.94 o
   0   4  17         75.91         59.47        14.60 o
   1   4  17          0.09         -2.49        19.21 o
   2   4  17        263.77        255.58        88.16 o
   3   4  17         82.26         40.28        21.63 o
   4   4  17         68.41         91.99        18.90 o
   5   4  17         22.28         50.28        48.38 o
   6   4  17          0.11          4.88        27.16 o
   7   4  17         27.88         49.47        35.28 o
 -10   5  17         25.62         45.30        48.14 o
  -9   5  17         25.63         61.07        43.64 o
  -8   5  17         35.43         49.59        22.94 o
  -7   5  17         54.21         52.16        22.11 o
  -6   5  17         55.90         60.83        38.18 o
  -5   5  17        173.52        136.42        33.79 o
  -4   5  17          5.48         -7.20        18.75 o
  -3   5  17         10.76         10.35        13.58 o
  -2   5  17        180.94        169.72        15.77 o
  -1   5  17         53.81         49.64        13.72 o
   0   5  17          3.11        -12.99        12.99 o
   1   5  17         41.39         51.62        30.89 o
   2   5  17          8.28         -7.87        20.42 o
   3   5  17         36.88         50.26        18.49 o
   4   5  17          4.45         14.95        18.83 o
   5   5  17          8.76         14.71        19.93 o
   6   5  17          2.17          3.43        25.66 o
   7   5  17          0.61        -26.68        26.68 o
  -9   6  17         56.12         22.58        24.91 o
  -8   6  17        135.56        150.75        26.48 o
  -7   6  17        107.24        104.10        24.10 o
  -6   6  17        316.45        296.24        69.19 o
  -5   6  17        154.06        145.85        27.98 o
  -4   6  17        195.03        194.45        56.56 o
  -3   6  17        279.53        242.34        34.86 o
  -2   6  17        828.38        724.49       113.41 o
  -1   6  17          7.62        -14.80        14.80 o
   0   6  17       1429.39       1273.46       165.03 o
   1   6  17          5.97         32.22        19.41 o
   2   6  17        704.75        660.25       155.93 o
   3   6  17          1.05         20.85        19.04 o
   4   6  17        461.03        436.84        54.42 o
   5   6  17         10.40         -9.17        20.74 o
   6   6  17        569.38        597.40        87.75 o
  -9   7  17         74.16         45.45        27.30 o
  -8   7  17        422.01        352.60        55.73 o
  -7   7  17         96.97         84.53        24.83 o
  -6   7  17        695.59        533.60        46.60 o
  -5   7  17         22.02         13.51        24.19 o
  -4   7  17        117.32        133.33        59.59 o
  -3   7  17          6.31          5.66        16.15 o
  -2   7  17        272.39        233.64        48.47 o
  -1   7  17         50.35         19.57        15.77 o
   0   7  17        151.72        132.20        47.08 o
   1   7  17         74.46         75.85        26.30 o
   2   7  17         78.61         82.41        40.26 o
   3   7  17         77.17         45.93        20.90 o
   4   7  17          3.97          0.43        21.24 o
   5   7  17          2.11         -1.84        22.33 o
  -8   8  17         23.83         21.70        32.61 o
  -7   8  17         29.67         69.49        32.73 o
  -6   8  17        205.02        228.91       112.41 o
  -5   8  17          9.94         38.46        27.04 o
  -4   8  17        232.89        277.14       108.32 o
  -3   8  17         35.80         25.81        17.32 o
  -2   8  17        142.98        129.62        23.68 o
  -1   8  17         43.66         27.34        16.33 o
   0   8  17        140.38        124.02        28.22 o
   1   8  17         34.56         12.78        26.45 o
   2   8  17          4.55         47.66        28.25 o
   3   8  17         40.71         39.55        24.04 o
   4   8  17         35.40         31.07        27.09 o
  -6   9  17         25.27         35.44        29.14 o
  -5   9  17          1.58        -22.38        27.14 o
  -4   9  17         86.76         60.19        28.41 o
  -3   9  17         79.02         73.24        19.02 o
  -2   9  17          4.52          9.68        17.37 o
  -1   9  17         25.76         13.56        16.96 o
   0   9  17         47.48         28.92        27.81 o
   1   9  17          3.40         12.32        27.56 o
   2   9  17          2.34          3.59        28.74 o
   3   9  17          0.26          3.57        28.99 o
  -4  10  17        201.24        191.05        58.16 o
  -3  10  17        144.69        110.63        29.71 o
  -2  10  17        359.26        314.82        91.30 o
  -1  10  17          0.28        -17.96        17.96 o
   0  10  17        123.29        101.92        31.22 o
 -11   0  18        197.79        192.10        35.45 o
 -10   0  18        252.79        225.30        34.86 o
  -9   0  18        622.92        594.05       105.00 o
  -8   0  18        362.12        337.38        36.58 o
  -7   0  18        955.18        914.34       150.24 o
  -6   0  18        940.13        872.99       136.72 o
  -5   0  18         95.48        105.41        20.81 o
  -4   0  18       1753.77       1864.11       201.82 o
  -3   0  18         98.08        124.52        24.49 o
  -2   0  18       2356.27       2622.45       316.66 o
  -1   0  18        103.96         89.53        21.13 o
   0   0  18       2135.33       2381.34       301.30 o
   1   0  18         12.35         33.86        19.99 o
   2   0  18       1367.05       1553.07       241.66 o
   3   0  18        199.15        218.24        26.00 o
   4   0  18        575.11        584.29       117.15 o
   5   0  18         94.39         76.60        30.12 o
   6   0  18        224.40        184.98        34.86 o
   7   0  18         82.46         77.79        34.03 o
 -11   1  18         40.68         45.93        22.39 o
 -10   1  18        129.04        135.94        21.09 o
  -9   1  18         75.77         81.94        23.00 o
  -8   1  18         58.02         53.07        16.63 o
  -7   1  18          1.74          0.69        13.71 o
  -6   1  18        526.35        514.27        64.32 o
  -5   1  18        251.83        269.13        17.38 o
  -4   1  18        233.46        280.67        17.90 o
  -3   1  18        119.24        141.36        14.88 o
  -2   1  18         63.19         86.19        12.23 o
  -1   1  18         53.12         67.76        13.93 o
   0   1  18        112.78        119.31        16.17 o
   1   1  18        122.58        105.62        14.78 o
   2   1  18          2.54          3.24        12.19 o
   3   1  18         22.99         15.55        12.81 o
   4   1  18         32.87         29.03        18.05 o
   5   1  18         10.53         -0.88        18.11 o
   6   1  18         53.91         58.30        20.64 o
   7   1  18         23.25         24.89        23.13 o
 -11   2  18         31.57         29.44        26.23 o
 -10   2  18         28.82         46.37        19.11 o
  -9   2  18         13.39         29.69        17.18 o
  -8   2  18         24.29         34.09        16.26 o
  -7   2  18          8.52         -2.89        14.46 o
  -6   2  18        121.83        150.24        16.99 o
  -5   2  18          2.77          6.08        12.80 o
  -4   2  18         60.68        107.82        14.30 o
  -3   2  18        124.78        127.35        12.81 o
  -2   2  18        279.89        298.86        17.77 o
  -1   2  18          3.97          8.00        12.28 o
   0   2  18         12.19         27.16        12.80 o
   1   2  18         19.72         17.53        13.50 o
   2   2  18         96.33         89.35        16.60 o
   3   2  18          3.56        -15.45        15.45 o
   4   2  18          7.35          9.31        16.88 o
   5   2  18          0.58        -17.25        17.25 o
   6   2  18          8.84         12.73        18.81 o
   7   2  18          1.39        -28.89        28.96 o
 -10   3  18          1.72         14.99        23.32 o
  -9   3  18          2.04         -4.01        21.02 o
  -8   3  18        149.98        174.35        24.65 o
  -7   3  18         51.65         30.42        15.30 o
  -6   3  18        116.66        149.29        42.45 o
  -5   3  18          8.17          3.16        19.27 o
  -4   3  18        640.24        628.70        80.40 o
  -3   3  18         59.12         45.31        18.28 o
  -2   3  18        481.13        528.34       116.86 o
  -1   3  18         27.77         51.97        20.99 o
   0   3  18          2.38         -5.17        17.59 o
   1   3  18        163.11        175.85        46.66 o
   2   3  18         50.47         47.02        19.95 o
   3   3  18        145.93        103.28        17.34 o
   4   3  18         21.49         23.54        23.65 o
   5   3  18         13.86        -22.41        25.31 o
   6   3  18         13.38          6.65        27.54 o
   7   3  18          0.11          0.86        30.22 o
 -10   4  18         59.96         53.96        25.21 o
  -9   4  18         52.50        112.53        44.82 o
  -8   4  18        120.01        142.41        46.13 o
  -7   4  18         54.29         79.09        42.33 o
  -6   4  18        175.53        184.39        43.40 o
  -5   4  18          0.95         -1.09        19.35 o
  -4   4  18        281.75        305.49        26.75 o
  -3   4  18        165.51        144.78        16.96 o
  -2   4  18       1955.59       2162.07       282.57 o
  -1   4  18          2.73        -14.60        15.87 o
   0   4  18       1420.01       1424.92       360.18 o
   1   4  18          7.58          8.03        20.16 o
   2   4  18        510.13        602.73        67.59 o
   3   4  18         66.26         64.62        44.47 o
   4   4  18        503.01        573.56        61.66 o
   5   4  18        113.37        141.58        52.29 o
   6   4  18        406.24        443.30        47.31 o
 -10   5  18        161.57        218.42        55.02 o
  -9   5  18         20.15         14.94        43.99 o
  -8   5  18        360.26        320.11        58.28 o
  -7   5  18         17.85         20.59        22.55 o
  -6   5  18        104.13        101.98        22.72 o
  -5   5  18          8.18         30.55        20.66 o
  -4   5  18         55.02         53.73        20.76 o
  -3   5  18          1.16          5.58        15.00 o
  -2   5  18          0.90         15.28        14.42 o
  -1   5  18         50.90         46.66        15.36 o
   0   5  18          0.66         -1.66        19.78 o
   1   5  18        233.54        205.64        36.52 o
   2   5  18         45.65         29.52        22.17 o
   3   5  18         11.57         -2.49        22.71 o
   4   5  18         12.54          6.67        19.21 o
   5   5  18         13.27        -19.92        47.79 o
   6   5  18          8.70         64.51        55.26 o
  -9   6  18          3.92        -17.63        24.89 o
  -8   6  18        137.46        111.17        26.54 o
  -7   6  18         27.01         46.35        23.82 o
  -6   6  18        436.18        376.58       149.70 o
  -5   6  18          3.66          5.22        20.62 o
  -4   6  18        103.76        114.48        23.07 o
  -3   6  18        111.77        100.55        16.99 o
  -2   6  18        178.20        136.92        24.37 o
  -1   6  18          4.17          2.23        14.67 o
   0   6  18         83.42         91.94        24.49 o
   1   6  18         30.95         29.23        22.39 o
   2   6  18         12.94         10.05        22.74 o
   3   6  18        148.72        109.48        32.19 o
   4   6  18          0.89         21.22        20.90 o
   5   6  18          0.29         -1.38        26.76 o
  -8   7  18         18.40         47.47        26.15 o
  -7   7  18         30.34         -3.60        24.24 o
  -6   7  18         39.26         66.40        30.95 o
  -5   7  18         45.80         45.65        30.36 o
  -4   7  18          0.30         -2.49        27.87 o
  -3   7  18         22.72         16.54        17.22 o
  -2   7  18          0.07         -1.88        16.31 o
  -1   7  18          3.41         13.82        19.89 o
   0   7  18         15.35         -8.27        24.40 o
   1   7  18          0.89         11.38        29.17 o
   2   7  18          0.19        -14.35        29.29 o
   3   7  18          5.39         22.77        32.02 o
   4   7  18         22.19         21.45        22.25 o
  -7   8  18         41.83         27.75        32.73 o
  -6   8  18        282.34        152.25        36.05 o
  -5   8  18        229.61        189.49        36.64 o
  -4   8  18        622.61        621.86       236.32 o
  -3   8  18          4.20         -2.60        17.84 o
  -2   8  18        459.41        393.06        63.80 o
  -1   8  18         41.31         28.37        17.29 o
   0   8  18        229.44        204.57        70.91 o
   1   8  18         20.62         -5.07        27.26 o
   2   8  18        223.12        166.72        36.88 o
   3   8  18          1.56         -6.52        33.20 o
  -5   9  18          8.71          3.57        28.74 o
  -4   9  18          6.84         36.00        28.44 o
  -3   9  18         33.44         19.78        18.86 o
  -2   9  18        116.00        108.34        20.08 o
  -1   9  18         13.59         11.97        17.30 o
   0   9  18         64.55         38.80        28.69 o
   1   9  18         11.33        -19.95        28.51 o
   2   9  18         11.77         39.37        34.74 o
 -10   1  19         24.66         21.88        18.88 o
  -9   1  19         38.41         22.06        17.94 o
  -8   1  19         29.53         32.16        16.58 o
  -7   1  19         53.73         44.40        15.30 o
  -6   1  19         84.38         78.76        15.08 o
  -5   1  19        102.82        105.63        17.90 o
  -4   1  19          5.20          3.66        13.50 o
  -3   1  19         41.78         59.31        14.42 o
  -2   1  19         30.85         51.12        14.17 o
  -1   1  19         91.48        100.90        15.43 o
   0   1  19          7.99          6.11        13.66 o
   1   1  19          1.47          6.16        13.96 o
   2   1  19         98.71         86.03        16.27 o
   3   1  19          1.06          3.28        14.21 o
   4   1  19         84.61         80.05        16.14 o
   5   1  19          2.15        -13.92        15.44 o
   6   1  19          4.89         -3.13        17.17 o
   7   1  19          0.12          5.50        18.39 o
 -10   2  19        140.46        148.75        21.71 o
  -9   2  19        258.31        232.57        21.89 o
  -8   2  19        382.23        339.11        39.88 o
  -7   2  19         68.36         72.61        16.75 o
  -6   2  19        886.72        861.12        80.96 o
  -5   2  19          2.36          2.00        14.46 o
  -4   2  19       1671.88       1716.38       117.77 o
  -3   2  19          0.04        -11.69        11.69 o
  -2   2  19       1708.19       1857.44       138.46 o
  -1   2  19         31.00         29.30        13.88 o
   0   2  19       1175.67       1310.15       103.30 o
   1   2  19        250.59        269.42        44.64 o
   2   2  19        851.82        872.54        73.58 o
   3   2  19        210.88        208.86        27.69 o
   4   2  19        286.66        249.60        21.86 o
   5   2  19        157.35        142.27        21.04 o
   6   2  19         64.89         48.18        20.36 o
 -10   3  19        209.59        204.25        36.94 o
  -9   3  19         31.01         47.69        24.66 o
  -8   3  19        188.35        165.46        25.88 o
  -7   3  19          2.19         15.43        20.59 o
  -6   3  19        333.27        365.46        51.82 o
  -5   3  19         22.12         32.33        19.88 o
  -4   3  19         32.00         61.94        19.80 o
  -3   3  19         16.61         26.23        18.66 o
  -2   3  19         52.59         56.25        23.60 o
  -1   3  19        290.07        284.31        26.77 o
   0   3  19         81.85        101.32        29.05 o
   1   3  19         43.96         74.94        41.86 o
   2   3  19         19.86         35.76        23.45 o
   3   3  19          1.23        -22.30        22.30 o
   4   3  19         53.77         44.38        26.21 o
   5   3  19          0.27        -17.73        26.94 o
   6   3  19         38.09         62.79        30.03 o
 -10   4  19         21.98         49.39        25.59 o
  -9   4  19          1.79        -32.13        44.82 o
  -8   4  19         96.36        129.13        47.91 o
  -7   4  19          0.22        -13.40        40.55 o
  -6   4  19         27.95          2.49        39.49 o
  -5   4  19         12.36          7.83        36.88 o
  -4   4  19          9.54         40.79        36.40 o
  -3   4  19          0.00         38.18        36.05 o
  -2   4  19          0.98         45.77        36.28 o
  -1   4  19          4.19         -7.83        36.05 o
   0   4  19         18.06         74.47        37.47 o
   1   4  19         16.52         23.74        21.02 o
   2   4  19          9.44        -40.91        40.91 o
   3   4  19         19.00        -35.57        43.99 o
   4   4  19          6.87         21.82        47.55 o
   5   4  19          1.70         -1.54        51.23 o
   6   4  19         71.22         88.07        32.07 o
  -9   5  19          0.69        -26.80        45.53 o
  -8   5  19        193.69        229.33        52.29 o
  -7   5  19         72.03         63.88        23.84 o
  -6   5  19         45.39         19.55        21.70 o
  -5   5  19         11.27         -4.98        36.05 o
  -4   5  19        203.85        166.66        35.16 o
  -3   5  19         15.15         27.12        20.92 o
  -2   5  19          4.70          0.27        15.36 o
  -1   5  19         31.14         17.83        20.84 o
   0   5  19          6.91          4.07        21.14 o
   1   5  19         87.89         69.77        32.91 o
   2   5  19         46.24         55.27        23.32 o
   3   5  19          6.14         27.02        23.41 o
   4   5  19         20.05        -13.28        46.48 o
   5   5  19         14.83         14.35        50.28 o
  -8   6  19        244.96        236.63        67.11 o
  -7   6  19          4.20         20.14        23.91 o
  -6   6  19        254.13        230.87        70.38 o
  -5   6  19         21.05        -15.82        21.75 o
  -4   6  19        616.54        620.44       106.94 o
  -3   6  19          2.03         -9.32        18.37 o
  -2   6  19        481.69        484.40        89.86 o
  -1   6  19         54.77         45.85        16.83 o
   0   6  19        217.84        168.06        41.03 o
   1   6  19         24.16        -12.80        22.57 o
   2   6  19        297.05        248.49        80.16 o
   3   6  19         82.06         25.90        24.75 o
   4   6  19        321.27        297.30        84.43 o
   5   6  19        258.39        230.74        86.98 o
  -7   7  19         28.42         27.82        25.34 o
  -6   7  19          0.58          9.84        29.41 o
  -5   7  19          1.68         -7.35        28.58 o
  -4   7  19         12.98         37.62        20.49 o
  -3   7  19          1.12         10.62        19.16 o
  -2   7  19          3.25         -1.14        18.21 o
  -1   7  19         39.74         24.32        18.42 o
   0   7  19          0.28        -16.01        28.93 o
   1   7  19         58.58         34.62        30.47 o
   2   7  19          8.90         13.40        30.71 o
   3   7  19          1.98          8.63        25.59 o
   4   7  19          2.37         28.97        27.22 o
  -6   8  19         82.60         50.99        32.85 o
  -5   8  19          0.05         32.85        33.56 o
  -4   8  19        200.05        207.38        24.88 o
  -3   8  19         25.07          4.26        20.71 o
  -2   8  19        272.99        167.88        23.65 o
  -1   8  19         16.12        -18.53        18.53 o
   0   8  19         46.14         39.25        33.08 o
   1   8  19         54.41         -8.89        32.02 o
   2   8  19         17.21         21.11        33.44 o
  -4   9  19          0.05         -9.89        20.63 o
  -3   9  19         23.29         30.32        19.93 o
  -2   9  19          3.39         -4.43        18.30 o
  -1   9  19          0.23         -1.07        28.51 o
   0   9  19          2.98          5.67        31.54 o
 -10   0  20        248.47        230.87        36.64 o
  -9   0  20         79.97         71.86        30.00 o
  -8   0  20        679.37        599.70       128.54 o
  -7   0  20         65.23         75.56        23.70 o
  -6   0  20       1305.13       1293.04       213.85 o
  -5   0  20         74.42         97.15        32.79 o
  -4   0  20       1159.51       1341.28       196.13 o
  -3   0  20        196.59        189.82        37.59 o
  -2   0  20        849.41       1125.09       208.22 o
  -1   0  20        500.98        567.51       128.36 o
   0   0  20       1148.07       1300.44       221.09 o
   1   0  20        382.11        396.84        61.65 o
   2   0  20        435.97        445.17        76.78 o
   3   0  20        265.02        294.97        35.81 o
   4   0  20         77.22         79.33        32.49 o
   5   0  20        109.99         67.35        33.79 o
   6   0  20         24.42         52.41        34.51 o
 -10   1  20         16.32         14.64        20.75 o
  -9   1  20          4.32          8.01        18.05 o
  -8   1  20         93.21         84.66        23.06 o
  -7   1  20         52.98         55.69        17.33 o
  -6   1  20          3.17          5.34        14.75 o
  -5   1  20         51.59         72.22        15.59 o
  -4   1  20          6.63         -3.79        14.08 o
  -3   1  20        238.99        285.06        24.22 o
  -2   1  20         25.91         48.02        14.94 o
  -1   1  20          4.68          2.20        12.35 o
   0   1  20         58.93         75.24        16.03 o
   1   1  20         34.86         47.74        15.55 o
   2   1  20        106.93        145.17        27.87 o
   3   1  20         38.04         39.38        18.56 o
   4   1  20          3.38         -4.17        18.04 o
   5   1  20         27.78         21.80        19.72 o
   6   1  20         80.12         59.11        23.14 o
 -10   2  20          0.16          9.85        25.21 o
  -9   2  20          3.76         14.91        19.42 o
  -8   2  20         24.66         40.77        17.90 o
  -7   2  20         18.85          2.13        16.26 o
  -6   2  20         31.41         61.12        16.67 o
  -5   2  20          7.47          3.00        15.07 o
  -4   2  20         14.20         28.39        15.23 o
  -3   2  20         10.94         19.15        15.34 o
  -2   2  20         16.85         25.49        15.79 o
  -1   2  20         22.70         32.56        15.70 o
   0   2  20         10.78         16.84        15.57 o
   1   2  20          0.25        -14.85        15.81 o
   2   2  20          5.12        -13.40        16.50 o
   3   2  20          0.46         -0.05        17.74 o
   4   2  20          1.99        -18.22        25.87 o
   5   2  20          0.07        -15.08        26.78 o
   6   2  20          6.01          2.54        29.18 o
 -10   3  20         95.78         92.75        27.92 o
  -9   3  20         53.65         30.27        24.64 o
  -8   3  20          0.57         12.95        21.78 o
  -7   3  20          5.67          7.84        16.21 o
  -6   3  20          1.32         13.39        21.23 o
  -5   3  20          6.31         14.44        20.44 o
  -4   3  20          9.93         17.14        19.93 o
  -3   3  20         38.83         54.13        20.54 o
  -2   3  20          2.76         12.08        19.31 o
  -1   3  20         18.54         48.54        20.74 o
   0   3  20         57.32         57.93        20.87 o
   1   3  20          0.65          3.11        20.45 o
   2   3  20         30.61         21.93        29.47 o
   3   3  20         32.44         34.01        25.44 o
   4   3  20         42.68          8.81        26.66 o
   5   3  20         14.78         15.89        28.68 o
  -9   4  20         17.13        -17.91        48.50 o
  -8   4  20        580.54        834.43        80.75 o
  -7   4  20         38.72         84.66        46.96 o
  -6   4  20        612.44        860.52        74.35 o
  -5   4  20         12.73          1.30        38.66 o
  -4   4  20        622.59        779.41        69.13 o
  -3   4  20         21.39         13.28        39.49 o
  -2   4  20        498.77        714.67        67.00 o
  -1   4  20         91.85        149.05        43.99 o
   0   4  20        433.60        635.93        69.13 o
   1   4  20        246.85        298.58        51.46 o
   2   4  20        220.57        230.63        51.94 o
   3   4  20        189.52        257.19        56.21 o
   4   4  20        114.08        153.56        54.07 o
   5   4  20        417.51        471.09       112.65 o
  -9   5  20         36.17        -12.09        49.33 o
  -8   5  20         79.54         75.65        48.26 o
  -7   5  20          3.40        -12.21        44.11 o
  -6   5  20         96.01        168.85        46.48 o
  -5   5  20         62.28         60.74        23.10 o
  -4   5  20         22.32         23.54        21.53 o
  -3   5  20         34.46          7.72        21.23 o
  -2   5  20         21.10         23.62        23.77 o
  -1   5  20        145.75        125.96        53.66 o
   0   5  20         53.79         42.92        27.98 o
   1   5  20         17.50         10.87        22.40 o
   2   5  20         32.12         48.97        45.53 o
   3   5  20          0.31        -20.87        46.96 o
   4   5  20         83.31        132.93        54.78 o
  -8   6  20         15.96         60.00        47.55 o
  -7   6  20        112.26         74.82        27.39 o
  -6   6  20         15.91         47.51        24.71 o
  -5   6  20          8.70          9.47        22.83 o
  -4   6  20        166.08        158.27        30.59 o
  -3   6  20          2.60        -20.69        22.08 o
  -2   6  20         99.90        115.55        24.61 o
  -1   6  20          1.30         -5.49        29.64 o
   0   6  20         28.21         17.76        23.38 o
   1   6  20         33.26         37.94        24.61 o
   2   6  20         22.84         28.02        25.05 o
   3   6  20         11.92          5.58        28.46 o
   4   6  20         73.59        108.29        28.81 o
  -7   7  20          0.21          8.85        25.01 o
  -5   7  20         94.34         64.15        31.19 o
  -4   7  20          0.42        -19.68        29.53 o
  -3   7  20         19.53         26.21        30.71 o
  -2   7  20         13.71         10.45        20.59 o
  -1   7  20         11.81         34.03        30.59 o
   0   7  20          3.28         -2.73        30.47 o
   1   7  20          4.53         40.08        31.42 o
   2   7  20          9.48         -8.20        25.33 o
   3   7  20          0.62        -15.19        25.97 o
  -5   8  20          8.29        -16.48        30.95 o
  -4   8  20        376.03        234.55        39.37 o
  -3   8  20          6.33        -10.22        21.13 o
  -2   8  20        152.93         99.74        22.62 o
  -1   8  20         41.78         18.38        32.96 o
   0   8  20        176.69        129.01        35.93 o
   1   8  20         65.93         42.45        34.15 o
  -9   1  21          0.70          1.72        18.65 o
  -8   1  21         15.37          9.10        17.76 o
  -7   1  21          0.58         -3.51        18.29 o
  -6   1  21         36.26         33.16        17.06 o
  -5   1  21         53.69         62.04        15.83 o
  -4   1  21         33.83         47.19        15.74 o
  -3   1  21         39.77         52.13        15.91 o
  -2   1  21         26.00         40.49        15.65 o
  -1   1  21          9.26         26.78        13.36 o
   0   1  21         10.06         29.37        15.97 o
   1   1  21          1.43         16.14        16.22 o
   2   1  21         18.79          6.48        18.35 o
   3   1  21          0.19        -22.60        25.93 o
   4   1  21         25.06         29.76        19.76 o
   5   1  21          0.11         -5.33        21.69 o
  -9   2  21          0.10          4.61        18.73 o
  -8   2  21        573.85        582.13        68.68 o
  -7   2  21          3.07          4.37        23.43 o
  -6   2  21        505.38        516.69        41.19 o
  -5   2  21         87.70         82.68        17.65 o
  -4   2  21        358.53        415.41        48.67 o
  -3   2  21        220.48        257.92        36.00 o
  -2   2  21        524.00        564.85        39.49 o
  -1   2  21        427.64        474.45        71.00 o
   0   2  21        288.06        313.38        38.01 o
   1   2  21        344.76        402.93        60.29 o
   2   2  21        168.29        178.07        27.69 o
   3   2  21        340.88        365.10        54.36 o
   4   2  21         61.63         39.71        19.91 o
   5   2  21        110.57        111.51        32.01 o
  -9   3  21         23.36         37.12        25.69 o
  -8   3  21         12.36         17.80        24.16 o
  -7   3  21          4.67          8.14        22.93 o
  -6   3  21          2.10         20.97        22.06 o
  -5   3  21         37.08         36.42        21.58 o
  -4   3  21          0.35          6.73        20.90 o
  -3   3  21         75.87         52.17        27.45 o
  -2   3  21         96.69        117.87        31.36 o
  -1   3  21          3.05         15.86        21.01 o
   0   3  21        132.80        220.79        49.57 o
   1   3  21         39.47         33.14        21.82 o
   2   3  21         55.57         78.94        61.84 o
   3   3  21         51.04         46.74        27.24 o
   4   3  21         52.32         36.01        28.87 o
   5   3  21         48.11         67.69        33.79 o
  -9   4  21         11.22         -1.66        50.87 o
  -8   4  21         36.65         75.30        50.99 o
  -7   4  21          0.49        -44.23        44.23 o
  -6   4  21         71.75         77.79        45.89 o
  -5   4  21          0.30         26.21        43.99 o
  -4   4  21         21.70        -10.55        41.74 o
  -3   4  21          1.94         44.11        41.03 o
  -2   4  21         43.40         83.12        42.69 o
  -1   4  21          3.11         12.09        41.86 o
   0   4  21         40.77         79.68        46.96 o
   1   4  21          4.04         27.27        46.96 o
   2   4  21          7.06        -38.30        47.08 o
   3   4  21         22.89         53.36        49.68 o
   4   4  21         11.86         -4.03        52.65 o
  -8   5  21          0.61          5.81        48.26 o
  -7   5  21         52.25         60.95        48.85 o
  -6   5  21          5.63         16.72        44.70 o
  -5   5  21         37.47         13.52        41.62 o
  -4   5  21         43.29         61.42        42.45 o
  -3   5  21          0.39         25.49        42.09 o
  -2   5  21         11.23         35.93        41.98 o
  -1   5  21          0.40         11.09        22.53 o
   0   5  21          5.63         20.87        43.87 o
   1   5  21          0.10         -7.83        44.35 o
   2   5  21         11.96         31.90        48.97 o
   3   5  21         23.27         35.45        50.40 o
   4   5  21         63.82        117.98        55.73 o
  -7   6  21          6.71         -2.15        25.09 o
  -6   6  21        434.22        496.97       133.10 o
  -5   6  21          0.19         55.85        42.09 o
  -4   6  21        295.72        263.51        84.01 o
  -3   6  21         84.14         64.79        24.37 o
  -2   6  21        248.33        222.00        45.24 o
  -1   6  21        178.58        161.84        76.42 o
   0   6  21        135.96        106.53        54.31 o
   1   6  21        113.49        103.28        26.45 o
   2   6  21         56.73         40.60        26.14 o
   3   6  21        112.67        160.32        54.55 o
  -6   7  21          4.48         19.45        31.30 o
  -5   7  21         14.34         51.23        31.30 o
  -4   7  21         11.05         10.43        30.71 o
  -3   7  21         24.10         41.26        31.54 o
  -2   7  21         16.46         30.24        31.54 o
  -1   7  21          0.30         15.06        31.30 o
   0   7  21         36.11         23.48        31.30 o
   1   7  21          5.34         18.50        31.78 o
  -3   8  21         40.24         34.74        34.39 o
  -2   8  21        130.18        108.38        36.40 o
  -1   8  21         50.37         33.79        34.27 o
  -9   0  22         11.15         21.23        30.00 o
  -8   0  22        275.95        226.72        35.57 o
  -7   0  22         11.91         -7.23        38.60 o
  -6   0  22        203.03        210.28        28.00 o
  -5   0  22         95.46        124.22        25.24 o
  -4   0  22        277.32        316.48        30.11 o
  -3   0  22        586.48        657.04       123.79 o
  -2   0  22        184.38        237.92        38.89 o
  -1   0  22        418.17        451.32       141.46 o
   0   0  22        325.87        409.23        63.32 o
   1   0  22        725.53        902.09       235.85 o
   2   0  22        130.26        145.41        31.31 o
   3   0  22        170.03        190.43        26.80 o
   4   0  22         41.40         54.36        23.26 o
  -9   1  22          1.21         11.03        19.23 o
  -8   1  22         27.83         28.98        22.59 o
  -7   1  22          2.38        -10.22        17.85 o
  -6   1  22          2.22          5.39        17.26 o
  -5   1  22        121.79        101.48        21.49 o
  -4   1  22         35.39         45.65        16.59 o
  -3   1  22          0.22         20.05        15.82 o
  -2   1  22         28.40         62.47        17.94 o
  -1   1  22          9.02         29.06        16.03 o
   0   1  22        131.17        153.34        17.46 o
   1   1  22        236.99        311.98        44.08 o
   2   1  22          9.61          6.82        19.03 o
   3   1  22          8.64          7.05        19.65 o
   4   1  22        121.61        114.99        23.43 o
  -9   2  22         11.89          9.49        20.12 o
  -8   2  22         41.90         53.11        21.18 o
  -7   2  22         11.03         -3.82        26.53 o
  -6   2  22         20.47         44.39        17.92 o
  -5   2  22          5.94         29.08        17.70 o
  -4   2  22          8.59         21.50        17.06 o
  -3   2  22         23.84         26.61        16.93 o
  -2   2  22         11.67         19.27        14.54 o
  -1   2  22          8.07         24.42        17.77 o
   0   2  22          7.23         11.20        18.03 o
   1   2  22          0.52         13.71        18.36 o
   2   2  22         42.81         51.22        20.04 o
   3   2  22         26.67         23.69        25.64 o
   4   2  22          7.91          3.50        20.55 o
  -8   3  22         10.13         45.63        26.66 o
  -7   3  22          5.66          8.01        18.29 o
  -6   3  22        108.08         89.73        24.70 o
  -5   3  22          1.80         -4.51        21.94 o
  -4   3  22         43.52         35.75        22.54 o
  -3   3  22          0.19         11.95        27.92 o
  -2   3  22          1.96          4.63        21.50 o
  -1   3  22         15.30          6.25        21.86 o
   0   3  22          3.47          5.62        21.71 o
   1   3  22          0.56         -2.52        18.18 o
   2   3  22        103.03        107.57        47.02 o
   3   3  22         75.05         73.76        29.66 o
   4   3  22         45.23         21.00        29.88 o
  -8   4  22        373.11        427.95        65.10 o
  -7   4  22         28.13         75.89        50.04 o
  -6   4  22        248.32        282.33        57.39 o
  -5   4  22        117.58        120.71        49.09 o
  -4   4  22        253.95        290.75        51.82 o
  -3   4  22        183.38        277.83        51.46 o
  -2   4  22        117.49        147.51        48.02 o
  -1   4  22        193.15        255.42        52.06 o
   0   4  22         52.68         57.04        47.19 o
   1   4  22         80.49         65.57        49.21 o
   2   4  22         59.76         37.94        50.99 o
   3   4  22        155.26        137.31        56.80 o
  -7   5  22         17.52        -11.62        47.08 o
  -6   5  22          2.68         14.11        46.01 o
  -5   5  22          9.59          2.73        44.11 o
  -4   5  22         26.89         40.79        45.06 o
  -3   5  22         11.96         27.98        44.59 o
  -2   5  22        124.53        130.08        47.67 o
  -1   5  22          3.79         24.90        45.06 o
   0   5  22         56.98         57.04        47.67 o
   1   5  22         17.84         25.73        48.02 o
   2   5  22         49.90         25.85        51.34 o
   3   5  22         41.64          7.11        54.19 o
  -6   6  22         65.29         98.06        46.13 o
  -5   6  22         68.24          9.84        44.70 o
  -4   6  22        184.01        216.05        48.62 o
  -3   6  22         24.63         49.37        24.81 o
  -2   6  22         25.96         37.09        24.55 o
  -1   6  22          0.98        -11.50        23.84 o
   0   6  22          6.71        -14.64        24.55 o
   1   6  22         48.35         25.99        25.57 o
  -4   7  22          3.29         82.41        33.08 o
  -3   7  22         19.09         49.57        32.37 o
  -2   7  22          1.67          2.02        30.95 o
  -1   7  22         12.29         17.43        32.25 o
  -8   1  23         26.61         27.14        19.58 o
  -7   1  23          0.65          0.16        18.49 o
  -6   1  23         52.11         42.75        18.78 o
  -5   1  23          1.47          8.42        17.56 o
  -4   1  23         32.78         27.65        18.28 o
  -3   1  23         34.80         47.60        24.13 o
  -2   1  23         39.53         42.17        22.80 o
  -1   1  23        178.21        241.80        44.64 o
   0   1  23         53.12         65.99        27.94 o
   1   1  23        144.97        162.25        23.41 o
   2   1  23         91.08         86.28        21.67 o
   3   1  23         87.16         90.05        23.94 o
  -8   2  23        161.76        186.64        25.74 o
  -7   2  23         53.18         71.45        30.37 o
  -6   2  23        194.02        194.87        27.35 o
  -5   2  23        252.35        265.49        34.68 o
  -4   2  23         98.15        111.58        19.84 o
  -3   2  23        195.96        173.08        29.31 o
  -2   2  23        120.75        153.47        33.13 o
  -1   2  23        214.92        258.91        39.90 o
   0   2  23         98.93        136.75        23.43 o
   1   2  23        258.95        338.40        59.65 o
   2   2  23          4.78          1.30        19.56 o
   3   2  23        133.50        148.47        23.50 o
  -7   3  23         27.43         45.86        25.99 o
  -6   3  23          2.23         20.25        19.46 o
  -5   3  23          0.95        -14.57        23.95 o
  -4   3  23         22.15         32.90        23.86 o
  -3   3  23          1.19         10.51        22.96 o
  -2   3  23        122.51        155.82        32.61 o
  -1   3  23          2.09        -11.84        22.59 o
   0   3  23         26.13         29.00        23.80 o
   1   3  23          6.07         13.41        26.52 o
   2   3  23         40.50         49.06        33.79 o
   3   3  23         41.14         15.74        35.28 o
  -7   4  23         68.15         81.34        52.06 o
  -6   4  23         77.99        157.47        52.41 o
  -5   4  23         84.42        101.38        50.99 o
  -4   4  23          2.19         -8.30        46.84 o
  -3   4  23          0.82         -3.44        46.25 o
  -2   4  23          4.79          6.88        46.96 o
  -1   4  23         11.54         10.43        47.31 o
   0   4  23          0.03         32.02        50.40 o
   1   4  23         22.97         90.83        51.34 o
   2   4  23          8.14        -35.45        53.60 o
  -6   5  23          1.17         34.39        47.43 o
  -5   5  23         11.88         20.28        47.08 o
  -4   5  23          0.28         22.41        46.84 o
  -3   5  23          2.09         14.59        46.36 o
  -2   5  23          0.27        -25.49        44.35 o
  -1   5  23         19.75         37.23        48.50 o
   0   5  23         47.67         68.42        50.63 o
   1   5  23          0.03         -8.06        51.11 o
  -4   6  23        251.01        342.57        53.36 o
  -3   6  23        304.30        426.29        55.14 o
  -2   6  23          8.02          9.13        45.65 o
  -1   6  23        117.17        119.29        49.21 o
   0   6  23          8.17        -29.05        46.96 o
  -7   0  24        105.38        102.93        32.37 o
  -6   0  24         98.52         92.61        31.78 o
  -5   0  24        101.06         84.96        44.82 o
  -4   0  24         64.19         95.41        26.55 o
  -3   0  24         19.50         -2.67        24.50 o
  -2   0  24         95.80        133.45        50.81 o
  -1   0  24        259.80        346.11        63.62 o
   0   0  24         12.07         27.67        25.57 o
   1   0  24        125.11        111.11        33.20 o
   2   0  24         11.88         16.13        30.95 o
  -7   1  24          1.06          5.92        19.55 o
  -6   1  24         10.43         -0.05        19.05 o
  -5   1  24          5.63         32.24        19.11 o
  -4   1  24         44.10         50.04        19.41 o
  -3   1  24          1.70        -10.28        18.15 o
  -2   1  24        108.49        141.90        21.14 o
  -1   1  24        154.45        225.79        35.72 o
   0   1  24         38.23         65.10        20.21 o
   1   1  24         80.08         99.92        21.51 o
   2   1  24         24.58         49.02        18.19 o
  -7   2  24         29.66         33.16        20.26 o
  -6   2  24          1.27         25.91        19.21 o
  -5   2  24         33.74         28.61        19.37 o
  -4   2  24          0.46          8.96        18.66 o
  -3   2  24         33.31         48.06        19.48 o
  -2   2  24         37.38         58.94        34.77 o
  -1   2  24         97.78        123.41        22.17 o
   0   2  24          0.07         20.80        20.01 o
   1   2  24          5.20         11.80        20.54 o
   2   2  24          0.72         -2.05        21.27 o
  -6   3  24         25.21         46.44        27.54 o
  -5   3  24          6.35         18.70        24.97 o
  -4   3  24         82.08        119.82        26.92 o
  -3   3  24         40.61         49.02        28.52 o
  -2   3  24         27.68         61.66        37.41 o
  -1   3  24          0.17        -12.73        23.68 o
   0   3  24         33.34         33.10        31.10 o
   1   3  24         40.39         48.74        29.52 o
  -6   4  24        225.33        316.01        60.83 o
  -5   4  24        258.70        360.71        60.12 o
  -4   4  24         23.07         91.19        52.29 o
  -3   4  24        183.00        264.43        57.39 o
  -2   4  24          7.48        -17.31        49.21 o
  -1   4  24        181.81        316.36        58.46 o
   0   4  24          3.58          9.84        52.65 o
   1   4  24        190.70        226.48        59.88 o
  -4   5  24        124.23        176.44        53.36 o
  -3   5  24        106.27        195.30        53.48 o
  -2   5  24          7.91         19.45        49.92 o
  -1   5  24         13.92         17.79        49.92 o
  -6   1  25         80.02         91.17        21.62 o
  -5   1  25          0.38         -0.83        19.33 o
  -4   1  25         91.58        112.35        21.40 o
  -3   1  25          2.06          8.33        19.60 o
  -2   1  25         18.50         33.28        20.04 o
  -1   1  25         35.32         55.18        20.56 o
   0   1  25          5.11         15.81        20.41 o
   1   1  25        100.77        137.81        41.12 o
  -5   2  25         32.76         31.40        20.13 o
  -4   2  25         17.75         16.91        19.41 o
  -3   2  25        153.70        199.35        23.68 o
  -2   2  25          8.11         15.92        19.43 o
  -1   2  25        143.01        171.54        25.42 o
   0   2  25         23.81         27.76        17.86 o
  -5   3  25         89.60        125.59        37.23 o
  -4   3  25         28.00         73.84        27.29 o
  -3   3  25        130.61        272.96        61.78 o
  -2   3  25         32.81         23.15        25.75 o
  -1   3  25        111.43        128.59        35.09 o
   0   3  25         26.79         47.83        30.92 o
  -3   4  25         49.13        103.16        55.97 o
  -2   4  25          7.51         10.79        52.29 o
  -3   0  26        139.42        163.28        36.64 o
  -2   0  26         21.79         20.87        31.42 o
  -3   1  26         80.26        114.47        22.38 o
  -2   1  26         20.46         40.23        25.13 o
                                                
